# Supplementary material for: Glycosite mapping and in situ mass spectrometry imaging of MUC2 glycopeptides via on-slide mucinase digestion
Source: Nat Commun. 2026 May 7;17:6125. doi: 10.1038/s41467-026-72853-3 (PMC13357551; doi:10.1038/s41467-026-72853-3)
Supplement: Supplementary file 3 — Supplementary Data 1 [file 41467_2026_72853_MOESM3_ESM.xlsx]

## Sheet: Colon 1a Tumor R1+2 Fraction 1
Protein Rank	Description	|Log Prob|	Best |Log Prob|	Best score	Total Intensity	# of spectra	# of unique peptides	# of mod peptides	Coverage %	# AA's in protein	Protein DB number
1	>sp|P21333|FLNA_HUMAN Filamin-A OS=Homo sapiens OX=9606 GN=FLNA PE=1 SV=4	455.43	14.73	956.5	3.02866e+09	350	89	9	36.49	2647	3325
1	>sp|P21333-2|FLNA_HUMAN Isoform 2 of Filamin-A OS=Homo sapiens OX=9606 GN=FLNA
2	>sp|P35579|MYH9_HUMAN Myosin-9 OS=Homo sapiens OX=9606 GN=MYH9 PE=1 SV=4	367.84	13.34	894.3	3.35775e+09	377	108	22	38.57	1960	4011
3	>sp|P08670|VIME_HUMAN Vimentin OS=Homo sapiens OX=9606 GN=VIM PE=1 SV=4	345.24	13.58	1058.5	6.13574e+09	357	67	18	77.47	466	2427
4	>sp|P02751-1|FINC_HUMAN Isoform 1 of Fibronectin OS=Homo sapiens OX=9606 GN=FN1	300.26	13.78	871.1	2.5879e+09	227	57	3	24.18	2386	15263
5	>sp|P12111|CO6A3_HUMAN Collagen alpha-3(VI) chain OS=Homo sapiens OX=9606 GN=COL6A3 PE=1 SV=5	290.89	13.5	875.6	1.73993e+09	204	74	10	20.77	3177	2758
5	>sp|P12111-2|CO6A3_HUMAN Isoform 2 of Collagen alpha-3(VI) chain OS=Homo sapiens OX=9606 GN=COL6A3
6	>sp|Q15149-3|PLEC_HUMAN Isoform 3 of Plectin OS=Homo sapiens OX=9606 GN=PLEC	276.79	11.02	762.7	905985088	189	96	8	21.75	4570	19629
7	>sp|P02545|LMNA_HUMAN Prelamin-A/C OS=Homo sapiens OX=9606 GN=LMNA PE=1 SV=1	271.43	13.73	914.2	1955102875	191	51	10	59.19	664	2052
8	>sp|P05787|K2C8_HUMAN Keratin, type II cytoskeletal 8 OS=Homo sapiens OX=9606 GN=KRT8 PE=1 SV=7	270	13.77	853.2	3.89189e+09	232	52	15	58.18	483	2250
8	>sp|P05787-2|K2C8_HUMAN Isoform 2 of Keratin, type II cytoskeletal 8 OS=Homo sapiens OX=9606 GN=KRT8
9	>sp|O43707|ACTN4_HUMAN Alpha-actinin-4 OS=Homo sapiens OX=9606 GN=ACTN4 PE=1 SV=2	235.89	12.95	823.6	9.06638e+08	145	49	11	49.73	911	898
10	>sp|P35749|MYH11_HUMAN Myosin-11 OS=Homo sapiens OX=9606 GN=MYH11 PE=1 SV=3	230.19	13.34	873.1	1.06545e+09	169	67	10	29.56	1972	4033
11	>sp|P60709|ACTB_HUMAN Actin, cytoplasmic 1 OS=Homo sapiens OX=9606 GN=ACTB PE=1 SV=1	203.8	15.41	982	1.16982e+10	288	34	11	60.27	375	5147
11	>sp|P63261|ACTG_HUMAN Actin, cytoplasmic 2 OS=Homo sapiens OX=9606 GN=ACTG1 PE=1 SV=1
12	>sp|Q99715|COCA1_HUMAN Collagen alpha-1(XII) chain OS=Homo sapiens OX=9606 GN=COL12A1 PE=1 SV=2	178.45	11.7	761.2	8.16311e+08	124	51	7	18.67	3063	11470
12	>sp|Q99715-4|COCA1_HUMAN Isoform 4 of Collagen alpha-1(XII) chain OS=Homo sapiens OX=9606 GN=COL12A1
13	>sp|Q05682-4|CALD1_HUMAN Isoform 4 of Caldesmon OS=Homo sapiens OX=9606 GN=CALD1	172.48	11.76	785.3	1.01123e+09	141	47	5	61.15	538	27424
14	>sp|P18206|VINC_HUMAN Vinculin OS=Homo sapiens OX=9606 GN=VCL PE=1 SV=4	170.52	11.65	783.3	7.44763e+08	113	43	8	38.71	1134	3162
14	>sp|P18206-2|VINC_HUMAN Isoform 1 of Vinculin OS=Homo sapiens OX=9606 GN=VCL
15	>sp|Q01995|TAGL_HUMAN Transgelin OS=Homo sapiens OX=9606 GN=TAGLN PE=1 SV=4	162.33	13.52	865.8	2.12625e+09	145	27	14	73.13	201	15709
16	>sp|P05783|K1C18_HUMAN Keratin, type I cytoskeletal 18 OS=Homo sapiens OX=9606 GN=KRT18 PE=1 SV=2	161.1	14.78	937.1	3.18474e+09	167	34	7	54.19	430	2249
17	>sp|P07951-2|TPM2_HUMAN Isoform 2 of Tropomyosin beta chain OS=Homo sapiens OX=9606 GN=TPM2	153.28	13.69	912.8	2.34431e+09	165	36	1	67.25	284	15320
18	>sp|Q9Y490|TLN1_HUMAN Talin-1 OS=Homo sapiens OX=9606 GN=TLN1 PE=1 SV=3	148.41	10.26	744	4.97711e+08	106	44	9	18.77	2541	14612
19	>sp|P11021|BIP_HUMAN Endoplasmic reticulum chaperone BiP OS=Homo sapiens OX=9606 GN=HSPA5 PE=1 SV=2	146.44	12.51	827.8	8.94987e+08	102	29	5	45.72	654	2665
20	>sp|P12814|ACTN1_HUMAN Alpha-actinin-1 OS=Homo sapiens OX=9606 GN=ACTN1 PE=1 SV=2	144.3	10.85	779.9	6.95161e+08	95	34	9	34.42	892	2782
20	>sp|P12814-3|ACTN1_HUMAN Isoform 3 of Alpha-actinin-1 OS=Homo sapiens OX=9606 GN=ACTN1
21	>sp|P14618|KPYM_HUMAN Pyruvate kinase PKM OS=Homo sapiens OX=9606 GN=PKM PE=1 SV=4	143.14	13.63	849	1.24639e+09	180	30	6	50.09	531	2886
22	>sp|P02768|ALBU_HUMAN Albumin OS=Homo sapiens OX=9606 GN=ALB PE=1 SV=2	135.22	13.58	903.8	1.03612e+10	287	29	1	31.69	609	2083
23	>sp|P08727|K1C19_HUMAN Keratin, type I cytoskeletal 19 OS=Homo sapiens OX=9606 GN=KRT19 PE=1 SV=4	126.3	12.73	802.9	1.09433e+09	100	30	9	62	400	2434
24	>sp|P02452|CO1A1_HUMAN Collagen alpha-1(I) chain OS=Homo sapiens OX=9606 GN=COL1A1 PE=1 SV=6	121.48	16.58	1001.6	5.51004e+09	160	20	2	14.21	1464	2044
25	>sp|P98160|PGBM_HUMAN Basement membrane-specific heparan sulfate proteoglycan core protein OS=Homo sapiens OX=9606 GN=HSPG2 PE=1 SV=4	121.22	12.34	865.7	7.34258e+08	117	36	2	9.18	4391	5491
26	>sp|P07355|ANXA2_HUMAN Annexin A2 OS=Homo sapiens OX=9606 GN=ANXA2 PE=1 SV=2	117.4	12.17	881.1	1.18243e+09	105	26	7	56.93	339	2327
26	>sp|P07355-2|ANXA2_HUMAN Isoform 2 of Annexin A2 OS=Homo sapiens OX=9606 GN=ANXA2
27	>sp|P08238|HS90B_HUMAN Heat shock protein HSP 90-beta OS=Homo sapiens OX=9606 GN=HSP90AB1 PE=1 SV=4	116.36	12.58	819.8	5.88646e+08	82	25	3	31.77	724	2391
28	>sp|Q7Z406|MYH14_HUMAN Myosin-14 OS=Homo sapiens OX=9606 GN=MYH14 PE=1 SV=2	112.85	11.51	761.2	297385562	61	34	2	18.8	1995	8505
29	>sp|P04075|ALDOA_HUMAN Fructose-bisphosphate aldolase A OS=Homo sapiens OX=9606 GN=ALDOA PE=1 SV=2	105.76	11.46	791.7	1.10709e+09	109	21	3	43.41	364	2129
30	>sp|P17661|DESM_HUMAN Desmin OS=Homo sapiens OX=9606 GN=DES PE=1 SV=3	100.6	13.58	866.5	4.14648e+08	64	23	1	39.15	470	3129
31	>sp|P00558|PGK1_HUMAN Phosphoglycerate kinase 1 OS=Homo sapiens OX=9606 GN=PGK1 PE=1 SV=3	97.25	15.58	998.8	6.23785e+08	90	20	6	43.41	417	1899
32	>sp|Q09666|AHNK_HUMAN Neuroblast differentiation-associated protein AHNAK OS=Homo sapiens OX=9606 GN=AHNAK PE=1 SV=2	96.12	11.75	810.2	261506924	68	39	11	8.9	5890	5915
33	>sp|Q02817|MUC2_HUMAN Mucin-2 OS=Homo sapiens OX=9606 GN=MUC2 PE=1 SV=2	95.23	14.63	1028.9	1368720617	104	23	2	4.04	5179	5653
34	>sp|P11142|HSP7C_HUMAN Heat shock cognate 71 kDa protein OS=Homo sapiens OX=9606 GN=HSPA8 PE=1 SV=1	94.12	10.95	741.5	709341415	86	25	7	33.28	646	2672
35	>sp|P0C0L5|CO4B_HUMAN Complement C4-B OS=Homo sapiens OX=9606 GN=C4B_2 PE=1 SV=2	87.39	11.75	799.8	3.31078e+08	61	26	1	16.11	1744	2520
36	>sp|P68871|HBB_HUMAN Hemoglobin subunit beta OS=Homo sapiens OX=9606 GN=HBB PE=1 SV=2	85.27	12.58	931.6	1.9839e+09	113	11	2	70.75	147	5355
37	>sp|P22626|ROA2_HUMAN Heterogeneous nuclear ribonucleoproteins A2/B1 OS=Homo sapiens OX=9606 GN=HNRNPA2B1 PE=1 SV=2	85.09	13.62	858.8	6.47557e+08	74	17	2	54.96	353	3405
37	>sp|P22626-2|ROA2_HUMAN Isoform A2 of Heterogeneous nuclear ribonucleoproteins A2/B1 OS=Homo sapiens OX=9606 GN=HNRNPA2B1
38	>sp|Q00610|CLH1_HUMAN Clathrin heavy chain 1 OS=Homo sapiens OX=9606 GN=CLTC PE=1 SV=5	84.81	9.88	696.8	2.52833e+08	51	23	4	14.63	1675	5527
38	>sp|Q00610-2|CLH1_HUMAN Isoform 2 of Clathrin heavy chain 1 OS=Homo sapiens OX=9606 GN=CLTC
39	>sp|Q14195-2|DPYL3_HUMAN Isoform LCRMP-4 of Dihydropyrimidinase-related protein 3 OS=Homo sapiens OX=9606 GN=DPYSL3	84.26	10.65	733.6	2.69513e+08	44	17	7	30.26	684	28091
40	>sp|Q9P2E9|RRBP1_HUMAN Ribosome-binding protein 1 OS=Homo sapiens OX=9606 GN=RRBP1 PE=1 SV=5	82.81	10.73	722	2.98689e+08	51	29	2	19.72	1410	13588
41	>sp|P68032|ACTC_HUMAN Actin, alpha cardiac muscle 1 OS=Homo sapiens OX=9606 GN=ACTC1 PE=1 SV=1	81.12	14.41	916.4	2458587023	88	10	3	22.28	377	5344
42	>sp|P30101|PDIA3_HUMAN Protein disulfide-isomerase A3 OS=Homo sapiens OX=9606 GN=PDIA3 PE=1 SV=4	80.36	10.02	676.3	5.01989e+08	49	19	2	31.49	505	3761
43	>sp|P02647|APOA1_HUMAN Apolipoprotein A-I OS=Homo sapiens OX=9606 GN=APOA1 PE=1 SV=1	79.81	10.58	719.4	9.78744e+08	89	23	4	59.92	267	2055
44	>sp|Q9Y6C2|EMIL1_HUMAN EMILIN-1 OS=Homo sapiens OX=9606 GN=EMILIN1 PE=1 SV=3	75.15	12.41	899.2	2.83069e+08	39	14	0	19.39	1016	14811
45	>sp|P01024|CO3_HUMAN Complement C3 OS=Homo sapiens OX=9606 GN=C3 PE=1 SV=2	74.16	12.73	857.9	3.30088e+08	60	26	4	18.16	1663	1927
46	>sp|P06576|ATPB_HUMAN ATP synthase subunit beta, mitochondrial OS=Homo sapiens OX=9606 GN=ATP5F1B PE=1 SV=3	73.44	12.48	896.8	2.29002e+08	38	11	8	28.17	529	2277
47	>sp|P02787|TRFE_HUMAN Serotransferrin OS=Homo sapiens OX=9606 GN=TF PE=1 SV=3	73.19	8.76	720.2	5.56308e+08	83	18	3	20.77	698	2090
48	>sp|P08123|CO1A2_HUMAN Collagen alpha-2(I) chain OS=Homo sapiens OX=9606 GN=COL1A2 PE=1 SV=7	72.96	14.78	966.5	5.88645e+09	100	15	0	10.98	1366	2375
49	>sp|P62805|H4_HUMAN Histone H4 OS=Homo sapiens OX=9606 GN=H4C16 PE=1 SV=2	71.74	11.45	790.4	2.13062e+09	80	14	4	55.34	103	5277
50	>sp|P68371|TBB4B_HUMAN Tubulin beta-4B chain OS=Homo sapiens OX=9606 GN=TUBB4B PE=1 SV=1	69.7	9.12	699.8	5.19722e+08	72	18	9	35.06	445	5351
51	>sp|P51911|CNN1_HUMAN Calponin-1 OS=Homo sapiens OX=9606 GN=CNN1 PE=1 SV=2	68.74	12.58	794.2	5.57684e+08	60	18	6	48.82	297	15607
52	>sp|P68363|TBA1B_HUMAN Tubulin alpha-1B chain OS=Homo sapiens OX=9606 GN=TUBA1B PE=1 SV=1	68.08	13.76	895.1	7.43421e+08	71	14	2	25.94	451	5349
52	>sp|Q71U36|TBA1A_HUMAN Tubulin alpha-1A chain OS=Homo sapiens OX=9606 GN=TUBA1A PE=1 SV=1
52	>sp|Q9BQE3|TBA1C_HUMAN Tubulin alpha-1C chain OS=Homo sapiens OX=9606 GN=TUBA1C PE=1 SV=1
52	>sp|Q71U36-2|TBA1A_HUMAN Isoform 2 of Tubulin alpha-1A chain OS=Homo sapiens OX=9606 GN=TUBA1A
53	>sp|P12109|CO6A1_HUMAN Collagen alpha-1(VI) chain OS=Homo sapiens OX=9606 GN=COL6A1 PE=1 SV=3	67.25	12.75	815.6	551832848	82	17	0	18.09	1028	2756
54	>sp|P14625|ENPL_HUMAN Endoplasmin OS=Homo sapiens OX=9606 GN=HSP90B1 PE=1 SV=1	66.75	11.41	761.1	4.85062e+08	65	21	3	23.79	803	2887
55	>sp|P26038|MOES_HUMAN Moesin OS=Homo sapiens OX=9606 GN=MSN PE=1 SV=3	64.46	5.82	589.9	5.17641e+08	66	28	8	36.92	577	3575
56	>sp|P67936|TPM4_HUMAN Tropomyosin alpha-4 chain OS=Homo sapiens OX=9606 GN=TPM4 PE=1 SV=3	63.81	12.41	836	5.84445e+08	48	18	0	41.13	248	5343
57	>sp|P07900|HS90A_HUMAN Heat shock protein HSP 90-alpha OS=Homo sapiens OX=9606 GN=HSP90AA1 PE=1 SV=5	62.25	8.88	655.8	2.29179e+08	44	13	2	14.62	732	2354
57	>sp|P07900-2|HS90A_HUMAN Isoform 2 of Heat shock protein HSP 90-alpha OS=Homo sapiens OX=9606 GN=HSP90AA1
58	>sp|P04083|ANXA1_HUMAN Annexin A1 OS=Homo sapiens OX=9606 GN=ANXA1 PE=1 SV=2	62.08	15.68	993.8	2.36641e+08	39	13	1	38.15	346	2131
59	>sp|P04406|G3P_HUMAN Glyceraldehyde-3-phosphate dehydrogenase OS=Homo sapiens OX=9606 GN=GAPDH PE=1 SV=3	62.02	10.25	684.7	1.10826e+09	93	20	5	37.61	335	2161
60	>sp|Q15063-3|POSTN_HUMAN Isoform 3 of Periostin OS=Homo sapiens OX=9606 GN=POSTN	61.51	9.73	688.3	3.92191e+08	58	17	2	20.49	781	28332
61	>sp|P55072|TERA_HUMAN Transitional endoplasmic reticulum ATPase OS=Homo sapiens OX=9606 GN=VCP PE=1 SV=4	61.34	10.5	709.5	2.1708e+08	43	22	5	23.2	806	4934
62	>sp|P06396-2|GELS_HUMAN Isoform 2 of Gelsolin OS=Homo sapiens OX=9606 GN=GSN	60.83	12.73	813	2.366e+08	44	14	3	21.34	731	24864
63	>sp|P07996|TSP1_HUMAN Thrombospondin-1 OS=Homo sapiens OX=9606 GN=THBS1 PE=1 SV=2	59.06	9.95	697.8	1.84344e+08	33	14	0	12.74	1170	2367
64	>sp|Q05707|COEA1_HUMAN Collagen alpha-1(XIV) chain OS=Homo sapiens OX=9606 GN=COL14A1 PE=1 SV=3	58.82	12.73	819.8	2.92794e+08	41	14	2	9.63	1796	5773
64	>sp|Q05707-2|COEA1_HUMAN Isoform 2 of Collagen alpha-1(XIV) chain OS=Homo sapiens OX=9606 GN=COL14A1
64	>sp|Q05707-3|COEA1_HUMAN Isoform 3 of Collagen alpha-1(XIV) chain OS=Homo sapiens OX=9606 GN=COL14A1
65	>sp|P24821|TENA_HUMAN Tenascin OS=Homo sapiens OX=9606 GN=TNC PE=1 SV=3	58.35	7.86	664.6	291207422	44	22	3	10.27	2201	3519
65	>sp|P24821-4|TENA_HUMAN Isoform 4 of Tenascin OS=Homo sapiens OX=9606 GN=TNC
66	>sp|P04004|VTNC_HUMAN Vitronectin OS=Homo sapiens OX=9606 GN=VTN PE=1 SV=1	56.51	10.5	778.8	1204591544	75	12	2	25.1	478	2120
67	>sp|P17931|LEG3_HUMAN Galectin-3 OS=Homo sapiens OX=9606 GN=LGALS3 PE=1 SV=5	56.45	12.02	794.9	2.96317e+08	39	10	1	34.4	250	3145
68	>sp|P60174|TPIS_HUMAN Triosephosphate isomerase OS=Homo sapiens OX=9606 GN=TPI1 PE=1 SV=4	55.03	11.5	780.9	3.5296e+08	33	11	1	39.76	249	5121
68	>sp|P60174-3|TPIS_HUMAN Isoform 2 of Triosephosphate isomerase OS=Homo sapiens OX=9606 GN=TPI1
69	>sp|P06733|ENOA_HUMAN Alpha-enolase OS=Homo sapiens OX=9606 GN=ENO1 PE=1 SV=2	54.76	11.7	770.8	3.45081e+08	42	13	1	29.95	434	2286
70	>sp|P07737|PROF1_HUMAN Profilin-1 OS=Homo sapiens OX=9606 GN=PFN1 PE=1 SV=2	54.72	12.41	812.5	2.29504e+08	55	10	2	67.14	140	2347
71	>sp|Q07065|CKAP4_HUMAN Cytoskeleton-associated protein 4 OS=Homo sapiens OX=9606 GN=CKAP4 PE=1 SV=2	53.63	9.74	720.2	1.12459e+08	29	12	2	25.58	602	5827
72	>sp|P01009|A1AT_HUMAN Alpha-1-antitrypsin OS=Homo sapiens OX=9606 GN=SERPINA1 PE=1 SV=3	53.59	12.95	803.4	4.02604e+08	46	18	1	40.19	418	1923
73	>sp|P07237|PDIA1_HUMAN Protein disulfide-isomerase OS=Homo sapiens OX=9606 GN=P4HB PE=1 SV=3	51.64	10.56	725.4	3.64368e+08	56	19	2	31.3	508	2315
74	>sp|P00367|DHE3_HUMAN Glutamate dehydrogenase 1, mitochondrial OS=Homo sapiens OX=9606 GN=GLUD1 PE=1 SV=2	51.36	12.59	824.6	6.09297e+07	21	10	5	24.73	558	1880
75	>sp|P35900|K1C20_HUMAN Keratin, type I cytoskeletal 20 OS=Homo sapiens OX=9606 GN=KRT20 PE=1 SV=1	51.33	10.21	665.4	2.13164e+08	37	15	1	37.5	424	4040
76	>sp|P29401|TKT_HUMAN Transketolase OS=Homo sapiens OX=9606 GN=TKT PE=1 SV=3	51.21	12.02	812.9	1.7638e+08	34	13	2	25.52	623	3725
76	>sp|P29401-2|TKT_HUMAN Isoform 2 of Transketolase OS=Homo sapiens OX=9606 GN=TKT
77	>sp|P08758|ANXA5_HUMAN Annexin A5 OS=Homo sapiens OX=9606 GN=ANXA5 PE=1 SV=2	50.81	12.5	811.5	4.24488e+08	51	12	1	23.12	320	2437
78	>sp|O75369|FLNB_HUMAN Filamin-B OS=Homo sapiens OX=9606 GN=FLNB PE=1 SV=2	50.65	9.63	622.6	1.20371e+08	37	20	3	10.22	2602	1292
78	>sp|O75369-2|FLNB_HUMAN Isoform 2 of Filamin-B OS=Homo sapiens OX=9606 GN=FLNB
78	>sp|O75369-8|FLNB_HUMAN Isoform 8 of Filamin-B OS=Homo sapiens OX=9606 GN=FLNB
78	>sp|O75369-9|FLNB_HUMAN Isoform 9 of Filamin-B OS=Homo sapiens OX=9606 GN=FLNB
79	>sp|P06744|G6PI_HUMAN Glucose-6-phosphate isomerase OS=Homo sapiens OX=9606 GN=GPI PE=1 SV=4	50.65	10.58	704.6	2.90721e+08	39	17	4	26.16	558	2289
79	>sp|P06744-2|G6PI_HUMAN Isoform 2 of Glucose-6-phosphate isomerase OS=Homo sapiens OX=9606 GN=GPI
80	>sp|P04264|K2C1_HUMAN Keratin, type II cytoskeletal 1 OS=Homo sapiens OX=9606 GN=KRT1 PE=1 SV=6	50.52	12.33	815	1.43863e+08	31	15	1	25.93	644	2154
81	>sp|P02679|FIBG_HUMAN Fibrinogen gamma chain OS=Homo sapiens OX=9606 GN=FGG PE=1 SV=3	49.9	10.89	652.8	131985804	26	11	2	28.92	453	2063
81	>sp|P02679-2|FIBG_HUMAN Isoform Gamma-A of Fibrinogen gamma chain OS=Homo sapiens OX=9606 GN=FGG
82	>sp|Q9UGM3|DMBT1_HUMAN Deleted in malignant brain tumors 1 protein OS=Homo sapiens OX=9606 GN=DMBT1 PE=1 SV=2	49	11.43	819.6	5.00842e+08	56	11	1	9.86	2413	13785
82	>sp|Q9UGM3-2|DMBT1_HUMAN Isoform 2 of Deleted in malignant brain tumors 1 protein OS=Homo sapiens OX=9606 GN=DMBT1
83	>sp|Q15942|ZYX_HUMAN Zyxin OS=Homo sapiens OX=9606 GN=ZYX PE=1 SV=1	48.33	11.33	754.5	8.92766e+07	19	6	0	17.31	572	6923
84	>sp|P10412|H14_HUMAN Histone H1.4 OS=Homo sapiens OX=9606 GN=H1-4 PE=1 SV=2	48.29	10.63	757.5	6.62034e+08	39	7	0	24.66	219	2625
84	>sp|P16402|H13_HUMAN Histone H1.3 OS=Homo sapiens OX=9606 GN=H1-3 PE=1 SV=2
84	>sp|P16403|H12_HUMAN Histone H1.2 OS=Homo sapiens OX=9606 GN=H1-2 PE=1 SV=2
85	>sp|P37802|TAGL2_HUMAN Transgelin-2 OS=Homo sapiens OX=9606 GN=TAGLN2 PE=1 SV=3	48	12.67	812.4	2.96252e+08	47	10	4	46.23	199	4095
85	>sp|P37802-2|TAGL2_HUMAN Isoform 2 of Transgelin-2 OS=Homo sapiens OX=9606 GN=TAGLN2
86	>sp|P25705|ATPA_HUMAN ATP synthase subunit alpha, mitochondrial OS=Homo sapiens OX=9606 GN=ATP5F1A PE=1 SV=1	47.59	10.58	725.3	1.713e+08	29	14	4	25.5	553	3555
87	>sp|P60842|IF4A1_HUMAN Eukaryotic initiation factor 4A-I OS=Homo sapiens OX=9606 GN=EIF4A1 PE=1 SV=1	47.08	10.56	747.4	1.15873e+08	20	9	1	22.91	406	5149
88	>sp|Q14315|FLNC_HUMAN Filamin-C OS=Homo sapiens OX=9606 GN=FLNC PE=1 SV=3	46.64	12.28	839.6	1.78406e+08	30	19	2	8.7	2725	6493
88	>sp|Q14315-2|FLNC_HUMAN Isoform 2 of Filamin-C OS=Homo sapiens OX=9606 GN=FLNC
89	>sp|P05023|AT1A1_HUMAN Sodium/potassium-transporting ATPase subunit alpha-1 OS=Homo sapiens OX=9606 GN=ATP1A1 PE=1 SV=1	45.13	10.58	748.4	1.87275e+08	32	14	2	15.64	1023	2190
89	>sp|P05023-3|AT1A1_HUMAN Isoform 3 of Sodium/potassium-transporting ATPase subunit alpha-1 OS=Homo sapiens OX=9606 GN=ATP1A1
89	>sp|P05023-4|AT1A1_HUMAN Isoform 4 of Sodium/potassium-transporting ATPase subunit alpha-1 OS=Homo sapiens OX=9606 GN=ATP1A1
90	>sp|Q15582|BGH3_HUMAN Transforming growth factor-beta-induced protein ig-h3 OS=Homo sapiens OX=9606 GN=TGFBI PE=1 SV=1	44.78	11.58	777.1	3.74898e+08	36	12	1	19.18	683	6832
91	>sp|P04792|HSPB1_HUMAN Heat shock protein beta-1 OS=Homo sapiens OX=9606 GN=HSPB1 PE=1 SV=2	44.75	11.73	773.6	2.84269e+08	42	8	0	42.93	205	2176
92	>sp|P13639|EF2_HUMAN Elongation factor 2 OS=Homo sapiens OX=9606 GN=EEF2 PE=1 SV=4	44.27	12.65	804.2	3.69279e+08	52	16	2	15.73	858	2825
93	>sp|P38646|GRP75_HUMAN Stress-70 protein, mitochondrial OS=Homo sapiens OX=9606 GN=HSPA9 PE=1 SV=2	43.78	9.75	686.5	1.3647e+08	31	10	1	19	679	4109
94	>sp|P60660|MYL6_HUMAN Myosin light polypeptide 6 OS=Homo sapiens OX=9606 GN=MYL6 PE=1 SV=2	43.47	11.41	752.8	3.3612e+08	29	7	1	39.07	151	5146
94	>sp|P60660-2|MYL6_HUMAN Isoform Smooth muscle of Myosin light polypeptide 6 OS=Homo sapiens OX=9606 GN=MYL6
95	>sp|Q14697|GANAB_HUMAN Neutral alpha-glucosidase AB OS=Homo sapiens OX=9606 GN=GANAB PE=1 SV=3	42.15	8.19	628.6	1.87628e+08	35	15	2	15.36	944	6581
95	>sp|Q14697-2|GANAB_HUMAN Isoform 2 of Neutral alpha-glucosidase AB OS=Homo sapiens OX=9606 GN=GANAB
96	>sp|P13797|PLST_HUMAN Plastin-3 OS=Homo sapiens OX=9606 GN=PLS3 PE=1 SV=4	41.82	10.41	742.8	9.00377e+07	24	9	3	14.29	630	2845
96	>sp|P13797-2|PLST_HUMAN Isoform 2 of Plastin-3 OS=Homo sapiens OX=9606 GN=PLS3
96	>sp|P13797-3|PLST_HUMAN Isoform 3 of Plastin-3 OS=Homo sapiens OX=9606 GN=PLS3
97	>sp|P62424|RL7A_HUMAN 60S ribosomal protein L7a OS=Homo sapiens OX=9606 GN=RPL7A PE=1 SV=2	40.76	9.51	685	1.28234e+08	30	8	0	24.81	266	5262
98	>sp|P68104|EF1A1_HUMAN Elongation factor 1-alpha 1 OS=Homo sapiens OX=9606 GN=EEF1A1 PE=1 SV=1	40.62	11.5	783.8	2.24805e+08	33	12	1	17.75	462	5346
98	>sp|Q5VTE0|EF1A3_HUMAN Putative elongation factor 1-alpha-like 3 OS=Homo sapiens OX=9606 GN=EEF1A1P5 PE=5 SV=1
99	>sp|P69905|HBA_HUMAN Hemoglobin subunit alpha OS=Homo sapiens OX=9606 GN=HBA2 PE=1 SV=2	40.42	12.99	903.7	1.46682e+09	67	7	2	62.68	142	5358
100	>sp|P61978|HNRPK_HUMAN Heterogeneous nuclear ribonucleoprotein K OS=Homo sapiens OX=9606 GN=HNRNPK PE=1 SV=1	40.1	9.73	677.9	1.73635e+08	29	11	6	19.22	463	5223
100	>sp|P61978-2|HNRPK_HUMAN Isoform 2 of Heterogeneous nuclear ribonucleoprotein K OS=Homo sapiens OX=9606 GN=HNRNPK
100	>sp|P61978-3|HNRPK_HUMAN Isoform 3 of Heterogeneous nuclear ribonucleoprotein K OS=Homo sapiens OX=9606 GN=HNRNPK
101	>sp|P36578|RL4_HUMAN 60S ribosomal protein L4 OS=Homo sapiens OX=9606 GN=RPL4 PE=1 SV=5	39.75	9.34	685.5	2.08186e+08	43	13	3	26	427	4064
102	>sp|P02671|FIBA_HUMAN Fibrinogen alpha chain OS=Homo sapiens OX=9606 GN=FGA PE=1 SV=2	39.46	9.56	698.3	1.52979e+08	27	13	3	16.4	866	2061
102	>sp|P02671-2|FIBA_HUMAN Isoform 2 of Fibrinogen alpha chain OS=Homo sapiens OX=9606 GN=FGA
103	>sp|P35442|TSP2_HUMAN Thrombospondin-2 OS=Homo sapiens OX=9606 GN=THBS2 PE=1 SV=2	39.03	7.41	595.8	8.46633e+07	26	9	1	9.39	1172	3990
104	>sp|Q14204|DYHC1_HUMAN Cytoplasmic dynein 1 heavy chain 1 OS=Homo sapiens OX=9606 GN=DYNC1H1 PE=1 SV=5	38.17	5.9	518.8	8.3012e+07	28	16	2	4.2	4646	6473
105	>sp|P0DP23|CALM1_HUMAN Calmodulin-1 OS=Homo sapiens OX=9606 GN=CALM1 PE=1 SV=1	37.33	9.5	689.7	2.15511e+08	33	9	3	37.58	149	2572
105	>sp|P0DP24|CALM2_HUMAN Calmodulin-2 OS=Homo sapiens OX=9606 GN=CALM2 PE=1 SV=1
105	>sp|P0DP25|CALM3_HUMAN Calmodulin-3 OS=Homo sapiens OX=9606 GN=CALM3 PE=1 SV=1
106	>sp|P08133|ANXA6_HUMAN Annexin A6 OS=Homo sapiens OX=9606 GN=ANXA6 PE=1 SV=3	36.91	9.75	675.6	1.72716e+08	27	12	1	18.72	673	2376
106	>sp|P08133-2|ANXA6_HUMAN Isoform 2 of Annexin A6 OS=Homo sapiens OX=9606 GN=ANXA6
107	>sp|P09651|ROA1_HUMAN Heterogeneous nuclear ribonucleoprotein A1 OS=Homo sapiens OX=9606 GN=HNRNPA1 PE=1 SV=5	36.61	10.73	746.1	1.70478e+08	25	9	1	21.77	372	2495
107	>sp|P09651-2|ROA1_HUMAN Isoform A1-A of Heterogeneous nuclear ribonucleoprotein A1 OS=Homo sapiens OX=9606 GN=HNRNPA1
107	>sp|P09651-3|ROA1_HUMAN Isoform 2 of Heterogeneous nuclear ribonucleoprotein A1 OS=Homo sapiens OX=9606 GN=HNRNPA1
108	>sp|P12110|CO6A2_HUMAN Collagen alpha-2(VI) chain OS=Homo sapiens OX=9606 GN=COL6A2 PE=1 SV=4	36.36	11.58	790.1	2.43969e+08	42	13	1	11.19	1019	2757
109	>sp|Q8WX93|PALLD_HUMAN Palladin OS=Homo sapiens OX=9606 GN=PALLD PE=1 SV=3	36.26	8.21	699.5	1.71228e+08	35	13	2	12.36	1383	10173
109	>sp|Q8WX93-3|PALLD_HUMAN Isoform 3 of Palladin OS=Homo sapiens OX=9606 GN=PALLD
109	>sp|Q8WX93-4|PALLD_HUMAN Isoform 4 of Palladin OS=Homo sapiens OX=9606 GN=PALLD
110	>sp|P06731|CEAM5_HUMAN Carcinoembryonic antigen-related cell adhesion molecule 5 OS=Homo sapiens OX=9606 GN=CEACAM5 PE=1 SV=4	36.25	13.99	868.7	1.67515e+08	20	3	0	7.12	702	2284
110	>sp|P06731-2|CEAM5_HUMAN Isoform 2 of Carcinoembryonic antigen-related cell adhesion molecule 5 OS=Homo sapiens OX=9606 GN=CEACAM5
111	>sp|P01857|IGHG1_HUMAN Immunoglobulin heavy constant gamma 1 OS=Homo sapiens OX=9606 GN=IGHG1 PE=1 SV=1	35.77	11.41	764	1.5195e+09	87	5	1	13.64	330	2025
111	>sp|P0DOX5|IGG1_HUMAN Immunoglobulin gamma-1 heavy chain OS=Homo sapiens OX=9606 PE=1 SV=2
112	>sp|O14950|ML12B_HUMAN Myosin regulatory light chain 12B OS=Homo sapiens OX=9606 GN=MYL12B PE=1 SV=2	35.44	9.52	696	2.32501e+08	32	9	4	51.16	172	498
112	>sp|P19105|ML12A_HUMAN Myosin regulatory light chain 12A OS=Homo sapiens OX=9606 GN=MYL12A PE=1 SV=2
113	>sp|Q03252|LMNB2_HUMAN Lamin-B2 OS=Homo sapiens OX=9606 GN=LMNB2 PE=1 SV=4	35.32	8.1	636.8	1.32504e+08	27	15	3	26.13	620	5708
114	>sp|Q16555|DPYL2_HUMAN Dihydropyrimidinase-related protein 2 OS=Homo sapiens OX=9606 GN=DPYSL2 PE=1 SV=1	34.82	9.6	675.1	8.90138e+07	19	7	1	15.73	572	6970
114	>sp|Q16555-2|DPYL2_HUMAN Isoform 2 of Dihydropyrimidinase-related protein 2 OS=Homo sapiens OX=9606 GN=DPYSL2
115	>sp|P46940|IQGA1_HUMAN Ras GTPase-activating-like protein IQGAP1 OS=Homo sapiens OX=9606 GN=IQGAP1 PE=1 SV=1	34.72	10.73	740.5	9.01744e+07	24	15	4	10.14	1657	4373
116	>sp|Q08380|LG3BP_HUMAN Galectin-3-binding protein OS=Homo sapiens OX=9606 GN=LGALS3BP PE=1 SV=1	33.97	10.58	706	9.9421e+07	25	7	0	12.31	585	5875
117	>sp|Q8IUX7|AEBP1_HUMAN Adipocyte enhancer-binding protein 1 OS=Homo sapiens OX=9606 GN=AEBP1 PE=1 SV=1	33.65	7.38	612.2	117108032	31	11	2	11.05	1158	8939
118	>sp|P23284|PPIB_HUMAN Peptidyl-prolyl cis-trans isomerase B OS=Homo sapiens OX=9606 GN=PPIB PE=1 SV=2	33.65	9.58	696	1.73295e+08	31	11	2	33.8	216	3441
119	>sp|Q15417|CNN3_HUMAN Calponin-3 OS=Homo sapiens OX=9606 GN=CNN3 PE=1 SV=1	33.64	11.67	760.2	1.04444e+08	18	7	3	24.92	329	6795
119	>sp|Q15417-3|CNN3_HUMAN Isoform 3 of Calponin-3 OS=Homo sapiens OX=9606 GN=CNN3
120	>sp|Q00839|HNRPU_HUMAN Heterogeneous nuclear ribonucleoprotein U OS=Homo sapiens OX=9606 GN=HNRNPU PE=1 SV=6	33.48	11.58	788.7	1.09799e+08	22	9	3	10.42	825	5534
120	>sp|Q00839-2|HNRPU_HUMAN Isoform 2 of Heterogeneous nuclear ribonucleoprotein U OS=Homo sapiens OX=9606 GN=HNRNPU
121	>sp|P20700|LMNB1_HUMAN Lamin-B1 OS=Homo sapiens OX=9606 GN=LMNB1 PE=1 SV=2	33.31	7.23	614.5	1.79149e+08	30	15	5	23.04	586	3282
122	>sp|Q06830|PRDX1_HUMAN Peroxiredoxin-1 OS=Homo sapiens OX=9606 GN=PRDX1 PE=1 SV=1	33.17	9.34	687.5	3.82155e+08	37	11	3	41.71	199	5819
123	>sp|P22314|UBA1_HUMAN Ubiquitin-like modifier-activating enzyme 1 OS=Homo sapiens OX=9606 GN=UBA1 PE=1 SV=3	33.01	10.73	748.7	162681383	21	9	2	9.36	1058	3389
123	>sp|P22314-2|UBA1_HUMAN Isoform 2 of Ubiquitin-like modifier-activating enzyme 1 OS=Homo sapiens OX=9606 GN=UBA1
124	>sp|P10809|CH60_HUMAN 60 kDa heat shock protein, mitochondrial OS=Homo sapiens OX=9606 GN=HSPD1 PE=1 SV=2	32.51	12.95	878.9	2.54681e+08	33	11	0	19.55	573	2654
125	>sp|P62979|RS27A_HUMAN Ubiquitin-40S ribosomal protein S27a OS=Homo sapiens OX=9606 GN=RPS27A PE=1 SV=2	32.51	13.56	870.1	532189170	61	7	0	37.82	156	5307
126	>sp|P30837|AL1B1_HUMAN Aldehyde dehydrogenase X, mitochondrial OS=Homo sapiens OX=9606 GN=ALDH1B1 PE=1 SV=4	32.25	10.58	748.2	3.31962e+07	14	6	2	18.96	517	3800
127	>sp|P04114|APOB_HUMAN Apolipoprotein B-100 OS=Homo sapiens OX=9606 GN=APOB PE=1 SV=2	32.13	4.54	565.9	1.44463e+08	34	22	4	5.59	4563	2134
128	>sp|P09525|ANXA4_HUMAN Annexin A4 OS=Homo sapiens OX=9606 GN=ANXA4 PE=1 SV=4	32.1	9.15	710.1	1.57768e+08	27	11	3	31.03	319	2485
128	>sp|P09525-3|ANXA4_HUMAN Isoform 3 of Annexin A4 OS=Homo sapiens OX=9606 GN=ANXA4
129	>sp|P09493-3|TPM1_HUMAN Isoform 3 of Tropomyosin alpha-1 chain OS=Homo sapiens OX=9606 GN=TPM1	32.04	7.69	677.6	4.58203e+08	52	15	3	38.38	284	18556
130	>sp|P62263|RS14_HUMAN 40S ribosomal protein S14 OS=Homo sapiens OX=9606 GN=RPS14 PE=1 SV=3	31.91	10.18	720.9	1.07514e+08	13	7	1	32.45	151	5242
131	>sp|P01889|HLAB_HUMAN HLA class I histocompatibility antigen, B alpha chain OS=Homo sapiens OX=9606 GN=HLA-B PE=1 SV=3	31.84	10.88	716.1	9.5828e+07	14	4	0	15.47	362	2033
132	>sp|P52272|HNRPM_HUMAN Heterogeneous nuclear ribonucleoprotein M OS=Homo sapiens OX=9606 GN=HNRNPM PE=1 SV=3	31.17	6.31	591	3.84648e+08	47	20	11	23.15	730	4767
132	>sp|P52272-2|HNRPM_HUMAN Isoform 2 of Heterogeneous nuclear ribonucleoprotein M OS=Homo sapiens OX=9606 GN=HNRNPM
133	>sp|Q96HC4|PDLI5_HUMAN PDZ and LIM domain protein 5 OS=Homo sapiens OX=9606 GN=PDLIM5 PE=1 SV=5	31.13	8.41	604.7	1.18141e+08	18	9	1	18.62	596	10886
134	>sp|P01876|IGHA1_HUMAN Immunoglobulin heavy constant alpha 1 OS=Homo sapiens OX=9606 GN=IGHA1 PE=1 SV=2	31.11	11.58	779	1.70966e+08	31	6	0	18.98	353	2030
135	>sp|P29692|EF1D_HUMAN Elongation factor 1-delta OS=Homo sapiens OX=9606 GN=EEF1D PE=1 SV=5	30.84	7.66	674	8.90008e+07	16	6	2	29.18	281	3738
135	>sp|P29692-2|EF1D_HUMAN Isoform 2 of Elongation factor 1-delta OS=Homo sapiens OX=9606 GN=EEF1D
136	>sp|Q14764|MVP_HUMAN Major vault protein OS=Homo sapiens OX=9606 GN=MVP PE=1 SV=4	30.48	5.47	574.3	116893894	28	14	2	18.92	893	6591
137	>sp|P19338|NUCL_HUMAN Nucleolin OS=Homo sapiens OX=9606 GN=NCL PE=1 SV=3	30.4	6.41	559.8	1.38391e+08	31	14	0	15.63	710	3206
138	>sp|P18669|PGAM1_HUMAN Phosphoglycerate mutase 1 OS=Homo sapiens OX=9606 GN=PGAM1 PE=1 SV=2	30.37	8.78	606.7	8.83046e+07	16	6	2	27.95	254	3179
139	>sp|O60814|H2B1K_HUMAN Histone H2B type 1-K OS=Homo sapiens OX=9606 GN=H2BC12 PE=1 SV=3	30.37	9.75	791.2	2.2473e+09	101	10	0	48.41	126	1144
139	>sp|P58876|H2B1D_HUMAN Histone H2B type 1-D OS=Homo sapiens OX=9606 GN=H2BC5 PE=1 SV=2
139	>sp|P62807|H2B1C_HUMAN Histone H2B type 1-C/E/F/G/I OS=Homo sapiens OX=9606 GN=H2BC10 PE=1 SV=4
139	>sp|Q5QNW6|H2B2F_HUMAN Histone H2B type 2-F OS=Homo sapiens OX=9606 GN=H2BC18 PE=1 SV=3
139	>sp|Q93079|H2B1H_HUMAN Histone H2B type 1-H OS=Homo sapiens OX=9606 GN=H2BC9 PE=1 SV=3
139	>sp|Q99877|H2B1N_HUMAN Histone H2B type 1-N OS=Homo sapiens OX=9606 GN=H2BC15 PE=1 SV=3
139	>sp|Q99879|H2B1M_HUMAN Histone H2B type 1-M OS=Homo sapiens OX=9606 GN=H2BC14 PE=1 SV=3
139	>sp|Q5QNW6-2|H2B2F_HUMAN Isoform 2 of Histone H2B type 2-F OS=Homo sapiens OX=9606 GN=H2BC18
140	>sp|P55011|S12A2_HUMAN Solute carrier family 12 member 2 OS=Homo sapiens OX=9606 GN=SLC12A2 PE=1 SV=1	30.32	10.13	734.7	7.09323e+07	21	10	3	11.72	1212	4922
140	>sp|P55011-3|S12A2_HUMAN Isoform 2 of Solute carrier family 12 member 2 OS=Homo sapiens OX=9606 GN=SLC12A2
141	>sp|P21291|CSRP1_HUMAN Cysteine and glycine-rich protein 1 OS=Homo sapiens OX=9606 GN=CSRP1 PE=1 SV=3	30.04	11.76	787.9	1.00913e+08	16	6	0	36.79	193	3324
142	>sp|P52565|GDIR1_HUMAN Rho GDP-dissociation inhibitor 1 OS=Homo sapiens OX=9606 GN=ARHGDIA PE=1 SV=3	29.74	10.75	709.1	7.41143e+07	17	7	2	32.35	204	4777
143	>sp|P35580|MYH10_HUMAN Myosin-10 OS=Homo sapiens OX=9606 GN=MYH10 PE=1 SV=3	29.12	7.31	628.4	6.19138e+07	20	12	1	8	1976	4012
143	>sp|P35580-3|MYH10_HUMAN Isoform 3 of Myosin-10 OS=Homo sapiens OX=9606 GN=MYH10
144	>sp|P09211|GSTP1_HUMAN Glutathione S-transferase P OS=Homo sapiens OX=9606 GN=GSTP1 PE=1 SV=2	29.09	9.65	686.8	7.56404e+07	29	5	1	24.76	210	2463
145	>sp|P27816|MAP4_HUMAN Microtubule-associated protein 4 OS=Homo sapiens OX=9606 GN=MAP4 PE=1 SV=3	28.94	10.28	743.1	9.89931e+07	15	10	1	12.76	1152	3637
146	>sp|P56470|LEG4_HUMAN Galectin-4 OS=Homo sapiens OX=9606 GN=LGALS4 PE=1 SV=1	28.51	9.41	650.4	1.53633e+08	24	7	1	21.98	323	5009
147	>sp|P16144|ITB4_HUMAN Integrin beta-4 OS=Homo sapiens OX=9606 GN=ITGB4 PE=1 SV=5	28.33	5.82	511.6	4.9621e+07	17	9	2	5.82	1822	3022
147	>sp|P16144-2|ITB4_HUMAN Isoform Beta-4A of Integrin beta-4 OS=Homo sapiens OX=9606 GN=ITGB4
147	>sp|P16144-3|ITB4_HUMAN Isoform Beta-4B of Integrin beta-4 OS=Homo sapiens OX=9606 GN=ITGB4
147	>sp|P16144-4|ITB4_HUMAN Isoform Beta-4D of Integrin beta-4 OS=Homo sapiens OX=9606 GN=ITGB4
148	>sp|P0DMV8|HS71A_HUMAN Heat shock 70 kDa protein 1A OS=Homo sapiens OX=9606 GN=HSPA1A PE=1 SV=1	28.09	8.75	646.5	1.74333e+08	33	14	1	22.62	641	2565
148	>sp|P0DMV9|HS71B_HUMAN Heat shock 70 kDa protein 1B OS=Homo sapiens OX=9606 GN=HSPA1B PE=1 SV=1
148	>sp|P0DMV8-2|HS71A_HUMAN Isoform 2 of Heat shock 70 kDa protein 1A OS=Homo sapiens OX=9606 GN=HSPA1A
149	>sp|P62701|RS4X_HUMAN 40S ribosomal protein S4, X isoform OS=Homo sapiens OX=9606 GN=RPS4X PE=1 SV=2	27.61	5.96	544.4	1.4525e+08	24	11	0	32.7	263	5270
150	>sp|Q07020-2|RL18_HUMAN Isoform 2 of 60S ribosomal protein L18 OS=Homo sapiens OX=9606 GN=RPL18	27.57	9.26	698.2	1.32943e+08	16	7	0	39.62	159	39121
151	>sp|P15311|EZRI_HUMAN Ezrin OS=Homo sapiens OX=9606 GN=EZR PE=1 SV=4	27.52	9.75	663.1	2.33216e+08	33	13	1	18.6	586	2934
152	>sp|P01871|IGHM_HUMAN Immunoglobulin heavy constant mu OS=Homo sapiens OX=9606 GN=IGHM PE=1 SV=4	27.21	11.02	741.9	1.19203e+08	19	6	1	14.35	453	2029
152	>sp|P01871-2|IGHM_HUMAN Isoform 2 of Immunoglobulin heavy constant mu OS=Homo sapiens OX=9606 GN=IGHM
153	>sp|P00338|LDHA_HUMAN L-lactate dehydrogenase A chain OS=Homo sapiens OX=9606 GN=LDHA PE=1 SV=2	26.63	6.55	664.8	2.78954e+08	29	10	5	28.31	332	1878
153	>sp|P00338-3|LDHA_HUMAN Isoform 3 of L-lactate dehydrogenase A chain OS=Homo sapiens OX=9606 GN=LDHA
154	>sp|P51991|ROA3_HUMAN Heterogeneous nuclear ribonucleoprotein A3 OS=Homo sapiens OX=9606 GN=HNRNPA3 PE=1 SV=2	26.04	8.99	645.4	8.57869e+07	15	9	2	22.75	378	4762
154	>sp|P51991-2|ROA3_HUMAN Isoform 2 of Heterogeneous nuclear ribonucleoprotein A3 OS=Homo sapiens OX=9606 GN=HNRNPA3
155	>sp|P27105|STOM_HUMAN Stomatin OS=Homo sapiens OX=9606 GN=STOM PE=1 SV=3	25.83	7.82	615.3	28309674	12	5	4	20.83	288	3611
156	>sp|P04843|RPN1_HUMAN Dolichyl-diphosphooligosaccharide--protein glycosyltransferase subunit 1 OS=Homo sapiens OX=9606 GN=RPN1 PE=1 SV=1	25.81	10.41	730.7	1.2216e+08	20	12	0	18.45	607	2180
157	>sp|O00151|PDLI1_HUMAN PDZ and LIM domain protein 1 OS=Homo sapiens OX=9606 GN=PDLIM1 PE=1 SV=4	25.65	9	604.1	9.6882e+07	16	7	2	27.05	329	198
158	>sp|P40926|MDHM_HUMAN Malate dehydrogenase, mitochondrial OS=Homo sapiens OX=9606 GN=MDH2 PE=1 SV=3	25.58	11.82	771.7	1.21838e+08	16	8	1	19.23	338	4158
159	>sp|P63104|1433Z_HUMAN 14-3-3 protein zeta/delta OS=Homo sapiens OX=9606 GN=YWHAZ PE=1 SV=1	25.11	10.11	716	544339784	30	9	2	27.75	245	5318
160	>sp|Q15056|IF4H_HUMAN Eukaryotic translation initiation factor 4H OS=Homo sapiens OX=9606 GN=EIF4H PE=1 SV=5	24.98	9.46	580.5	6.20168e+07	18	7	0	26.61	248	6714
160	>sp|Q15056-2|IF4H_HUMAN Isoform Short of Eukaryotic translation initiation factor 4H OS=Homo sapiens OX=9606 GN=EIF4H
161	>sp|Q15084|PDIA6_HUMAN Protein disulfide-isomerase A6 OS=Homo sapiens OX=9606 GN=PDIA6 PE=1 SV=1	24.58	12.56	842.4	1.1355e+08	28	8	0	17.95	440	6727
161	>sp|Q15084-2|PDIA6_HUMAN Isoform 2 of Protein disulfide-isomerase A6 OS=Homo sapiens OX=9606 GN=PDIA6
161	>sp|Q15084-3|PDIA6_HUMAN Isoform 3 of Protein disulfide-isomerase A6 OS=Homo sapiens OX=9606 GN=PDIA6
161	>sp|Q15084-4|PDIA6_HUMAN Isoform 4 of Protein disulfide-isomerase A6 OS=Homo sapiens OX=9606 GN=PDIA6
161	>sp|Q15084-5|PDIA6_HUMAN Isoform 5 of Protein disulfide-isomerase A6 OS=Homo sapiens OX=9606 GN=PDIA6
162	>sp|P07437|TBB5_HUMAN Tubulin beta chain OS=Homo sapiens OX=9606 GN=TUBB PE=1 SV=2	24.54	10.5	733.4	1.41504e+08	22	4	2	13.51	444	2333
163	>sp|P13489|RINI_HUMAN Ribonuclease inhibitor OS=Homo sapiens OX=9606 GN=RNH1 PE=1 SV=2	24.42	11.58	754.4	3.37501e+07	8	4	0	9.11	461	2809
164	>sp|P26641|EF1G_HUMAN Elongation factor 1-gamma OS=Homo sapiens OX=9606 GN=EEF1G PE=1 SV=3	24.38	6.57	571.4	1.12574e+08	23	9	0	18.08	437	3598
164	>sp|P26641-2|EF1G_HUMAN Isoform 2 of Elongation factor 1-gamma OS=Homo sapiens OX=9606 GN=EEF1G
165	>sp|O75874|IDHC_HUMAN Isocitrate dehydrogenase [NADP] cytoplasmic OS=Homo sapiens OX=9606 GN=IDH1 PE=1 SV=2	24.31	9.52	688.2	7.32868e+07	20	8	1	16.67	414	1432
166	>sp|Q99798|ACON_HUMAN Aconitate hydratase, mitochondrial OS=Homo sapiens OX=9606 GN=ACO2 PE=1 SV=2	24.1	10.75	727.6	3.28389e+07	10	6	0	10	780	11497
167	>sp|P39060|COIA1_HUMAN Collagen alpha-1(XVIII) chain OS=Homo sapiens OX=9606 GN=COL18A1 PE=1 SV=5	24.06	10.56	749.4	6.08009e+07	11	5	0	4.16	1754	4116
167	>sp|P39060-1|COIA1_HUMAN Isoform 2 of Collagen alpha-1(XVIII) chain OS=Homo sapiens OX=9606 GN=COL18A1
167	>sp|P39060-2|COIA1_HUMAN Isoform 3 of Collagen alpha-1(XVIII) chain OS=Homo sapiens OX=9606 GN=COL18A1
168	>sp|P06753-4|TPM3_HUMAN Isoform 4 of Tropomyosin alpha-3 chain OS=Homo sapiens OX=9606 GN=TPM3	23.86	10.58	721.6	7.03564e+07	11	6	0	17.81	247	24880
168	>sp|P06753-5|TPM3_HUMAN Isoform 5 of Tropomyosin alpha-3 chain OS=Homo sapiens OX=9606 GN=TPM3
169	>sp|P04040|CATA_HUMAN Catalase OS=Homo sapiens OX=9606 GN=CAT PE=1 SV=3	23.51	9.14	656	2.46808e+07	9	5	0	12.52	527	2122
170	>sp|P62937|PPIA_HUMAN Peptidyl-prolyl cis-trans isomerase A OS=Homo sapiens OX=9606 GN=PPIA PE=1 SV=2	23.47	5.95	553.9	3.83356e+08	49	11	3	35.76	165	5301
171	>sp|P02675|FIBB_HUMAN Fibrinogen beta chain OS=Homo sapiens OX=9606 GN=FGB PE=1 SV=2	23.4	8.88	628.3	1.07649e+08	20	9	1	20.77	491	2062
172	>sp|P49411|EFTU_HUMAN Elongation factor Tu, mitochondrial OS=Homo sapiens OX=9606 GN=TUFM PE=1 SV=2	23.26	8.73	638.5	8.78831e+07	15	7	3	18.81	452	4512
173	>sp|P26373|RL13_HUMAN 60S ribosomal protein L13 OS=Homo sapiens OX=9606 GN=RPL13 PE=1 SV=4	23.24	10.52	732.9	1.38845e+08	20	9	0	31.75	211	3584
174	>sp|O75083|WDR1_HUMAN WD repeat-containing protein 1 OS=Homo sapiens OX=9606 GN=WDR1 PE=1 SV=4	23.21	8.89	729	9.02329e+07	15	6	0	10.89	606	1210
175	>sp|P51888|PRELP_HUMAN Prolargin OS=Homo sapiens OX=9606 GN=PRELP PE=1 SV=1	22.98	8.33	614.9	1.00692e+08	17	8	0	21.2	382	4753
176	>sp|P40121|CAPG_HUMAN Macrophage-capping protein OS=Homo sapiens OX=9606 GN=CAPG PE=1 SV=2	22.95	8.77	635.9	7.98154e+07	12	6	1	18.1	348	4126
176	>sp|P40121-2|CAPG_HUMAN Isoform 2 of Macrophage-capping protein OS=Homo sapiens OX=9606 GN=CAPG
177	>sp|P12956|XRCC6_HUMAN X-ray repair cross-complementing protein 6 OS=Homo sapiens OX=9606 GN=XRCC6 PE=1 SV=2	22.76	10.34	736.4	5.99776e+07	12	5	0	8.54	609	2792
177	>sp|P12956-2|XRCC6_HUMAN Isoform 2 of X-ray repair cross-complementing protein 6 OS=Homo sapiens OX=9606 GN=XRCC6
178	>sp|P62269|RS18_HUMAN 40S ribosomal protein S18 OS=Homo sapiens OX=9606 GN=RPS18 PE=1 SV=3	22.76	9.01	735.8	1.39326e+08	16	8	1	44.74	152	5244
179	>sp|P62258|1433E_HUMAN 14-3-3 protein epsilon OS=Homo sapiens OX=9606 GN=YWHAE PE=1 SV=1	22.69	9.11	660.3	1.01608e+08	14	6	2	21.96	255	5241
180	>sp|P31947|1433S_HUMAN 14-3-3 protein sigma OS=Homo sapiens OX=9606 GN=SFN PE=1 SV=1	22.55	8.18	657.1	2.85768e+08	18	7	2	25	248	3858
180	>sp|P31947-2|1433S_HUMAN Isoform 2 of 14-3-3 protein sigma OS=Homo sapiens OX=9606 GN=SFN
181	>sp|P50454|SERPH_HUMAN Serpin H1 OS=Homo sapiens OX=9606 GN=SERPINH1 PE=1 SV=2	22.47	8.41	604.7	7.18605e+07	11	6	3	12.68	418	4626
182	>sp|P02748|CO9_HUMAN Complement component C9 OS=Homo sapiens OX=9606 GN=C9 PE=1 SV=2	22.42	7.81	634.7	2.07725e+08	20	6	0	11.09	559	2074
183	>sp|P00738|HPT_HUMAN Haptoglobin OS=Homo sapiens OX=9606 GN=HP PE=1 SV=1	22.41	8.4	721.9	9.95119e+07	17	8	0	15.76	406	1904
183	>sp|P00738-2|HPT_HUMAN Isoform 2 of Haptoglobin OS=Homo sapiens OX=9606 GN=HP
184	>sp|P10909|CLUS_HUMAN Clusterin OS=Homo sapiens OX=9606 GN=CLU PE=1 SV=1	21.98	7.59	652.9	1.62589e+08	31	8	1	16.48	449	2658
184	>sp|P10909-4|CLUS_HUMAN Isoform 4 of Clusterin OS=Homo sapiens OX=9606 GN=CLU
184	>sp|P10909-6|CLUS_HUMAN Isoform 6 of Clusterin OS=Homo sapiens OX=9606 GN=CLU
184	>sp|P10909-2|CLUS_HUMAN Isoform 2 of Clusterin OS=Homo sapiens OX=9606 GN=CLU
184	>sp|P10909-5|CLUS_HUMAN Isoform 5 of Clusterin OS=Homo sapiens OX=9606 GN=CLU
185	>sp|Q04695|K1C17_HUMAN Keratin, type I cytoskeletal 17 OS=Homo sapiens OX=9606 GN=KRT17 PE=1 SV=2	21.57	7.14	609.1	1.11294e+08	20	10	1	24.07	432	5733
186	>sp|Q14847|LASP1_HUMAN LIM and SH3 domain protein 1 OS=Homo sapiens OX=9606 GN=LASP1 PE=1 SV=2	21.32	5.37	572	2.06429e+08	26	10	1	27.2	261	6609
186	>sp|Q14847-2|LASP1_HUMAN Isoform 2 of LIM and SH3 domain protein 1 OS=Homo sapiens OX=9606 GN=LASP1
187	>sp|P15531|NDKA_HUMAN Nucleoside diphosphate kinase A OS=Homo sapiens OX=9606 GN=NME1 PE=1 SV=1	21.28	9.52	671	1.12576e+08	10	4	1	25	152	2952
187	>sp|P22392|NDKB_HUMAN Nucleoside diphosphate kinase B OS=Homo sapiens OX=9606 GN=NME2 PE=1 SV=1
187	>sp|P22392-2|NDKB_HUMAN Isoform 3 of Nucleoside diphosphate kinase B OS=Homo sapiens OX=9606 GN=NME2
187	>sp|P15531-2|NDKA_HUMAN Isoform 2 of Nucleoside diphosphate kinase A OS=Homo sapiens OX=9606 GN=NME1
188	>sp|P50995|ANX11_HUMAN Annexin A11 OS=Homo sapiens OX=9606 GN=ANXA11 PE=1 SV=1	21.25	8.5	610.2	3.67427e+07	11	5	0	12.28	505	4657
188	>sp|P50995-2|ANX11_HUMAN Isoform 2 of Annexin A11 OS=Homo sapiens OX=9606 GN=ANXA11
189	>sp|P61160|ARP2_HUMAN Actin-related protein 2 OS=Homo sapiens OX=9606 GN=ACTR2 PE=1 SV=1	21.2	8.26	600.4	7.91018e+07	16	8	4	20.3	394	5174
190	>sp|P02649|APOE_HUMAN Apolipoprotein E OS=Homo sapiens OX=9606 GN=APOE PE=1 SV=1	21.13	9.58	708.1	4.87216e+07	12	6	2	24.92	317	2056
191	>sp|P07910|HNRPC_HUMAN Heterogeneous nuclear ribonucleoproteins C1/C2 OS=Homo sapiens OX=9606 GN=HNRNPC PE=1 SV=4	21.03	5.25	587.2	1.60812e+08	22	8	2	21.24	306	2356
191	>sp|P07910-2|HNRPC_HUMAN Isoform C1 of Heterogeneous nuclear ribonucleoproteins C1/C2 OS=Homo sapiens OX=9606 GN=HNRNPC
192	>sp|Q6NZI2|CAVN1_HUMAN Caveolae-associated protein 1 OS=Homo sapiens OX=9606 GN=CAVIN1 PE=1 SV=1	20.93	5.73	562.8	8.77542e+07	15	7	1	17.69	390	7942
193	>sp|P53621|COPA_HUMAN Coatomer subunit alpha OS=Homo sapiens OX=9606 GN=COPA PE=1 SV=2	20.9	6.19	510.3	6.08445e+07	14	7	1	9.07	1224	4838
193	>sp|P53621-2|COPA_HUMAN Isoform 2 of Coatomer subunit alpha OS=Homo sapiens OX=9606 GN=COPA
194	>sp|Q08211|DHX9_HUMAN ATP-dependent RNA helicase A OS=Homo sapiens OX=9606 GN=DHX9 PE=1 SV=4	20.71	10.73	706.1	3.48891e+07	11	6	1	5.28	1270	5867
195	>sp|P62241|RS8_HUMAN 40S ribosomal protein S8 OS=Homo sapiens OX=9606 GN=RPS8 PE=1 SV=2	20.66	13.41	893	7.51893e+07	10	4	0	21.15	208	5236
196	>sp|P05091|ALDH2_HUMAN Aldehyde dehydrogenase, mitochondrial OS=Homo sapiens OX=9606 GN=ALDH2 PE=1 SV=2	20.59	7.18	599.3	4.73449e+07	11	7	0	15.86	517	2199
197	>sp|P26599|PTBP1_HUMAN Polypyrimidine tract-binding protein 1 OS=Homo sapiens OX=9606 GN=PTBP1 PE=1 SV=2	20.47	7.34	591.3	9.81285e+07	18	6	0	11.85	557	3595
197	>sp|P26599-1|PTBP1_HUMAN Isoform 2 of Polypyrimidine tract-binding protein 1 OS=Homo sapiens OX=9606 GN=PTBP1
197	>sp|P26599-2|PTBP1_HUMAN Isoform 3 of Polypyrimidine tract-binding protein 1 OS=Homo sapiens OX=9606 GN=PTBP1
198	>sp|P01023|A2MG_HUMAN Alpha-2-macroglobulin OS=Homo sapiens OX=9606 GN=A2M PE=1 SV=3	20.45	9.58	675.4	5.62201e+07	15	8	2	6.58	1474	1926
199	>sp|P39019|RS19_HUMAN 40S ribosomal protein S19 OS=Homo sapiens OX=9606 GN=RPS19 PE=1 SV=2	20.41	4.48	572	1.09561e+08	18	7	1	49.65	145	4113
200	>sp|Q15746|MYLK_HUMAN Myosin light chain kinase, smooth muscle OS=Homo sapiens OX=9606 GN=MYLK PE=1 SV=4	20.24	6.28	652.3	5.73882e+07	16	10	0	5.8	1914	6873
200	>sp|Q15746-2|MYLK_HUMAN Isoform 2 of Myosin light chain kinase, smooth muscle OS=Homo sapiens OX=9606 GN=MYLK
200	>sp|Q15746-3|MYLK_HUMAN Isoform 3A of Myosin light chain kinase, smooth muscle OS=Homo sapiens OX=9606 GN=MYLK
200	>sp|Q15746-4|MYLK_HUMAN Isoform 3B of Myosin light chain kinase, smooth muscle OS=Homo sapiens OX=9606 GN=MYLK
200	>sp|Q15746-6|MYLK_HUMAN Isoform Del-1790 of Myosin light chain kinase, smooth muscle OS=Homo sapiens OX=9606 GN=MYLK
201	>sp|P35527|K1C9_HUMAN Keratin, type I cytoskeletal 9 OS=Homo sapiens OX=9606 GN=KRT9 PE=1 SV=3	20.07	7.32	616.3	3.64653e+07	11	8	3	13.32	623	4002
202	>sp|Q00341|VIGLN_HUMAN Vigilin OS=Homo sapiens OX=9606 GN=HDLBP PE=1 SV=2	19.84	9.58	698.5	2.35773e+07	11	4	0	3.79	1268	5514
203	>sp|Q14767|LTBP2_HUMAN Latent-transforming growth factor beta-binding protein 2 OS=Homo sapiens OX=9606 GN=LTBP2 PE=1 SV=3	19.81	9.2	720.3	5.19136e+07	9	5	0	3.02	1821	6594
204	>sp|Q93052|LPP_HUMAN Lipoma-preferred partner OS=Homo sapiens OX=9606 GN=LPP PE=1 SV=1	19.75	6.38	570.1	8.33064e+07	17	9	4	19.93	612	10469
205	>sp|P09382|LEG1_HUMAN Galectin-1 OS=Homo sapiens OX=9606 GN=LGALS1 PE=1 SV=2	19.7	6.99	569.5	2.23199e+08	25	5	1	35.56	135	2471
206	>sp|P38159|RBMX_HUMAN RNA-binding motif protein, X chromosome OS=Homo sapiens OX=9606 GN=RBMX PE=1 SV=3	19.56	9.48	706.8	1.31335e+08	22	11	0	23.53	391	4099
206	>sp|P38159-2|RBMX_HUMAN Isoform 2 of RNA-binding motif protein, X chromosome OS=Homo sapiens OX=9606 GN=RBMX
207	>sp|P21980|TGM2_HUMAN Protein-glutamine gamma-glutamyltransferase 2 OS=Homo sapiens OX=9606 GN=TGM2 PE=1 SV=2	19.48	8.99	616.7	6.0734e+07	20	7	0	11.21	687	3367
208	>sp|P19971|TYPH_HUMAN Thymidine phosphorylase OS=Homo sapiens OX=9606 GN=TYMP PE=1 SV=2	19.29	7.31	618.8	1.6652e+08	15	5	1	13.69	482	3240
209	>sp|Q9NR99|MXRA5_HUMAN Matrix-remodeling-associated protein 5 OS=Homo sapiens OX=9606 GN=MXRA5 PE=1 SV=3	19.08	8.63	601.1	4.85239e+07	13	5	0	2.09	2828	13018
210	>sp|P00387|NB5R3_HUMAN NADH-cytochrome b5 reductase 3 OS=Homo sapiens OX=9606 GN=CYB5R3 PE=1 SV=3	19.07	11.51	756.9	2.20241e+07	9	3	0	8.31	301	1882
210	>sp|P00387-2|NB5R3_HUMAN Isoform 2 of NADH-cytochrome b5 reductase 3 OS=Homo sapiens OX=9606 GN=CYB5R3
210	>sp|P00387-3|NB5R3_HUMAN Isoform 3 of NADH-cytochrome b5 reductase 3 OS=Homo sapiens OX=9606 GN=CYB5R3
211	>sp|Q5TEC6|H37_HUMAN Histone H3-7 OS=Homo sapiens OX=9606 GN=H3-7 PE=1 SV=1	19.06	4.49	625.1	2.099e+09	74	10	2	44.85	136	16004
212	>sp|Q9UJU6|DBNL_HUMAN Drebrin-like protein OS=Homo sapiens OX=9606 GN=DBNL PE=1 SV=1	19.03	7.38	624.3	2.20889e+07	7	4	1	11.63	430	13956
212	>sp|Q9UJU6-2|DBNL_HUMAN Isoform 2 of Drebrin-like protein OS=Homo sapiens OX=9606 GN=DBNL
212	>sp|Q9UJU6-3|DBNL_HUMAN Isoform 3 of Drebrin-like protein OS=Homo sapiens OX=9606 GN=DBNL
213	>sp|P61158|ARP3_HUMAN Actin-related protein 3 OS=Homo sapiens OX=9606 GN=ACTR3 PE=1 SV=3	18.98	5.54	637.5	1.02559e+08	21	7	1	17.94	418	5173
214	>sp|P02790|HEMO_HUMAN Hemopexin OS=Homo sapiens OX=9606 GN=HPX PE=1 SV=2	18.95	9.96	708.9	1.59544e+08	22	6	1	10.82	462	2092
215	>sp|P14866|HNRPL_HUMAN Heterogeneous nuclear ribonucleoprotein L OS=Homo sapiens OX=9606 GN=HNRNPL PE=1 SV=2	18.91	5.81	614.4	4.89473e+07	14	7	2	16.3	589	2905
216	>sp|P02774|VTDB_HUMAN Vitamin D-binding protein OS=Homo sapiens OX=9606 GN=GC PE=1 SV=2	18.77	6.21	506.7	6.06889e+07	19	7	1	13.29	474	2085
216	>sp|P02774-3|VTDB_HUMAN Isoform 3 of Vitamin D-binding protein OS=Homo sapiens OX=9606 GN=GC
217	>sp|P42766|RL35_HUMAN 60S ribosomal protein L35 OS=Homo sapiens OX=9606 GN=RPL35 PE=1 SV=2	18.6	6.85	613	5.61885e+07	7	4	0	29.27	123	4251
218	>sp|O00299|CLIC1_HUMAN Chloride intracellular channel protein 1 OS=Homo sapiens OX=9606 GN=CLIC1 PE=1 SV=4	18.45	9.33	689.7	2.88349e+07	6	3	0	14.52	241	252
219	>sp|P17858|PFKAL_HUMAN ATP-dependent 6-phosphofructokinase, liver type OS=Homo sapiens OX=9606 GN=PFKL PE=1 SV=6	18.45	9.95	675.6	5.92484e+07	12	6	2	9.36	780	3141
219	>sp|P17858-2|PFKAL_HUMAN Isoform 2 of ATP-dependent 6-phosphofructokinase, liver type OS=Homo sapiens OX=9606 GN=PFKL
220	>sp|Q9UMS6|SYNP2_HUMAN Synaptopodin-2 OS=Homo sapiens OX=9606 GN=SYNPO2 PE=1 SV=2	18.36	6.7	576.9	1.91383e+07	13	4	0	7.14	1093	14206
220	>sp|Q9UMS6-5|SYNP2_HUMAN Isoform 5 of Synaptopodin-2 OS=Homo sapiens OX=9606 GN=SYNPO2
220	>sp|Q9UMS6-2|SYNP2_HUMAN Isoform 2 of Synaptopodin-2 OS=Homo sapiens OX=9606 GN=SYNPO2
220	>sp|Q9UMS6-3|SYNP2_HUMAN Isoform 3 of Synaptopodin-2 OS=Homo sapiens OX=9606 GN=SYNPO2
220	>sp|Q9UMS6-4|SYNP2_HUMAN Isoform 4 of Synaptopodin-2 OS=Homo sapiens OX=9606 GN=SYNPO2
221	>sp|P15880|RS2_HUMAN 40S ribosomal protein S2 OS=Homo sapiens OX=9606 GN=RPS2 PE=1 SV=2	18.3	10.33	731.9	5.28375e+07	9	2	0	7.85	293	2966
222	>sp|P16401|H15_HUMAN Histone H1.5 OS=Homo sapiens OX=9606 GN=H1-5 PE=1 SV=3	18.27	6.17	557.6	2.0606e+08	22	4	0	15.04	226	3059
223	>sp|O14773|TPP1_HUMAN Tripeptidyl-peptidase 1 OS=Homo sapiens OX=9606 GN=TPP1 PE=1 SV=2	17.89	9.26	661.2	8.52234e+07	10	5	1	11.37	563	438
223	>sp|O14773-2|TPP1_HUMAN Isoform 2 of Tripeptidyl-peptidase 1 OS=Homo sapiens OX=9606 GN=TPP1
224	>sp|Q92841|DDX17_HUMAN Probable ATP-dependent RNA helicase DDX17 OS=Homo sapiens OX=9606 GN=DDX17 PE=1 SV=2	17.78	5.24	560.9	6.78324e+07	17	9	1	15.36	729	10397
224	>sp|Q92841-1|DDX17_HUMAN Isoform 2 of Probable ATP-dependent RNA helicase DDX17 OS=Homo sapiens OX=9606 GN=DDX17
224	>sp|Q92841-3|DDX17_HUMAN Isoform 4 of Probable ATP-dependent RNA helicase DDX17 OS=Homo sapiens OX=9606 GN=DDX17
225	>sp|P08603|CFAH_HUMAN Complement factor H OS=Homo sapiens OX=9606 GN=CFH PE=1 SV=4	17.73	5.8	479.1	1.2452e+08	16	8	2	7.15	1231	2419
226	>sp|P16152|CBR1_HUMAN Carbonyl reductase [NADPH] 1 OS=Homo sapiens OX=9606 GN=CBR1 PE=1 SV=3	17.72	10.56	713.3	31784979	7	3	1	14.44	277	3025
227	>sp|P30044|PRDX5_HUMAN Peroxiredoxin-5, mitochondrial OS=Homo sapiens OX=9606 GN=PRDX5 PE=1 SV=4	17.69	7.41	590.6	3.76646e+07	16	3	1	20.09	214	3752
227	>sp|P30044-2|PRDX5_HUMAN Isoform Cytoplasmic+peroxisomal of Peroxiredoxin-5, mitochondrial OS=Homo sapiens OX=9606 GN=PRDX5
228	>sp|P46781|RS9_HUMAN 40S ribosomal protein S9 OS=Homo sapiens OX=9606 GN=RPS9 PE=1 SV=3	17.67	5.28	484.5	1.33036e+08	28	9	0	41.75	194	4365
229	>sp|P02042|HBD_HUMAN Hemoglobin subunit delta OS=Homo sapiens OX=9606 GN=HBD PE=1 SV=2	17.63	10.58	742.9	7.31225e+07	9	3	2	29.93	147	2041
230	>sp|P02743|SAMP_HUMAN Serum amyloid P-component OS=Homo sapiens OX=9606 GN=APCS PE=1 SV=2	17.57	9.32	710.8	7.4421e+07	9	4	0	14.8	223	2070
231	>sp|P09493-8|TPM1_HUMAN Isoform 8 of Tropomyosin alpha-1 chain OS=Homo sapiens OX=9606 GN=TPM1	17.57	8.04	700.7	9.23663e+07	12	4	0	11.27	284	18560
232	>sp|P01834|IGKC_HUMAN Immunoglobulin kappa constant OS=Homo sapiens OX=9606 GN=IGKC PE=1 SV=2	17.54	10.88	738.9	6.82831e+07	29	2	0	36.45	107	2021
233	>sp|P31946|1433B_HUMAN 14-3-3 protein beta/alpha OS=Homo sapiens OX=9606 GN=YWHAB PE=1 SV=3	17.46	8.7	637.2	3.14292e+07	4	3	0	17.89	246	3857
233	>sp|P31946-2|1433B_HUMAN Isoform Short of 14-3-3 protein beta/alpha OS=Homo sapiens OX=9606 GN=YWHAB
234	>sp|P08572|CO4A2_HUMAN Collagen alpha-2(IV) chain OS=Homo sapiens OX=9606 GN=COL4A2 PE=1 SV=4	17.33	8.41	621.2	3.6514e+08	13	4	1	3.04	1712	2411
235	>sp|P27635|RL10_HUMAN 60S ribosomal protein L10 OS=Homo sapiens OX=9606 GN=RPL10 PE=1 SV=5	17.25	4.13	588.7	7.72368e+07	15	7	3	25.23	214	3626
236	>sp|P23381|SYWC_HUMAN Tryptophan--tRNA ligase, cytoplasmic OS=Homo sapiens OX=9606 GN=WARS1 PE=1 SV=2	17.07	7.09	508.4	2.67212e+07	15	6	2	16.14	471	3447
236	>sp|P23381-2|SYWC_HUMAN Isoform 2 of Tryptophan--tRNA ligase, cytoplasmic OS=Homo sapiens OX=9606 GN=WARS1
237	>sp|P42224|STAT1_HUMAN Signal transducer and activator of transcription 1-alpha/beta OS=Homo sapiens OX=9606 GN=STAT1 PE=1 SV=2	17.05	7.1	584.2	2.52826e+07	8	4	1	6.13	750	4220
238	>sp|P27797|CALR_HUMAN Calreticulin OS=Homo sapiens OX=9606 GN=CALR PE=1 SV=1	17.03	8.5	617.8	9.77272e+07	19	5	0	10.55	417	3633
239	>sp|Q06323|PSME1_HUMAN Proteasome activator complex subunit 1 OS=Homo sapiens OX=9606 GN=PSME1 PE=1 SV=1	16.99	6.48	635.7	3.70066e+07	12	6	0	24.5	249	5794
239	>sp|Q06323-2|PSME1_HUMAN Isoform 2 of Proteasome activator complex subunit 1 OS=Homo sapiens OX=9606 GN=PSME1
239	>sp|Q06323-3|PSME1_HUMAN Isoform 3 of Proteasome activator complex subunit 1 OS=Homo sapiens OX=9606 GN=PSME1
240	>sp|P23142|FBLN1_HUMAN Fibulin-1 OS=Homo sapiens OX=9606 GN=FBLN1 PE=1 SV=4	16.92	5.72	601.9	1.06774e+08	22	8	1	11.24	703	3432
241	>sp|P05387|RLA2_HUMAN 60S acidic ribosomal protein P2 OS=Homo sapiens OX=9606 GN=RPLP2 PE=1 SV=1	16.85	11.04	828.6	5.95322e+07	8	4	0	60	115	2233
242	>sp|O60701|UGDH_HUMAN UDP-glucose 6-dehydrogenase OS=Homo sapiens OX=9606 GN=UGDH PE=1 SV=1	16.76	7.29	606.8	3.17223e+07	7	4	0	9.11	494	1092
243	>sp|P52209|6PGD_HUMAN 6-phosphogluconate dehydrogenase, decarboxylating OS=Homo sapiens OX=9606 GN=PGD PE=1 SV=3	16.64	12.26	818.5	6.50212e+07	10	5	0	11.8	483	4766
243	>sp|P52209-2|6PGD_HUMAN Isoform 2 of 6-phosphogluconate dehydrogenase, decarboxylating OS=Homo sapiens OX=9606 GN=PGD
244	>sp|P07585|PGS2_HUMAN Decorin OS=Homo sapiens OX=9606 GN=DCN PE=1 SV=1	16.63	8.84	610	74967907	21	6	1	16.71	359	2343
245	>sp|Q99729-2|ROAA_HUMAN Isoform 2 of Heterogeneous nuclear ribonucleoprotein A/B OS=Homo sapiens OX=9606 GN=HNRNPAB	16.62	9.06	706.2	2.2969e+07	9	4	0	13.25	332	34591
245	>sp|Q99729-3|ROAA_HUMAN Isoform 3 of Heterogeneous nuclear ribonucleoprotein A/B OS=Homo sapiens OX=9606 GN=HNRNPAB
246	>sp|P11047|LAMC1_HUMAN Laminin subunit gamma-1 OS=Homo sapiens OX=9606 GN=LAMC1 PE=1 SV=3	16.61	9.48	731.9	2.01295e+07	6	4	0	3.36	1609	2666
247	>sp|Q16658|FSCN1_HUMAN Fascin OS=Homo sapiens OX=9606 GN=FSCN1 PE=1 SV=3	16.57	8.56	619.5	6.59232e+07	12	7	0	14.2	493	7015
248	>sp|Q53GG5-2|PDLI3_HUMAN Isoform 2 of PDZ and LIM domain protein 3 OS=Homo sapiens OX=9606 GN=PDLIM3	16.42	8.36	608.5	6.65571e+07	12	6	2	32.28	316	29056
249	>sp|P36952|SPB5_HUMAN Serpin B5 OS=Homo sapiens OX=9606 GN=SERPINB5 PE=1 SV=2	16.38	9.73	665.9	6.18427e+06	6	2	0	8.53	375	4074
249	>sp|P36952-2|SPB5_HUMAN Isoform 2 of Serpin B5 OS=Homo sapiens OX=9606 GN=SERPINB5
250	>sp|P14314|GLU2B_HUMAN Glucosidase 2 subunit beta OS=Homo sapiens OX=9606 GN=PRKCSH PE=1 SV=2	16.31	5.02	557.1	6.86288e+07	15	8	3	13.64	528	2871
250	>sp|P14314-2|GLU2B_HUMAN Isoform 2 of Glucosidase 2 subunit beta OS=Homo sapiens OX=9606 GN=PRKCSH
251	>sp|Q96IU4|ABHEB_HUMAN Putative protein-lysine deacylase ABHD14B OS=Homo sapiens OX=9606 GN=ABHD14B PE=1 SV=1	16.28	8.41	614.9	18418472	7	3	1	23.33	210	10930
252	>sp|P61019|RAB2A_HUMAN Ras-related protein Rab-2A OS=Homo sapiens OX=9606 GN=RAB2A PE=1 SV=1	16.16	9.58	655.9	5.54254e+06	4	2	0	14.15	212	5163
252	>sp|P61019-2|RAB2A_HUMAN Isoform 2 of Ras-related protein Rab-2A OS=Homo sapiens OX=9606 GN=RAB2A
253	>sp|P01008|ANT3_HUMAN Antithrombin-III OS=Homo sapiens OX=9606 GN=SERPINC1 PE=1 SV=1	16.13	5.83	545.5	4.81105e+07	12	8	0	15.95	464	1922
254	>sp|P13611|CSPG2_HUMAN Versican core protein OS=Homo sapiens OX=9606 GN=VCAN PE=1 SV=3	16.04	4.93	484.6	2.04223e+08	35	13	2	3.68	3396	2821
254	>sp|P13611-2|CSPG2_HUMAN Isoform V1 of Versican core protein OS=Homo sapiens OX=9606 GN=VCAN
254	>sp|P13611-5|CSPG2_HUMAN Isoform Vint of Versican core protein OS=Homo sapiens OX=9606 GN=VCAN
255	>sp|P62820|RAB1A_HUMAN Ras-related protein Rab-1A OS=Homo sapiens OX=9606 GN=RAB1A PE=1 SV=3	16.04	7.37	606.7	8.16882e+07	18	6	1	25.85	205	5279
256	>sp|P13796|PLSL_HUMAN Plastin-2 OS=Homo sapiens OX=9606 GN=LCP1 PE=1 SV=6	15.89	9.41	680.9	8.3553e+06	7	3	0	5.9	627	2844
257	>sp|P46778|RL21_HUMAN 60S ribosomal protein L21 OS=Homo sapiens OX=9606 GN=RPL21 PE=1 SV=2	15.8	10.43	704.7	1.23409e+08	19	7	2	36.25	160	4363
258	>sp|P27824|CALX_HUMAN Calnexin OS=Homo sapiens OX=9606 GN=CANX PE=1 SV=2	15.69	4.87	551.1	7.63115e+07	17	8	1	14.36	592	3638
258	>sp|P27824-2|CALX_HUMAN Isoform 2 of Calnexin OS=Homo sapiens OX=9606 GN=CANX
258	>sp|P27824-3|CALX_HUMAN Isoform 3 of Calnexin OS=Homo sapiens OX=9606 GN=CANX
259	>sp|P09429|HMGB1_HUMAN High mobility group protein B1 OS=Homo sapiens OX=9606 GN=HMGB1 PE=1 SV=3	15.61	5.03	572.8	7.88872e+07	13	6	0	21.4	215	2473
260	>sp|P23396|RS3_HUMAN 40S ribosomal protein S3 OS=Homo sapiens OX=9606 GN=RPS3 PE=1 SV=2	15.52	10.58	736.2	8.19827e+07	14	6	1	26.34	243	3448
260	>sp|P23396-2|RS3_HUMAN Isoform 2 of 40S ribosomal protein S3 OS=Homo sapiens OX=9606 GN=RPS3
261	>sp|P26640|SYVC_HUMAN Valine--tRNA ligase OS=Homo sapiens OX=9606 GN=VARS1 PE=1 SV=4	15.51	8.58	626.6	3.43668e+07	10	6	0	6.65	1264	3597
262	>sp|P62906|RL10A_HUMAN 60S ribosomal protein L10a OS=Homo sapiens OX=9606 GN=RPL10A PE=1 SV=2	15.38	4.95	509.7	3.49865e+07	13	8	3	26.73	217	5297
263	>sp|P02766|TTHY_HUMAN Transthyretin OS=Homo sapiens OX=9606 GN=TTR PE=1 SV=1	15.31	9.58	665.2	1.54575e+07	7	3	0	18.37	147	2082
264	>sp|P51884|LUM_HUMAN Lumican OS=Homo sapiens OX=9606 GN=LUM PE=1 SV=2	15.15	4.84	568.7	1.45188e+08	21	7	1	18.05	338	4752
265	>sp|Q15365|PCBP1_HUMAN Poly(rC)-binding protein 1 OS=Homo sapiens OX=9606 GN=PCBP1 PE=1 SV=2	15.02	6.97	541.4	1.03862e+08	20	5	2	15.17	356	6778
266	>sp|P02792|FRIL_HUMAN Ferritin light chain OS=Homo sapiens OX=9606 GN=FTL PE=1 SV=2	15.01	11.75	753.6	8.98769e+06	4	3	0	12	175	2093
267	>sp|P10599|THIO_HUMAN Thioredoxin OS=Homo sapiens OX=9606 GN=TXN PE=1 SV=3	15	8.39	658.1	9.17303e+07	9	4	1	34.29	105	2633
268	>sp|P62857|RS28_HUMAN 40S ribosomal protein S28 OS=Homo sapiens OX=9606 GN=RPS28 PE=1 SV=1	14.97	10.5	719.3	1.06373e+07	10	3	0	27.54	69	5288
269	>sp|P61626|LYSC_HUMAN Lysozyme C OS=Homo sapiens OX=9606 GN=LYZ PE=1 SV=1	14.92	10.33	737.2	5.62965e+07	12	4	0	20.27	148	5204
270	>sp|P84098|RL19_HUMAN 60S ribosomal protein L19 OS=Homo sapiens OX=9606 GN=RPL19 PE=1 SV=1	14.89	10.73	740.1	4.51081e+07	9	4	1	17.86	196	5471
271	>sp|P31930|QCR1_HUMAN Cytochrome b-c1 complex subunit 1, mitochondrial OS=Homo sapiens OX=9606 GN=UQCRC1 PE=1 SV=3	14.87	9.33	680.2	2.04397e+07	10	4	0	8.12	480	3850
272	>sp|Q15233|NONO_HUMAN Non-POU domain-containing octamer-binding protein OS=Homo sapiens OX=9606 GN=NONO PE=1 SV=4	14.86	6.5	567.5	4.1063e+07	11	6	3	14.86	471	6754
273	>sp|P39059|COFA1_HUMAN Collagen alpha-1(XV) chain OS=Homo sapiens OX=9606 GN=COL15A1 PE=1 SV=2	14.83	12.56	802.3	1.90941e+07	5	2	0	2.31	1388	4115
274	>sp|P62750|RL23A_HUMAN 60S ribosomal protein L23a OS=Homo sapiens OX=9606 GN=RPL23A PE=1 SV=1	14.76	7.41	590.8	62452677	12	6	0	26.92	156	5274
275	>sp|P04080|CYTB_HUMAN Cystatin-B OS=Homo sapiens OX=9606 GN=CSTB PE=1 SV=2	14.68	12.02	843.5	3.19329e+07	7	3	0	42.86	98	2130
276	>sp|P46783|RS10_HUMAN 40S ribosomal protein S10 OS=Homo sapiens OX=9606 GN=RPS10 PE=1 SV=1	14.67	9.58	682.2	9.47618e+07	14	6	1	31.51	165	4367
277	>sp|P61353|RL27_HUMAN 60S ribosomal protein L27 OS=Homo sapiens OX=9606 GN=RPL27 PE=1 SV=2	14.55	5.05	574.6	7.42068e+07	12	5	2	27.21	136	5193
278	>sp|P07360|CO8G_HUMAN Complement component C8 gamma chain OS=Homo sapiens OX=9606 GN=C8G PE=1 SV=3	14.48	8.25	594.4	13690022	9	4	1	31.68	202	2331
279	>sp|Q9Y6R7|FCGBP_HUMAN IgGFc-binding protein OS=Homo sapiens OX=9606 GN=FCGBP PE=1 SV=3	14.32	6.13	553.1	7.42406e+07	14	6	0	1.18	5405	14870
280	>sp|Q8WUM4|PDC6I_HUMAN Programmed cell death 6-interacting protein OS=Homo sapiens OX=9606 GN=PDCD6IP PE=1 SV=1	14.32	7.58	586.4	3.22387e+07	8	5	1	8.06	868	10068
280	>sp|Q8WUM4-2|PDC6I_HUMAN Isoform 2 of Programmed cell death 6-interacting protein OS=Homo sapiens OX=9606 GN=PDCD6IP
281	>sp|P07339|CATD_HUMAN Cathepsin D OS=Homo sapiens OX=9606 GN=CTSD PE=1 SV=1	14.18	6.27	538	5.1802e+07	9	5	1	12.86	412	2326
282	>sp|P23246|SFPQ_HUMAN Splicing factor, proline- and glutamine-rich OS=Homo sapiens OX=9606 GN=SFPQ PE=1 SV=2	14.08	6.02	541.8	1.06853e+08	17	7	1	10.33	707	3437
282	>sp|P23246-2|SFPQ_HUMAN Isoform Short of Splicing factor, proline- and glutamine-rich OS=Homo sapiens OX=9606 GN=SFPQ
283	>sp|P51148|RAB5C_HUMAN Ras-related protein Rab-5C OS=Homo sapiens OX=9606 GN=RAB5C PE=1 SV=2	14.07	6.57	567.3	1.17543e+07	6	4	0	22.69	216	4663
283	>sp|P51148-2|RAB5C_HUMAN Isoform 2 of Ras-related protein Rab-5C OS=Homo sapiens OX=9606 GN=RAB5C
284	>sp|P63241|IF5A1_HUMAN Eukaryotic translation initiation factor 5A-1 OS=Homo sapiens OX=9606 GN=EIF5A PE=1 SV=2	13.99	5.08	518.7	6.64575e+07	14	6	0	29.87	154	5331
284	>sp|P63241-2|IF5A1_HUMAN Isoform 2 of Eukaryotic translation initiation factor 5A-1 OS=Homo sapiens OX=9606 GN=EIF5A
285	>sp|P30740|ILEU_HUMAN Leukocyte elastase inhibitor OS=Homo sapiens OX=9606 GN=SERPINB1 PE=1 SV=1	13.97	6.09	480.8	7.3799e+07	15	6	1	19.53	379	3797
286	>sp|Q9NR12|PDLI7_HUMAN PDZ and LIM domain protein 7 OS=Homo sapiens OX=9606 GN=PDLIM7 PE=1 SV=1	13.88	8.34	609.8	6.44065e+07	10	5	0	10.72	457	12989
286	>sp|Q9NR12-2|PDLI7_HUMAN Isoform 2 of PDZ and LIM domain protein 7 OS=Homo sapiens OX=9606 GN=PDLIM7
287	>sp|P02461|CO3A1_HUMAN Collagen alpha-1(III) chain OS=Homo sapiens OX=9606 GN=COL3A1 PE=1 SV=4	13.81	12.52	824.5	325264359	12	4	0	2.86	1466	2046
288	>sp|P58107|EPIPL_HUMAN Epiplakin OS=Homo sapiens OX=9606 GN=EPPK1 PE=1 SV=3	13.79	6.43	531.9	8.38958e+07	14	8	2	3.44	5088	5081
289	>sp|P0C0S8|H2A1_HUMAN Histone H2A type 1 OS=Homo sapiens OX=9606 GN=H2AC17 PE=1 SV=2	13.66	7.03	746.2	5.1861e+08	49	6	0	19.23	130	2522
289	>sp|Q16777|H2A2C_HUMAN Histone H2A type 2-C OS=Homo sapiens OX=9606 GN=H2AC20 PE=1 SV=4
289	>sp|Q6FI13|H2A2A_HUMAN Histone H2A type 2-A OS=Homo sapiens OX=9606 GN=H2AC19 PE=1 SV=3
289	>sp|Q96KK5|H2A1H_HUMAN Histone H2A type 1-H OS=Homo sapiens OX=9606 GN=H2AC12 PE=1 SV=3
289	>sp|Q99878|H2A1J_HUMAN Histone H2A type 1-J OS=Homo sapiens OX=9606 GN=H2AC14 PE=1 SV=3
289	>sp|Q9BTM1|H2AJ_HUMAN Histone H2A.J OS=Homo sapiens OX=9606 GN=H2AJ PE=1 SV=1
289	>sp|Q9BTM1-2|H2AJ_HUMAN Isoform 2 of Histone H2A.J OS=Homo sapiens OX=9606 GN=H2AJ
290	>sp|P07384|CAN1_HUMAN Calpain-1 catalytic subunit OS=Homo sapiens OX=9606 GN=CAPN1 PE=1 SV=1	13.49	6.49	494.3	32330508	12	5	0	6.3	714	2332
291	>sp|P09972|ALDOC_HUMAN Fructose-bisphosphate aldolase C OS=Homo sapiens OX=9606 GN=ALDOC PE=1 SV=2	13.48	6.15	513.4	2.70283e+07	14	5	1	20.05	364	2517
292	>sp|Q8NC51|PAIRB_HUMAN Plasminogen activator inhibitor 1 RNA-binding protein OS=Homo sapiens OX=9606 GN=SERBP1 PE=1 SV=2	13.4	7.56	585.2	40680882	9	3	0	9.8	408	9569
292	>sp|Q8NC51-2|PAIRB_HUMAN Isoform 2 of Plasminogen activator inhibitor 1 RNA-binding protein OS=Homo sapiens OX=9606 GN=SERBP1
292	>sp|Q8NC51-3|PAIRB_HUMAN Isoform 3 of Plasminogen activator inhibitor 1 RNA-binding protein OS=Homo sapiens OX=9606 GN=SERBP1
292	>sp|Q8NC51-4|PAIRB_HUMAN Isoform 4 of Plasminogen activator inhibitor 1 RNA-binding protein OS=Homo sapiens OX=9606 GN=SERBP1
293	>sp|Q14103|HNRPD_HUMAN Heterogeneous nuclear ribonucleoprotein D0 OS=Homo sapiens OX=9606 GN=HNRNPD PE=1 SV=1	13.4	11.58	799.8	2.87115e+07	6	3	1	9.86	355	6421
293	>sp|Q14103-4|HNRPD_HUMAN Isoform 4 of Heterogeneous nuclear ribonucleoprotein D0 OS=Homo sapiens OX=9606 GN=HNRNPD
293	>sp|Q14103-2|HNRPD_HUMAN Isoform 2 of Heterogeneous nuclear ribonucleoprotein D0 OS=Homo sapiens OX=9606 GN=HNRNPD
293	>sp|Q14103-3|HNRPD_HUMAN Isoform 3 of Heterogeneous nuclear ribonucleoprotein D0 OS=Homo sapiens OX=9606 GN=HNRNPD
294	>sp|Q15691|MARE1_HUMAN Microtubule-associated protein RP/EB family member 1 OS=Homo sapiens OX=9606 GN=MAPRE1 PE=1 SV=3	13.4	11.55	770.8	1.30821e+07	4	2	0	11.19	268	6858
295	>sp|O60506|HNRPQ_HUMAN Heterogeneous nuclear ribonucleoprotein Q OS=Homo sapiens OX=9606 GN=SYNCRIP PE=1 SV=2	13.35	10.18	741.5	3.71178e+07	9	4	0	6.74	623	1049
295	>sp|O60506-4|HNRPQ_HUMAN Isoform 4 of Heterogeneous nuclear ribonucleoprotein Q OS=Homo sapiens OX=9606 GN=SYNCRIP
295	>sp|O60506-2|HNRPQ_HUMAN Isoform 2 of Heterogeneous nuclear ribonucleoprotein Q OS=Homo sapiens OX=9606 GN=SYNCRIP
295	>sp|O60506-3|HNRPQ_HUMAN Isoform 3 of Heterogeneous nuclear ribonucleoprotein Q OS=Homo sapiens OX=9606 GN=SYNCRIP
296	>sp|P31146|COR1A_HUMAN Coronin-1A OS=Homo sapiens OX=9606 GN=CORO1A PE=1 SV=4	13.32	11.56	788.6	2.28372e+07	5	3	0	6.94	461	3813
297	>sp|P61981|1433G_HUMAN 14-3-3 protein gamma OS=Homo sapiens OX=9606 GN=YWHAG PE=1 SV=2	13.31	10.58	742.8	3.94394e+07	5	3	0	13.77	247	5225
298	>sp|P62753|RS6_HUMAN 40S ribosomal protein S6 OS=Homo sapiens OX=9606 GN=RPS6 PE=1 SV=1	13.21	6.07	579.8	8.97467e+07	13	6	1	24.1	249	5275
299	>sp|Q9Y3I0|RTCB_HUMAN RNA-splicing ligase RtcB homolog OS=Homo sapiens OX=9606 GN=RTCB PE=1 SV=1	13.2	6.24	540.8	2.00068e+07	9	5	0	12.28	505	14573
300	>sp|P24844|MYL9_HUMAN Myosin regulatory light polypeptide 9 OS=Homo sapiens OX=9606 GN=MYL9 PE=1 SV=4	13.17	7.45	552.1	2.87912e+07	7	3	1	12.21	172	3520
301	>sp|P05155|IC1_HUMAN Plasma protease C1 inhibitor OS=Homo sapiens OX=9606 GN=SERPING1 PE=1 SV=2	13.13	10.73	713.3	2.4778e+07	10	3	0	7.4	500	2214
301	>sp|P05155-2|IC1_HUMAN Isoform 2 of Plasma protease C1 inhibitor OS=Homo sapiens OX=9606 GN=SERPING1
301	>sp|P05155-3|IC1_HUMAN Isoform 3 of Plasma protease C1 inhibitor OS=Homo sapiens OX=9606 GN=SERPING1
302	>sp|P42167|LAP2B_HUMAN Lamina-associated polypeptide 2, isoforms beta/gamma OS=Homo sapiens OX=9606 GN=TMPO PE=1 SV=2	13.03	6.13	520.5	2.82164e+07	7	5	1	16.52	454	4219
302	>sp|P42167-2|LAP2B_HUMAN Isoform Gamma of Lamina-associated polypeptide 2, isoforms beta/gamma OS=Homo sapiens OX=9606 GN=TMPO
303	>sp|O60716|CTND1_HUMAN Catenin delta-1 OS=Homo sapiens OX=9606 GN=CTNND1 PE=1 SV=1	13.01	10.75	719.3	1.60241e+07	7	4	0	5.17	968	1096
303	>sp|O60716-10|CTND1_HUMAN Isoform 2AB of Catenin delta-1 OS=Homo sapiens OX=9606 GN=CTNND1
303	>sp|O60716-11|CTND1_HUMAN Isoform 2AC of Catenin delta-1 OS=Homo sapiens OX=9606 GN=CTNND1
303	>sp|O60716-12|CTND1_HUMAN Isoform 2BC of Catenin delta-1 OS=Homo sapiens OX=9606 GN=CTNND1
303	>sp|O60716-13|CTND1_HUMAN Isoform 2A of Catenin delta-1 OS=Homo sapiens OX=9606 GN=CTNND1
303	>sp|O60716-14|CTND1_HUMAN Isoform 2B of Catenin delta-1 OS=Homo sapiens OX=9606 GN=CTNND1
303	>sp|O60716-15|CTND1_HUMAN Isoform 2C of Catenin delta-1 OS=Homo sapiens OX=9606 GN=CTNND1
303	>sp|O60716-16|CTND1_HUMAN Isoform 2 of Catenin delta-1 OS=Homo sapiens OX=9606 GN=CTNND1
303	>sp|O60716-17|CTND1_HUMAN Isoform 3ABC of Catenin delta-1 OS=Homo sapiens OX=9606 GN=CTNND1
303	>sp|O60716-18|CTND1_HUMAN Isoform 3AB of Catenin delta-1 OS=Homo sapiens OX=9606 GN=CTNND1
303	>sp|O60716-19|CTND1_HUMAN Isoform 3AC of Catenin delta-1 OS=Homo sapiens OX=9606 GN=CTNND1
303	>sp|O60716-2|CTND1_HUMAN Isoform 1AB of Catenin delta-1 OS=Homo sapiens OX=9606 GN=CTNND1
303	>sp|O60716-20|CTND1_HUMAN Isoform 3BC of Catenin delta-1 OS=Homo sapiens OX=9606 GN=CTNND1
303	>sp|O60716-21|CTND1_HUMAN Isoform 3A of Catenin delta-1 OS=Homo sapiens OX=9606 GN=CTNND1
303	>sp|O60716-22|CTND1_HUMAN Isoform 3B of Catenin delta-1 OS=Homo sapiens OX=9606 GN=CTNND1
303	>sp|O60716-23|CTND1_HUMAN Isoform 3C of Catenin delta-1 OS=Homo sapiens OX=9606 GN=CTNND1
303	>sp|O60716-24|CTND1_HUMAN Isoform 3 of Catenin delta-1 OS=Homo sapiens OX=9606 GN=CTNND1
303	>sp|O60716-3|CTND1_HUMAN Isoform 1AC of Catenin delta-1 OS=Homo sapiens OX=9606 GN=CTNND1
303	>sp|O60716-4|CTND1_HUMAN Isoform 1BC of Catenin delta-1 OS=Homo sapiens OX=9606 GN=CTNND1
303	>sp|O60716-5|CTND1_HUMAN Isoform 1A of Catenin delta-1 OS=Homo sapiens OX=9606 GN=CTNND1
303	>sp|O60716-6|CTND1_HUMAN Isoform 1B of Catenin delta-1 OS=Homo sapiens OX=9606 GN=CTNND1
303	>sp|O60716-7|CTND1_HUMAN Isoform 1C of Catenin delta-1 OS=Homo sapiens OX=9606 GN=CTNND1
303	>sp|O60716-8|CTND1_HUMAN Isoform 1 of Catenin delta-1 OS=Homo sapiens OX=9606 GN=CTNND1
303	>sp|O60716-9|CTND1_HUMAN Isoform 2ABC of Catenin delta-1 OS=Homo sapiens OX=9606 GN=CTNND1
304	>sp|Q02878|RL6_HUMAN 60S ribosomal protein L6 OS=Homo sapiens OX=9606 GN=RPL6 PE=1 SV=3	12.98	5.64	485.8	1.14102e+08	12	6	1	20.14	288	5657
305	>sp|P62826|RAN_HUMAN GTP-binding nuclear protein Ran OS=Homo sapiens OX=9606 GN=RAN PE=1 SV=3	12.9	5.27	591.6	5.15288e+07	10	5	0	18.98	216	5280
306	>sp|P42765|THIM_HUMAN 3-ketoacyl-CoA thiolase, mitochondrial OS=Homo sapiens OX=9606 GN=ACAA2 PE=1 SV=2	12.86	3.95	414.7	7.34038e+07	13	5	1	14.61	397	4250
307	>sp|P35080|PROF2_HUMAN Profilin-2 OS=Homo sapiens OX=9606 GN=PFN2 PE=1 SV=3	12.8	8.41	647.9	9.32171e+06	4	2	0	20.71	140	3951
307	>sp|P35080-2|PROF2_HUMAN Isoform IIb of Profilin-2 OS=Homo sapiens OX=9606 GN=PFN2
308	>sp|P62249|RS16_HUMAN 40S ribosomal protein S16 OS=Homo sapiens OX=9606 GN=RPS16 PE=1 SV=2	12.74	3.87	515.2	7.08356e+07	15	6	1	33.56	146	5238
309	>sp|P22695|QCR2_HUMAN Cytochrome b-c1 complex subunit 2, mitochondrial OS=Homo sapiens OX=9606 GN=UQCRC2 PE=1 SV=3	12.74	6.54	523.2	4.73231e+07	9	5	1	13.91	453	3412
310	>sp|P80748|LV321_HUMAN Immunoglobulin lambda variable 3-21 OS=Homo sapiens OX=9606 GN=IGLV3-21 PE=1 SV=2	12.62	12.56	825.4	19369381	4	1	0	13.68	117	15689
310	>sp|A0A075B6K5|LV39_HUMAN Immunoglobulin lambda variable 3-9 OS=Homo sapiens OX=9606 GN=IGLV3-9 PE=3 SV=1
311	>sp|O00560|SDCB1_HUMAN Syntenin-1 OS=Homo sapiens OX=9606 GN=SDCBP PE=1 SV=1	12.54	6.35	577.8	1.34862e+07	7	4	1	16.11	298	317
311	>sp|O00560-3|SDCB1_HUMAN Isoform 3 of Syntenin-1 OS=Homo sapiens OX=9606 GN=SDCBP
312	>sp|P19823|ITIH2_HUMAN Inter-alpha-trypsin inhibitor heavy chain H2 OS=Homo sapiens OX=9606 GN=ITIH2 PE=1 SV=2	12.54	3.83	432.7	4.68106e+07	13	6	0	8.14	946	3231
313	>sp|P08621|RU17_HUMAN U1 small nuclear ribonucleoprotein 70 kDa OS=Homo sapiens OX=9606 GN=SNRNP70 PE=1 SV=2	12.5	6.28	578.3	1.35593e+07	4	2	0	4.81	437	2421
313	>sp|P08621-2|RU17_HUMAN Isoform 2 of U1 small nuclear ribonucleoprotein 70 kDa OS=Homo sapiens OX=9606 GN=SNRNP70
313	>sp|P08621-3|RU17_HUMAN Isoform 3 of U1 small nuclear ribonucleoprotein 70 kDa OS=Homo sapiens OX=9606 GN=SNRNP70
314	>sp|Q9NZM1|MYOF_HUMAN Myoferlin OS=Homo sapiens OX=9606 GN=MYOF PE=1 SV=1	12.47	7.21	645.7	1.89688e+07	6	4	0	2.72	2061	13461
314	>sp|Q9NZM1-2|MYOF_HUMAN Isoform 2 of Myoferlin OS=Homo sapiens OX=9606 GN=MYOF
314	>sp|Q9NZM1-3|MYOF_HUMAN Isoform 3 of Myoferlin OS=Homo sapiens OX=9606 GN=MYOF
314	>sp|Q9NZM1-6|MYOF_HUMAN Isoform 6 of Myoferlin OS=Homo sapiens OX=9606 GN=MYOF
315	>sp|P18124|RL7_HUMAN 60S ribosomal protein L7 OS=Homo sapiens OX=9606 GN=RPL7 PE=1 SV=1	12.39	3.78	467.8	71203916	9	6	0	28.23	248	3160
316	>sp|P14550|AK1A1_HUMAN Aldo-keto reductase family 1 member A1 OS=Homo sapiens OX=9606 GN=AKR1A1 PE=1 SV=3	12.32	8.75	608	2.81544e+07	8	4	0	9.85	325	2882
317	>sp|P0DOY2|IGLC2_HUMAN Immunoglobulin lambda constant 2 OS=Homo sapiens OX=9606 GN=IGLC2 PE=1 SV=1	12.3	6.57	634.6	1.17454e+08	23	2	0	27.36	106	2570
317	>sp|P0DOY3|IGLC3_HUMAN Immunoglobulin lambda constant 3 OS=Homo sapiens OX=9606 GN=IGLC3 PE=1 SV=1
318	>sp|P00450|CERU_HUMAN Ceruloplasmin OS=Homo sapiens OX=9606 GN=CP PE=1 SV=1	12.24	6.5	573.9	4.32216e+07	10	5	0	4.6	1065	1889
319	>sp|O95831|AIFM1_HUMAN Apoptosis-inducing factor 1, mitochondrial OS=Homo sapiens OX=9606 GN=AIFM1 PE=1 SV=1	12.15	6.27	588.6	1.12766e+07	6	3	1	6.85	613	1798
319	>sp|O95831-3|AIFM1_HUMAN Isoform 3 of Apoptosis-inducing factor 1, mitochondrial OS=Homo sapiens OX=9606 GN=AIFM1
320	>sp|Q06210|GFPT1_HUMAN Glutamine--fructose-6-phosphate aminotransferase [isomerizing] 1 OS=Homo sapiens OX=9606 GN=GFPT1 PE=1 SV=3	12.08	5.95	574.6	1.54175e+07	5	3	1	5.01	699	5791
320	>sp|Q06210-2|GFPT1_HUMAN Isoform 2 of Glutamine--fructose-6-phosphate aminotransferase [isomerizing] 1 OS=Homo sapiens OX=9606 GN=GFPT1
321	>sp|O94832|MYO1D_HUMAN Unconventional myosin-Id OS=Homo sapiens OX=9606 GN=MYO1D PE=1 SV=2	12.03	6.2	519.8	4.30121e+07	11	5	1	4.97	1006	1539
322	>sp|P11940|PABP1_HUMAN Polyadenylate-binding protein 1 OS=Homo sapiens OX=9606 GN=PABPC1 PE=1 SV=2	12	5.82	530.7	3.06473e+07	10	5	1	10.06	636	2746
322	>sp|P11940-2|PABP1_HUMAN Isoform 2 of Polyadenylate-binding protein 1 OS=Homo sapiens OX=9606 GN=PABPC1
323	>sp|P16615|AT2A2_HUMAN Sarcoplasmic/endoplasmic reticulum calcium ATPase 2 OS=Homo sapiens OX=9606 GN=ATP2A2 PE=1 SV=1	11.94	7.98	658.7	1.35972e+07	4	2	0	2.3	1042	3076
323	>sp|P16615-2|AT2A2_HUMAN Isoform 2 of Sarcoplasmic/endoplasmic reticulum calcium ATPase 2 OS=Homo sapiens OX=9606 GN=ATP2A2
323	>sp|P16615-3|AT2A2_HUMAN Isoform 3 of Sarcoplasmic/endoplasmic reticulum calcium ATPase 2 OS=Homo sapiens OX=9606 GN=ATP2A2
323	>sp|P16615-4|AT2A2_HUMAN Isoform 4 of Sarcoplasmic/endoplasmic reticulum calcium ATPase 2 OS=Homo sapiens OX=9606 GN=ATP2A2
323	>sp|P16615-5|AT2A2_HUMAN Isoform 5 of Sarcoplasmic/endoplasmic reticulum calcium ATPase 2 OS=Homo sapiens OX=9606 GN=ATP2A2
324	>sp|Q16643|DREB_HUMAN Drebrin OS=Homo sapiens OX=9606 GN=DBN1 PE=1 SV=4	11.91	7.76	603.8	3.17712e+07	12	5	1	11.25	649	7004
324	>sp|Q16643-2|DREB_HUMAN Isoform 2 of Drebrin OS=Homo sapiens OX=9606 GN=DBN1
324	>sp|Q16643-3|DREB_HUMAN Isoform 3 of Drebrin OS=Homo sapiens OX=9606 GN=DBN1
325	>sp|P04216|THY1_HUMAN Thy-1 membrane glycoprotein OS=Homo sapiens OX=9606 GN=THY1 PE=1 SV=2	11.9	6.26	577.2	2.01654e+07	4	2	0	9.94	161	2148
326	>sp|P40199|CEAM6_HUMAN Carcinoembryonic antigen-related cell adhesion molecule 6 OS=Homo sapiens OX=9606 GN=CEACAM6 PE=1 SV=4	11.82	8.41	632	6.24775e+07	8	2	0	6.69	344	4133
327	>sp|P14543|NID1_HUMAN Nidogen-1 OS=Homo sapiens OX=9606 GN=NID1 PE=1 SV=3	11.8	8.53	710.1	2.8585e+07	7	4	0	5.05	1247	2881
327	>sp|P14543-2|NID1_HUMAN Isoform 2 of Nidogen-1 OS=Homo sapiens OX=9606 GN=NID1
328	>sp|Q96HE7|ERO1A_HUMAN ERO1-like protein alpha OS=Homo sapiens OX=9606 GN=ERO1A PE=1 SV=2	11.77	9.2	667.3	2.93721e+07	10	3	1	7.69	468	10889
329	>sp|P61247|RS3A_HUMAN 40S ribosomal protein S3a OS=Homo sapiens OX=9606 GN=RPS3A PE=1 SV=2	11.64	5.77	418.5	7.73829e+07	12	6	0	22.35	264	5184
330	>sp|P50395|GDIB_HUMAN Rab GDP dissociation inhibitor beta OS=Homo sapiens OX=9606 GN=GDI2 PE=1 SV=2	11.59	6.48	528.9	62149430	17	4	1	11.01	445	4618
330	>sp|P50395-2|GDIB_HUMAN Isoform 2 of Rab GDP dissociation inhibitor beta OS=Homo sapiens OX=9606 GN=GDI2
331	>sp|P25815|S100P_HUMAN Protein S100-P OS=Homo sapiens OX=9606 GN=S100P PE=1 SV=2	11.59	11.58	799.5	16853043	2	1	0	13.68	95	3565
332	>sp|P28331|NDUS1_HUMAN NADH-ubiquinone oxidoreductase 75 kDa subunit, mitochondrial OS=Homo sapiens OX=9606 GN=NDUFS1 PE=1 SV=3	11.5	9.26	691.1	7.89991e+06	4	2	0	3.85	727	3669
332	>sp|P28331-2|NDUS1_HUMAN Isoform 2 of NADH-ubiquinone oxidoreductase 75 kDa subunit, mitochondrial OS=Homo sapiens OX=9606 GN=NDUFS1
332	>sp|P28331-3|NDUS1_HUMAN Isoform 3 of NADH-ubiquinone oxidoreductase 75 kDa subunit, mitochondrial OS=Homo sapiens OX=9606 GN=NDUFS1
332	>sp|P28331-4|NDUS1_HUMAN Isoform 4 of NADH-ubiquinone oxidoreductase 75 kDa subunit, mitochondrial OS=Homo sapiens OX=9606 GN=NDUFS1
332	>sp|P28331-5|NDUS1_HUMAN Isoform 5 of NADH-ubiquinone oxidoreductase 75 kDa subunit, mitochondrial OS=Homo sapiens OX=9606 GN=NDUFS1
333	>sp|Q96D15|RCN3_HUMAN Reticulocalbin-3 OS=Homo sapiens OX=9606 GN=RCN3 PE=1 SV=1	11.48	6.09	439.1	1.23257e+07	5	4	2	16.46	328	10696
334	>sp|Q9NZ08|ERAP1_HUMAN Endoplasmic reticulum aminopeptidase 1 OS=Homo sapiens OX=9606 GN=ERAP1 PE=1 SV=3	11.4	11.41	796.6	1.43037e+07	4	1	0	1.38	941	13413
334	>sp|Q9NZ08-2|ERAP1_HUMAN Isoform 2 of Endoplasmic reticulum aminopeptidase 1 OS=Homo sapiens OX=9606 GN=ERAP1
335	>sp|P11216|PYGB_HUMAN Glycogen phosphorylase, brain form OS=Homo sapiens OX=9606 GN=PYGB PE=1 SV=5	11.37	6.56	524.7	5.15249e+07	10	7	2	11.15	843	2683
336	>sp|P35555|FBN1_HUMAN Fibrillin-1 OS=Homo sapiens OX=9606 GN=FBN1 PE=1 SV=4	11.37	6.12	563.9	2.76205e+08	20	7	0	2.23	2871	4004
337	>sp|Q12905|ILF2_HUMAN Interleukin enhancer-binding factor 2 OS=Homo sapiens OX=9606 GN=ILF2 PE=1 SV=2	11.27	5.47	540.2	1.91947e+07	9	5	0	15.38	390	6033
338	>sp|P62917|RL8_HUMAN 60S ribosomal protein L8 OS=Homo sapiens OX=9606 GN=RPL8 PE=1 SV=2	11.21	2.48	378.6	1.77282e+08	21	10	0	28.02	257	5300
339	>sp|P20618|PSB1_HUMAN Proteasome subunit beta type-1 OS=Homo sapiens OX=9606 GN=PSMB1 PE=1 SV=2	11.15	7.34	590.2	1.572e+07	6	3	2	18.26	241	3277
340	>sp|P98179|RBM3_HUMAN RNA-binding protein 3 OS=Homo sapiens OX=9606 GN=RBM3 PE=1 SV=1	11.13	8.89	645.6	1.79248e+07	6	2	1	21.02	157	5501
341	>sp|P49327|FAS_HUMAN Fatty acid synthase OS=Homo sapiens OX=9606 GN=FASN PE=1 SV=3	11.09	5.96	415	2.75476e+07	11	6	0	3.42	2511	4504
342	>sp|P21796|VDAC1_HUMAN Voltage-dependent anion-selective channel protein 1 OS=Homo sapiens OX=9606 GN=VDAC1 PE=1 SV=2	11.08	6.14	563.1	4.06468e+07	6	3	0	13.78	283	3351
343	>sp|P30086|PEBP1_HUMAN Phosphatidylethanolamine-binding protein 1 OS=Homo sapiens OX=9606 GN=PEBP1 PE=1 SV=3	11.08	10.7	727.5	8.89293e+06	4	2	0	18.72	187	3760
344	>sp|P50552|VASP_HUMAN Vasodilator-stimulated phosphoprotein OS=Homo sapiens OX=9606 GN=VASP PE=1 SV=3	11.01	3.4	556.6	5.64909e+07	9	5	0	15	380	4635
345	>sp|P36957|ODO2_HUMAN Dihydrolipoyllysine-residue succinyltransferase component of 2-oxoglutarate dehydrogenase complex, mitochondrial OS=Homo sapiens OX=9606 GN=DLST PE=1 SV=4	10.92	4.58	502.4	1.56067e+07	7	3	1	5.74	453	4078
346	>sp|P32119|PRDX2_HUMAN Peroxiredoxin-2 OS=Homo sapiens OX=9606 GN=PRDX2 PE=1 SV=5	10.85	3.5	472.2	1.13381e+08	21	6	0	28.79	198	3866
347	>sp|Q13283|G3BP1_HUMAN Ras GTPase-activating protein-binding protein 1 OS=Homo sapiens OX=9606 GN=G3BP1 PE=1 SV=1	10.81	6.52	505.6	3.25845e+06	2	2	2	6.65	466	6158
348	>sp|Q93077|H2A1C_HUMAN Histone H2A type 1-C OS=Homo sapiens OX=9606 GN=H2AC6 PE=1 SV=3	10.8	10.63	775.2	5.32296e+07	10	1	0	8.46	130	10475
349	>sp|P63173|RL38_HUMAN 60S ribosomal protein L38 OS=Homo sapiens OX=9606 GN=RPL38 PE=1 SV=2	10.75	10.69	789.3	1.21075e+07	4	1	0	18.57	70	5326
350	>sp|P35232|PHB1_HUMAN Prohibitin 1 OS=Homo sapiens OX=9606 GN=PHB1 PE=1 SV=1	10.73	6.23	581.6	2.9543e+07	9	4	0	12.87	272	3962
351	>sp|O75396|SC22B_HUMAN Vesicle-trafficking protein SEC22b OS=Homo sapiens OX=9606 GN=SEC22B PE=1 SV=5	10.66	5.33	608.1	2.07836e+07	8	5	1	33.02	215	1302
352	>sp|P13645|K1C10_HUMAN Keratin, type I cytoskeletal 10 OS=Homo sapiens OX=9606 GN=KRT10 PE=1 SV=6	10.64	6.5	623.1	3.84052e+07	7	4	0	7.19	584	2827
353	>sp|P00505|AATM_HUMAN Aspartate aminotransferase, mitochondrial OS=Homo sapiens OX=9606 GN=GOT2 PE=1 SV=3	10.6	8.36	611.8	5.22261e+07	10	4	3	12.79	430	1895
353	>sp|P00505-2|AATM_HUMAN Isoform 2 of Aspartate aminotransferase, mitochondrial OS=Homo sapiens OX=9606 GN=GOT2
354	>sp|P18621|RL17_HUMAN 60S ribosomal protein L17 OS=Homo sapiens OX=9606 GN=RPL17 PE=1 SV=3	10.58	3.95	517.2	6.07467e+07	12	5	0	19.57	184	3177
354	>sp|P18621-3|RL17_HUMAN Isoform 3 of 60S ribosomal protein L17 OS=Homo sapiens OX=9606 GN=RPL17
355	>sp|O15143|ARC1B_HUMAN Actin-related protein 2/3 complex subunit 1B OS=Homo sapiens OX=9606 GN=ARPC1B PE=1 SV=3	10.56	6.47	510.7	4.14837e+07	5	4	0	14.25	372	562
356	>sp|P20231|TRYB2_HUMAN Tryptase beta-2 OS=Homo sapiens OX=9606 GN=TPSB2 PE=1 SV=2	10.5	7.58	580.4	2.18785e+07	5	2	0	9.82	275	3255
356	>sp|Q15661|TRYB1_HUMAN Tryptase alpha/beta-1 OS=Homo sapiens OX=9606 GN=TPSAB1 PE=1 SV=1
356	>sp|Q15661-2|TRYB1_HUMAN Isoform 2 of Tryptase alpha/beta-1 OS=Homo sapiens OX=9606 GN=TPSAB1
357	>sp|Q8NFV4|ABHDB_HUMAN Protein ABHD11 OS=Homo sapiens OX=9606 GN=ABHD11 PE=1 SV=1	10.44	3.25	470.3	21532671	7	4	1	15.24	315	9711
358	>sp|Q01813|PFKAP_HUMAN ATP-dependent 6-phosphofructokinase, platelet type OS=Homo sapiens OX=9606 GN=PFKP PE=1 SV=2	10.42	5.5	512.6	2.3821e+07	8	6	2	9.69	784	5592
358	>sp|Q01813-2|PFKAP_HUMAN Isoform 2 of ATP-dependent 6-phosphofructokinase, platelet type OS=Homo sapiens OX=9606 GN=PFKP
359	>sp|P24752|THIL_HUMAN Acetyl-CoA acetyltransferase, mitochondrial OS=Homo sapiens OX=9606 GN=ACAT1 PE=1 SV=1	10.37	5.2	439.4	1.49409e+07	6	4	2	15.69	427	3518
360	>sp|P27348|1433T_HUMAN 14-3-3 protein theta OS=Homo sapiens OX=9606 GN=YWHAQ PE=1 SV=1	10.37	9.58	676.6	2.61831e+07	6	4	0	16.73	245	3616
361	>sp|Q15436|SC23A_HUMAN Protein transport protein Sec23A OS=Homo sapiens OX=9606 GN=SEC23A PE=1 SV=2	10.2	5.91	576	2.84076e+07	6	3	0	5.88	765	6802
361	>sp|Q15436-2|SC23A_HUMAN Isoform 2 of Protein transport protein Sec23A OS=Homo sapiens OX=9606 GN=SEC23A
362	>sp|Q9H299|SH3L3_HUMAN SH3 domain-binding glutamic acid-rich-like protein 3 OS=Homo sapiens OX=9606 GN=SH3BGRL3 PE=1 SV=1	10.2	3.91	579	8.18784e+07	14	4	1	47.31	93	17159
363	>sp|Q02543|RL18A_HUMAN 60S ribosomal protein L18a OS=Homo sapiens OX=9606 GN=RPL18A PE=1 SV=2	10.19	4.33	500.5	5.03942e+07	11	6	1	26.14	176	5639
364	>sp|P49721|PSB2_HUMAN Proteasome subunit beta type-2 OS=Homo sapiens OX=9606 GN=PSMB2 PE=1 SV=1	10.13	7.58	596	1.1163e+07	4	3	1	18.91	201	4547
365	>sp|P61604|CH10_HUMAN 10 kDa heat shock protein, mitochondrial OS=Homo sapiens OX=9606 GN=HSPE1 PE=1 SV=2	10.07	7.58	590.3	5.19404e+07	15	4	0	42.16	102	5202
366	>sp|P04844|RPN2_HUMAN Dolichyl-diphosphooligosaccharide--protein glycosyltransferase subunit 2 OS=Homo sapiens OX=9606 GN=RPN2 PE=1 SV=3	10.06	6.9	442.5	1.83036e+07	6	3	0	5.86	631	2181
366	>sp|P04844-2|RPN2_HUMAN Isoform 2 of Dolichyl-diphosphooligosaccharide--protein glycosyltransferase subunit 2 OS=Homo sapiens OX=9606 GN=RPN2
367	>sp|O60763|USO1_HUMAN General vesicular transport factor p115 OS=Homo sapiens OX=9606 GN=USO1 PE=1 SV=2	10.03	3.9	507.1	2.57059e+07	8	5	0	6.34	962	1138
367	>sp|O60763-2|USO1_HUMAN Isoform 2 of General vesicular transport factor p115 OS=Homo sapiens OX=9606 GN=USO1
368	>sp|P06702|S10A9_HUMAN Protein S100-A9 OS=Homo sapiens OX=9606 GN=S100A9 PE=1 SV=1	10.01	6.16	583.5	4.23541e+07	10	3	1	29.82	114	2279
369	>sp|O95994|AGR2_HUMAN Anterior gradient protein 2 homolog OS=Homo sapiens OX=9606 GN=AGR2 PE=1 SV=1	9.99	8.99	625.9	66494361	10	4	1	19.43	175	1849
370	>sp|Q96AG4|LRC59_HUMAN Leucine-rich repeat-containing protein 59 OS=Homo sapiens OX=9606 GN=LRRC59 PE=1 SV=1	9.88	7.58	588.6	2.67399e+07	8	4	0	12.05	307	10582
371	>sp|P04179|SODM_HUMAN Superoxide dismutase [Mn], mitochondrial OS=Homo sapiens OX=9606 GN=SOD2 PE=1 SV=3	9.88	5.13	606.5	6.00775e+07	14	6	0	26.13	222	2141
371	>sp|P04179-4|SODM_HUMAN Isoform 4 of Superoxide dismutase [Mn], mitochondrial OS=Homo sapiens OX=9606 GN=SOD2
372	>sp|P22087|FBRL_HUMAN rRNA 2'-O-methyltransferase fibrillarin OS=Homo sapiens OX=9606 GN=FBL PE=1 SV=2	9.87	3.99	495.3	3.7019e+07	9	4	0	16.2	321	3377
373	>sp|Q9NQC3|RTN4_HUMAN Reticulon-4 OS=Homo sapiens OX=9606 GN=RTN4 PE=1 SV=2	9.83	9.58	653.3	4.7585e+07	7	2	0	1.51	1192	12939
374	>sp|Q99623|PHB2_HUMAN Prohibitin-2 OS=Homo sapiens OX=9606 GN=PHB2 PE=1 SV=2	9.8	3.23	408	1.06599e+08	12	6	1	17.73	299	11436
375	>sp|P02656|APOC3_HUMAN Apolipoprotein C-III OS=Homo sapiens OX=9606 GN=APOC3 PE=1 SV=1	9.79	9.73	660.9	8.58435e+06	4	1	0	16.16	99	2060
376	>sp|P02747|C1QC_HUMAN Complement C1q subcomponent subunit C OS=Homo sapiens OX=9606 GN=C1QC PE=1 SV=3	9.78	9.78	686.1	3.49298e+06	2	1	0	7.35	245	2073
377	>sp|P00915|CAH1_HUMAN Carbonic anhydrase 1 OS=Homo sapiens OX=9606 GN=CA1 PE=1 SV=2	9.75	5.43	564.5	2.58006e+07	6	4	1	26.44	261	1917
378	>sp|P35606|COPB2_HUMAN Coatomer subunit beta' OS=Homo sapiens OX=9606 GN=COPB2 PE=1 SV=2	9.73	5.8	506	2.58216e+07	7	5	1	6.84	906	4014
378	>sp|P35606-2|COPB2_HUMAN Isoform 2 of Coatomer subunit beta' OS=Homo sapiens OX=9606 GN=COPB2
379	>sp|P01615|KVD28_HUMAN Immunoglobulin kappa variable 2D-28 OS=Homo sapiens OX=9606 GN=IGKV2D-28 PE=1 SV=2	9.72	8.06	670.4	5.49829e+07	7	2	0	16.67	120	1993
379	>sp|P01614|KVD40_HUMAN Immunoglobulin kappa variable 2D-40 OS=Homo sapiens OX=9606 GN=IGKV2D-40 PE=1 SV=2
379	>sp|A0A075B6P5|KV228_HUMAN Immunoglobulin kappa variable 2-28 OS=Homo sapiens OX=9606 GN=IGKV2-28 PE=3 SV=1
379	>sp|A0A087WW87|KV240_HUMAN Immunoglobulin kappa variable 2-40 OS=Homo sapiens OX=9606 GN=IGKV2-40 PE=3 SV=2
380	>sp|P11586|C1TC_HUMAN C-1-tetrahydrofolate synthase, cytoplasmic OS=Homo sapiens OX=9606 GN=MTHFD1 PE=1 SV=4	9.69	2.94	517.1	1.7922e+07	7	4	0	5.13	935	2731
381	>sp|P06727|APOA4_HUMAN Apolipoprotein A-IV OS=Homo sapiens OX=9606 GN=APOA4 PE=1 SV=4	9.64	5.4	614.8	3.90297e+07	9	6	0	13.89	396	2281
382	>sp|P60903|S10AA_HUMAN Protein S100-A10 OS=Homo sapiens OX=9606 GN=S100A10 PE=1 SV=2	9.63	6.5	578	5.55586e+07	22	3	1	32.99	97	5156
383	>sp|Q9H223|EHD4_HUMAN EH domain-containing protein 4 OS=Homo sapiens OX=9606 GN=EHD4 PE=1 SV=1	9.62	6.19	610.2	2.09793e+07	7	4	0	9.43	541	12308
384	>sp|P49257|LMAN1_HUMAN Protein ERGIC-53 OS=Homo sapiens OX=9606 GN=LMAN1 PE=1 SV=2	9.62	4.93	552.4	1.02365e+08	11	7	1	13.33	510	4498
385	>sp|Q92945|FUBP2_HUMAN Far upstream element-binding protein 2 OS=Homo sapiens OX=9606 GN=KHSRP PE=1 SV=4	9.6	4.03	516	2.42346e+07	7	4	0	6.75	711	10437
386	>sp|P30626|SORCN_HUMAN Sorcin OS=Homo sapiens OX=9606 GN=SRI PE=1 SV=1	9.51	3.96	501.6	3.06771e+07	5	3	0	16.16	198	3794
386	>sp|P30626-2|SORCN_HUMAN Isoform 2 of Sorcin OS=Homo sapiens OX=9606 GN=SRI
386	>sp|P30626-3|SORCN_HUMAN Isoform 3 of Sorcin OS=Homo sapiens OX=9606 GN=SRI
387	>sp|Q9Y3Z3|SAMH1_HUMAN Deoxynucleoside triphosphate triphosphohydrolase SAMHD1 OS=Homo sapiens OX=9606 GN=SAMHD1 PE=1 SV=2	9.51	5.35	546.9	1.98747e+07	7	4	0	7.83	626	14597
387	>sp|Q9Y3Z3-4|SAMH1_HUMAN Isoform 4 of Deoxynucleoside triphosphate triphosphohydrolase SAMHD1 OS=Homo sapiens OX=9606 GN=SAMHD1
388	>sp|Q7KZF4|SND1_HUMAN Staphylococcal nuclease domain-containing protein 1 OS=Homo sapiens OX=9606 GN=SND1 PE=1 SV=1	9.5	2.35	509.3	3.39228e+07	9	6	0	7.25	910	8381
389	>sp|Q14165|MLEC_HUMAN Malectin OS=Homo sapiens OX=9606 GN=MLEC PE=1 SV=1	9.47	5.98	533.9	2.43131e+07	8	4	1	13.36	292	6455
390	>sp|P08574|CY1_HUMAN Cytochrome c1, heme protein, mitochondrial OS=Homo sapiens OX=9606 GN=CYC1 PE=1 SV=3	9.45	8.41	631.6	4.70033e+06	5	2	0	9.85	325	2412
391	>sp|Q13162|PRDX4_HUMAN Peroxiredoxin-4 OS=Homo sapiens OX=9606 GN=PRDX4 PE=1 SV=1	9.43	8.41	648.8	1.45776e+07	3	2	0	8.86	271	6119
392	>sp|P18283|GPX2_HUMAN Glutathione peroxidase 2 OS=Homo sapiens OX=9606 GN=GPX2 PE=1 SV=3	9.42	6.37	618	1.00032e+07	4	2	0	15.79	190	3163
393	>sp|P62942|FKB1A_HUMAN Peptidyl-prolyl cis-trans isomerase FKBP1A OS=Homo sapiens OX=9606 GN=FKBP1A PE=1 SV=2	9.41	4.85	523.9	2.05046e+07	9	3	1	17.59	108	5303
394	>sp|O60664|PLIN3_HUMAN Perilipin-3 OS=Homo sapiens OX=9606 GN=PLIN3 PE=1 SV=3	9.33	5.24	398.8	1.41035e+07	9	5	0	15.21	434	1080
394	>sp|O60664-3|PLIN3_HUMAN Isoform 3 of Perilipin-3 OS=Homo sapiens OX=9606 GN=PLIN3
394	>sp|O60664-4|PLIN3_HUMAN Isoform 4 of Perilipin-3 OS=Homo sapiens OX=9606 GN=PLIN3
395	>sp|O14745|NHRF1_HUMAN Na(+)/H(+) exchange regulatory cofactor NHE-RF1 OS=Homo sapiens OX=9606 GN=SLC9A3R1 PE=1 SV=4	9.3	3.93	481.7	3.0329e+07	8	5	0	21.51	358	428
396	>sp|P04899|GNAI2_HUMAN Guanine nucleotide-binding protein G(i) subunit alpha-2 OS=Homo sapiens OX=9606 GN=GNAI2 PE=1 SV=3	9.22	8.75	643.4	1.27466e+07	4	2	0	5.92	355	2182
396	>sp|P04899-2|GNAI2_HUMAN Isoform 2 of Guanine nucleotide-binding protein G(i) subunit alpha-2 OS=Homo sapiens OX=9606 GN=GNAI2
396	>sp|P04899-3|GNAI2_HUMAN Isoform 3 of Guanine nucleotide-binding protein G(i) subunit alpha-2 OS=Homo sapiens OX=9606 GN=GNAI2
396	>sp|P04899-4|GNAI2_HUMAN Isoform sGi2 of Guanine nucleotide-binding protein G(i) subunit alpha-2 OS=Homo sapiens OX=9606 GN=GNAI2
396	>sp|P04899-5|GNAI2_HUMAN Isoform 5 of Guanine nucleotide-binding protein G(i) subunit alpha-2 OS=Homo sapiens OX=9606 GN=GNAI2
396	>sp|P04899-6|GNAI2_HUMAN Isoform 6 of Guanine nucleotide-binding protein G(i) subunit alpha-2 OS=Homo sapiens OX=9606 GN=GNAI2
397	>sp|P00734|THRB_HUMAN Prothrombin OS=Homo sapiens OX=9606 GN=F2 PE=1 SV=2	9.13	6.25	565.8	1.01265e+07	5	2	0	3.7	622	1902
398	>sp|P10253|LYAG_HUMAN Lysosomal alpha-glucosidase OS=Homo sapiens OX=9606 GN=GAA PE=1 SV=4	9.12	6.32	503.3	1.61886e+07	7	3	0	3.68	952	2617
399	>sp|P31943|HNRH1_HUMAN Heterogeneous nuclear ribonucleoprotein H OS=Homo sapiens OX=9606 GN=HNRNPH1 PE=1 SV=4	9.08	5.8	467.2	7.70418e+07	10	5	1	11.58	449	3855
400	>sp|P20674|COX5A_HUMAN Cytochrome c oxidase subunit 5A, mitochondrial OS=Homo sapiens OX=9606 GN=COX5A PE=1 SV=2	9.07	9.02	609.2	4.97371e+06	4	1	1	10	150	3281
401	>sp|O15144|ARPC2_HUMAN Actin-related protein 2/3 complex subunit 2 OS=Homo sapiens OX=9606 GN=ARPC2 PE=1 SV=1	9.05	8.19	600.3	1.14937e+07	5	3	0	10.67	300	563
402	>sp|O43491|E41L2_HUMAN Band 4.1-like protein 2 OS=Homo sapiens OX=9606 GN=EPB41L2 PE=1 SV=1	9.01	5.36	578.3	1.99199e+07	6	5	1	5.67	1005	795
402	>sp|O43491-4|E41L2_HUMAN Isoform 4 of Band 4.1-like protein 2 OS=Homo sapiens OX=9606 GN=EPB41L2
403	>sp|P23588|IF4B_HUMAN Eukaryotic translation initiation factor 4B OS=Homo sapiens OX=9606 GN=EIF4B PE=1 SV=2	8.99	8.73	623.2	4.49393e+07	6	3	0	4.42	611	3473
403	>sp|P23588-2|IF4B_HUMAN Isoform 2 of Eukaryotic translation initiation factor 4B OS=Homo sapiens OX=9606 GN=EIF4B
404	>sp|P19652|A1AG2_HUMAN Alpha-1-acid glycoprotein 2 OS=Homo sapiens OX=9606 GN=ORM2 PE=1 SV=2	8.99	5.86	553.4	2.39768e+07	9	3	1	11.94	201	3227
405	>sp|P62736|ACTA_HUMAN Actin, aortic smooth muscle OS=Homo sapiens OX=9606 GN=ACTA2 PE=1 SV=1	8.93	8.75	722.6	7.59895e+07	11	1	0	2.92	377	5272
406	>sp|P46782|RS5_HUMAN 40S ribosomal protein S5 OS=Homo sapiens OX=9606 GN=RPS5 PE=1 SV=4	8.92	3.67	452.6	4.43802e+07	9	5	0	11.76	204	4366
407	>sp|Q00325|MPCP_HUMAN Phosphate carrier protein, mitochondrial OS=Homo sapiens OX=9606 GN=SLC25A3 PE=1 SV=2	8.92	8.91	706.9	3.08239e+07	3	1	0	3.31	362	5513
407	>sp|Q00325-2|MPCP_HUMAN Isoform B of Phosphate carrier protein, mitochondrial OS=Homo sapiens OX=9606 GN=SLC25A3
408	>sp|P00751|CFAB_HUMAN Complement factor B OS=Homo sapiens OX=9606 GN=CFB PE=1 SV=2	8.77	2.96	498.3	4.23607e+07	10	5	0	5.89	764	1913
409	>sp|P46776|RL27A_HUMAN 60S ribosomal protein L27a OS=Homo sapiens OX=9606 GN=RPL27A PE=1 SV=2	8.75	7.24	650.7	2.225e+07	6	3	0	17.57	148	4361
410	>sp|P47914|RL29_HUMAN 60S ribosomal protein L29 OS=Homo sapiens OX=9606 GN=RPL29 PE=1 SV=2	8.74	6.57	560.8	8.66654e+07	9	3	0	17.61	159	4397
411	>sp|P62854|RS26_HUMAN 40S ribosomal protein S26 OS=Homo sapiens OX=9606 GN=RPS26 PE=1 SV=3	8.68	6.24	479.3	5.78163e+07	8	2	1	19.13	115	5287
411	>sp|Q5JNZ5|RS26L_HUMAN Putative 40S ribosomal protein S26-like 1 OS=Homo sapiens OX=9606 GN=RPS26P11 PE=5 SV=1
412	>sp|Q16698|DECR_HUMAN 2,4-dienoyl-CoA reductase [(3E)-enoyl-CoA-producing], mitochondrial OS=Homo sapiens OX=9606 GN=DECR1 PE=1 SV=1	8.68	8.66	646.2	6.94702e+06	3	1	0	6.57	335	7029
412	>sp|Q16698-2|DECR_HUMAN Isoform 2 of 2,4-dienoyl-CoA reductase [(3E)-enoyl-CoA-producing], mitochondrial OS=Homo sapiens OX=9606 GN=DECR1
413	>sp|P02786|TFR1_HUMAN Transferrin receptor protein 1 OS=Homo sapiens OX=9606 GN=TFRC PE=1 SV=2	8.58	8.58	636.3	1.00988e+07	4	1	0	1.84	760	2089
414	>sp|P28062|PSB8_HUMAN Proteasome subunit beta type-8 OS=Homo sapiens OX=9606 GN=PSMB8 PE=1 SV=3	8.58	8.58	608.4	5.11964e+06	2	1	0	5.07	276	3645
414	>sp|P28062-2|PSB8_HUMAN Isoform 2 of Proteasome subunit beta type-8 OS=Homo sapiens OX=9606 GN=PSMB8
415	>sp|Q01105|SET_HUMAN Protein SET OS=Homo sapiens OX=9606 GN=SET PE=1 SV=3	8.51	4.62	637.5	3.65214e+07	10	4	0	12.07	290	5553
415	>sp|Q01105-2|SET_HUMAN Isoform 2 of Protein SET OS=Homo sapiens OX=9606 GN=SET
415	>sp|Q01105-3|SET_HUMAN Isoform 3 of Protein SET OS=Homo sapiens OX=9606 GN=SET
415	>sp|Q01105-4|SET_HUMAN Isoform 4 of Protein SET OS=Homo sapiens OX=9606 GN=SET
416	>sp|Q13228-4|SBP1_HUMAN Isoform 4 of Methanethiol oxidase OS=Homo sapiens OX=9606 GN=SELENBP1	8.5	5.07	430.7	1.30437e+08	12	5	0	14.4	514	27767
417	>sp|Q14108|SCRB2_HUMAN Lysosome membrane protein 2 OS=Homo sapiens OX=9606 GN=SCARB2 PE=1 SV=2	8.48	5.87	392.4	8.52816e+06	4	4	1	9.41	478	6423
417	>sp|Q14108-2|SCRB2_HUMAN Isoform 2 of Lysosome membrane protein 2 OS=Homo sapiens OX=9606 GN=SCARB2
418	>sp|P0C0S5|H2AZ_HUMAN Histone H2A.Z OS=Homo sapiens OX=9606 GN=H2AZ1 PE=1 SV=2	8.47	7.2	624	5.05988e+07	8	2	0	18.75	128	2521
418	>sp|Q71UI9|H2AV_HUMAN Histone H2A.V OS=Homo sapiens OX=9606 GN=H2AZ2 PE=1 SV=3
418	>sp|Q71UI9-3|H2AV_HUMAN Isoform 3 of Histone H2A.V OS=Homo sapiens OX=9606 GN=H2AZ2
418	>sp|Q71UI9-4|H2AV_HUMAN Isoform 4 of Histone H2A.V OS=Homo sapiens OX=9606 GN=H2AZ2
419	>sp|Q8N163|CCAR2_HUMAN Cell cycle and apoptosis regulator protein 2 OS=Homo sapiens OX=9606 GN=CCAR2 PE=1 SV=2	8.46	6.43	508.6	2.04297e+07	5	3	0	4.12	923	9237
420	>sp|P48047|ATPO_HUMAN ATP synthase subunit O, mitochondrial OS=Homo sapiens OX=9606 GN=ATP5PO PE=1 SV=1	8.45	8.41	628.1	2.20309e+07	4	1	0	6.57	213	4407
421	>sp|P08294|SODE_HUMAN Extracellular superoxide dismutase [Cu-Zn] OS=Homo sapiens OX=9606 GN=SOD3 PE=1 SV=2	8.44	3.17	492.4	1.55785e+07	5	3	1	15.83	240	2399
422	>sp|Q9Y6H1|CHCH2_HUMAN Coiled-coil-helix-coiled-coil-helix domain-containing protein 2 OS=Homo sapiens OX=9606 GN=CHCHD2 PE=1 SV=1	8.4	8.39	627.9	7314627	2	1	0	18.54	151	14829
422	>sp|Q5T1J5|CHCH9_HUMAN Putative coiled-coil-helix-coiled-coil-helix domain-containing protein CHCHD2P9, mitochondrial OS=Homo sapiens OX=9606 GN=CHCHD2P9 PE=5 SV=1
423	>sp|P16444|DPEP1_HUMAN Dipeptidase 1 OS=Homo sapiens OX=9606 GN=DPEP1 PE=1 SV=3	8.4	2.78	571.7	7.39764e+07	13	4	1	7.54	411	3066
424	>sp|Q99439|CNN2_HUMAN Calponin-2 OS=Homo sapiens OX=9606 GN=CNN2 PE=1 SV=4	8.4	3.44	385.3	1.05284e+08	13	6	2	15.53	309	11376
425	>sp|Q92598|HS105_HUMAN Heat shock protein 105 kDa OS=Homo sapiens OX=9606 GN=HSPH1 PE=1 SV=1	8.37	8.41	607.7	4.0237e+06	2	1	0	1.63	858	10306
425	>sp|Q92598-2|HS105_HUMAN Isoform Beta of Heat shock protein 105 kDa OS=Homo sapiens OX=9606 GN=HSPH1
425	>sp|Q92598-3|HS105_HUMAN Isoform 3 of Heat shock protein 105 kDa OS=Homo sapiens OX=9606 GN=HSPH1
426	>sp|Q86V81|THOC4_HUMAN THO complex subunit 4 OS=Homo sapiens OX=9606 GN=ALYREF PE=1 SV=3	8.37	8.34	611.5	2.63227e+07	3	1	0	4.28	257	8734
427	>sp|P13073|COX41_HUMAN Cytochrome c oxidase subunit 4 isoform 1, mitochondrial OS=Homo sapiens OX=9606 GN=COX4I1 PE=1 SV=1	8.36	5.98	489.8	1.42151e+07	4	3	2	18.34	169	2797
428	>sp|P13667|PDIA4_HUMAN Protein disulfide-isomerase A4 OS=Homo sapiens OX=9606 GN=PDIA4 PE=1 SV=2	8.35	5.09	430.8	2.16745e+07	6	4	1	7.75	645	2830
429	>sp|P50914|RL14_HUMAN 60S ribosomal protein L14 OS=Homo sapiens OX=9606 GN=RPL14 PE=1 SV=4	8.24	6.06	535.2	38207697	7	4	2	12.56	215	4653
430	>sp|P07741|APT_HUMAN Adenine phosphoribosyltransferase OS=Homo sapiens OX=9606 GN=APRT PE=1 SV=2	8.23	8.18	639.2	1.79647e+07	4	1	0	7.22	180	2349
430	>sp|P07741-2|APT_HUMAN Isoform 2 of Adenine phosphoribosyltransferase OS=Homo sapiens OX=9606 GN=APRT
431	>sp|P40261|NNMT_HUMAN Nicotinamide N-methyltransferase OS=Homo sapiens OX=9606 GN=NNMT PE=1 SV=1	8.2	6.07	536.2	3.16631e+07	7	3	0	8.71	264	4140
432	>sp|Q9BUF5|TBB6_HUMAN Tubulin beta-6 chain OS=Homo sapiens OX=9606 GN=TUBB6 PE=1 SV=1	8.19	5.11	489.5	1.16921e+07	7	3	3	10.76	446	11749
433	>sp|P80188|NGAL_HUMAN Neutrophil gelatinase-associated lipocalin OS=Homo sapiens OX=9606 GN=LCN2 PE=1 SV=2	8.15	4.15	537.9	1.46208e+07	3	2	0	13.64	198	5431
433	>sp|P80188-2|NGAL_HUMAN Isoform 2 of Neutrophil gelatinase-associated lipocalin OS=Homo sapiens OX=9606 GN=LCN2
434	>sp|P20810-10|ICAL_HUMAN Isoform 10 of Calpastatin OS=Homo sapiens OX=9606 GN=CAST	8.09	4.38	529.4	3.51913e+07	9	4	0	7.15	769	18803
434	>sp|P20810-5|ICAL_HUMAN Isoform 5 of Calpastatin OS=Homo sapiens OX=9606 GN=CAST
434	>sp|P20810-6|ICAL_HUMAN Isoform 6 of Calpastatin OS=Homo sapiens OX=9606 GN=CAST
434	>sp|P20810-7|ICAL_HUMAN Isoform 7 of Calpastatin OS=Homo sapiens OX=9606 GN=CAST
434	>sp|P20810-9|ICAL_HUMAN Isoform 9 of Calpastatin OS=Homo sapiens OX=9606 GN=CAST
435	>sp|P33176|KINH_HUMAN Kinesin-1 heavy chain OS=Homo sapiens OX=9606 GN=KIF5B PE=1 SV=1	8.08	5.88	465.1	4.83233e+08	7	5	0	6.96	963	3907
436	>sp|Q12931|TRAP1_HUMAN Heat shock protein 75 kDa, mitochondrial OS=Homo sapiens OX=9606 GN=TRAP1 PE=1 SV=3	8.04	5.06	570	3.64723e+07	8	3	0	5.68	704	6042
436	>sp|Q12931-2|TRAP1_HUMAN Isoform 2 of Heat shock protein 75 kDa, mitochondrial OS=Homo sapiens OX=9606 GN=TRAP1
437	>sp|P51149|RAB7A_HUMAN Ras-related protein Rab-7a OS=Homo sapiens OX=9606 GN=RAB7A PE=1 SV=1	8.03	6.13	538.5	2.33932e+07	8	3	0	14.98	207	4664
438	>sp|P62277|RS13_HUMAN 40S ribosomal protein S13 OS=Homo sapiens OX=9606 GN=RPS13 PE=1 SV=2	8.03	5.86	467.5	1.2838e+07	7	3	0	25.17	151	5246
439	>sp|P09622|DLDH_HUMAN Dihydrolipoyl dehydrogenase, mitochondrial OS=Homo sapiens OX=9606 GN=DLD PE=1 SV=2	8.02	3.52	450.6	3.05163e+07	7	3	2	7.27	509	2493
439	>sp|P09622-2|DLDH_HUMAN Isoform 2 of Dihydrolipoyl dehydrogenase, mitochondrial OS=Homo sapiens OX=9606 GN=DLD
439	>sp|P09622-3|DLDH_HUMAN Isoform 3 of Dihydrolipoyl dehydrogenase, mitochondrial OS=Homo sapiens OX=9606 GN=DLD
440	>sp|P02765|FETUA_HUMAN Alpha-2-HS-glycoprotein OS=Homo sapiens OX=9606 GN=AHSG PE=1 SV=2	7.98	6.42	477.7	3.36754e+07	6	3	1	9.81	367	2081
441	>sp|Q92597|NDRG1_HUMAN Protein NDRG1 OS=Homo sapiens OX=9606 GN=NDRG1 PE=1 SV=1	7.93	5.02	496.2	1.88566e+07	4	2	1	7.61	394	10305
442	>sp|P37837|TALDO_HUMAN Transaldolase OS=Homo sapiens OX=9606 GN=TALDO1 PE=1 SV=2	7.91	3.38	586.8	4.33183e+07	7	4	0	10.39	337	4096
442	>sp|P37837-2|TALDO_HUMAN Isoform 2 of Transaldolase OS=Homo sapiens OX=9606 GN=TALDO1
443	>sp|P35268|RL22_HUMAN 60S ribosomal protein L22 OS=Homo sapiens OX=9606 GN=RPL22 PE=1 SV=2	7.9	6.29	586.5	4.50451e+07	7	3	0	21.09	128	3974
444	>sp|Q14192|FHL2_HUMAN Four and a half LIM domains protein 2 OS=Homo sapiens OX=9606 GN=FHL2 PE=1 SV=3	7.89	3.64	563.8	40699623	9	4	1	12.9	279	6466
445	>sp|P47756|CAPZB_HUMAN F-actin-capping protein subunit beta OS=Homo sapiens OX=9606 GN=CAPZB PE=1 SV=5	7.86	4.55	531.7	4.92841e+07	6	4	1	11.03	272	4383
446	>sp|P39023|RL3_HUMAN 60S ribosomal protein L3 OS=Homo sapiens OX=9606 GN=RPL3 PE=1 SV=2	7.82	4.68	471.8	7.64955e+07	12	5	3	12.41	403	4114
447	>sp|P52943|CRIP2_HUMAN Cysteine-rich protein 2 OS=Homo sapiens OX=9606 GN=CRIP2 PE=1 SV=1	7.8	7.65	598.9	1.67954e+07	3	2	0	9.13	208	19124
447	>sp|P52943-2|CRIP2_HUMAN Isoform 2 of Cysteine-rich protein 2 OS=Homo sapiens OX=9606 GN=CRIP2
448	>sp|Q99795|GPA33_HUMAN Cell surface A33 antigen OS=Homo sapiens OX=9606 GN=GPA33 PE=1 SV=1	7.78	5.39	419.4	8.55893e+06	4	2	0	10.34	319	11495
449	>sp|P07195|LDHB_HUMAN L-lactate dehydrogenase B chain OS=Homo sapiens OX=9606 GN=LDHB PE=1 SV=2	7.76	4.5	521.3	2.7185e+07	6	3	1	9.28	334	2306
450	>sp|Q9UGI8|TES_HUMAN Testin OS=Homo sapiens OX=9606 GN=TES PE=1 SV=1	7.76	7.77	598.5	6013747	2	1	1	2.85	421	13776
450	>sp|Q9UGI8-2|TES_HUMAN Isoform 2 of Testin OS=Homo sapiens OX=9606 GN=TES
451	>sp|Q71UM5|RS27L_HUMAN 40S ribosomal protein S27-like OS=Homo sapiens OX=9606 GN=RPS27L PE=1 SV=3	7.7	6.46	606.7	1.63855e+07	5	2	1	28.57	84	8361
452	>sp|Q9Y6N5|SQOR_HUMAN Sulfide:quinone oxidoreductase, mitochondrial OS=Homo sapiens OX=9606 GN=SQOR PE=1 SV=1	7.68	4.27	492.4	8.33887e+06	6	3	0	10.44	450	14856
453	>sp|P62136|PP1A_HUMAN Serine/threonine-protein phosphatase PP1-alpha catalytic subunit OS=Homo sapiens OX=9606 GN=PPP1CA PE=1 SV=1	7.67	4.12	384.4	18717788	7	3	0	13.03	330	5231
454	>sp|P06748|NPM_HUMAN Nucleophosmin OS=Homo sapiens OX=9606 GN=NPM1 PE=1 SV=2	7.6	2.98	480.1	1.04652e+08	10	5	0	15.65	294	2291
454	>sp|P06748-2|NPM_HUMAN Isoform 2 of Nucleophosmin OS=Homo sapiens OX=9606 GN=NPM1
454	>sp|P06748-3|NPM_HUMAN Isoform 3 of Nucleophosmin OS=Homo sapiens OX=9606 GN=NPM1
455	>sp|Q16762|THTR_HUMAN Thiosulfate sulfurtransferase OS=Homo sapiens OX=9606 GN=TST PE=1 SV=4	7.57	6.54	549.6	1.60224e+07	5	3	0	10.77	297	7037
456	>sp|Q9NVD7|PARVA_HUMAN Alpha-parvin OS=Homo sapiens OX=9606 GN=PARVA PE=1 SV=1	7.55	6.26	514.7	1.76679e+07	5	3	1	8.06	372	13208
457	>sp|Q13151|ROA0_HUMAN Heterogeneous nuclear ribonucleoprotein A0 OS=Homo sapiens OX=9606 GN=HNRNPA0 PE=1 SV=1	7.49	4.76	469.5	5.44635e+06	3	2	0	9.84	305	6114
458	>sp|Q9BS26|ERP44_HUMAN Endoplasmic reticulum resident protein 44 OS=Homo sapiens OX=9606 GN=ERP44 PE=1 SV=1	7.49	6.23	606.7	3.23444e+07	6	2	0	4.43	406	11659
459	>sp|Q9Y2Q3|GSTK1_HUMAN Glutathione S-transferase kappa 1 OS=Homo sapiens OX=9606 GN=GSTK1 PE=1 SV=3	7.47	6.28	488	1.27652e+07	3	2	1	13.72	226	14482
459	>sp|Q9Y2Q3-4|GSTK1_HUMAN Isoform 4 of Glutathione S-transferase kappa 1 OS=Homo sapiens OX=9606 GN=GSTK1
460	>sp|Q13435|SF3B2_HUMAN Splicing factor 3B subunit 2 OS=Homo sapiens OX=9606 GN=SF3B2 PE=1 SV=2	7.42	2.92	484.8	1.06297e+07	4	3	0	5.03	895	6218
461	>sp|Q16181|SEPT7_HUMAN Septin-7 OS=Homo sapiens OX=9606 GN=SEPTIN7 PE=1 SV=2	7.39	5.48	598.7	4.62651e+07	7	3	1	6.86	437	6929
461	>sp|Q16181-2|SEPT7_HUMAN Isoform 2 of Septin-7 OS=Homo sapiens OX=9606 GN=SEPTIN7
462	>sp|P31949|S10AB_HUMAN Protein S100-A11 OS=Homo sapiens OX=9606 GN=S100A11 PE=1 SV=2	7.37	2.25	455.3	114290925	14	4	0	26.67	105	3860
463	>sp|Q16881|TRXR1_HUMAN Thioredoxin reductase 1, cytoplasmic OS=Homo sapiens OX=9606 GN=TXNRD1 PE=1 SV=3	7.35	4.67	468.5	1.51448e+07	5	3	0	6.93	649	7075
464	>sp|P15559|NQO1_HUMAN NAD(P)H dehydrogenase [quinone] 1 OS=Homo sapiens OX=9606 GN=NQO1 PE=1 SV=1	7.33	4.89	505	7.68721e+06	4	2	0	10.22	274	2954
464	>sp|P15559-2|NQO1_HUMAN Isoform 2 of NAD(P)H dehydrogenase [quinone] 1 OS=Homo sapiens OX=9606 GN=NQO1
464	>sp|P15559-3|NQO1_HUMAN Isoform 3 of NAD(P)H dehydrogenase [quinone] 1 OS=Homo sapiens OX=9606 GN=NQO1
465	>sp|P49368|TCPG_HUMAN T-complex protein 1 subunit gamma OS=Homo sapiens OX=9606 GN=CCT3 PE=1 SV=4	7.28	6.14	491.6	9.17228e+06	4	3	1	7.34	545	4510
465	>sp|P49368-2|TCPG_HUMAN Isoform 2 of T-complex protein 1 subunit gamma OS=Homo sapiens OX=9606 GN=CCT3
466	>sp|P25311|ZA2G_HUMAN Zinc-alpha-2-glycoprotein OS=Homo sapiens OX=9606 GN=AZGP1 PE=1 SV=2	7.27	7.27	661.8	1.31426e+07	2	1	0	3.36	298	3546
467	>sp|P14209|CD99_HUMAN CD99 antigen OS=Homo sapiens OX=9606 GN=CD99 PE=1 SV=1	7.25	7.24	635.2	1.2876e+07	2	1	0	5.41	185	2868
467	>sp|P14209-3|CD99_HUMAN Isoform 3 of CD99 antigen OS=Homo sapiens OX=9606 GN=CD99
468	>sp|P09874|PARP1_HUMAN Poly [ADP-ribose] polymerase 1 OS=Homo sapiens OX=9606 GN=PARP1 PE=1 SV=4	7.24	4.78	505	1.36058e+07	5	4	0	4.24	1014	2506
469	>sp|P01042|KNG1_HUMAN Kininogen-1 OS=Homo sapiens OX=9606 GN=KNG1 PE=1 SV=2	7.22	6.57	507.8	1.50164e+07	6	2	0	4.04	644	1934
470	>sp|Q15631|TSN_HUMAN Translin OS=Homo sapiens OX=9606 GN=TSN PE=1 SV=1	7.21	7.21	586.8	3.96458e+06	2	1	0	6.58	228	6839
471	>sp|P40429|RL13A_HUMAN 60S ribosomal protein L13a OS=Homo sapiens OX=9606 GN=RPL13A PE=1 SV=2	7.17	4.74	553.5	6.58234e+07	12	4	0	16.26	203	4149
472	>sp|P07108|ACBP_HUMAN Acyl-CoA-binding protein OS=Homo sapiens OX=9606 GN=DBI PE=1 SV=2	7.15	5.67	524	1.80812e+07	5	4	1	40.23	87	2304
472	>sp|P07108-2|ACBP_HUMAN Isoform 2 of Acyl-CoA-binding protein OS=Homo sapiens OX=9606 GN=DBI
472	>sp|P07108-3|ACBP_HUMAN Isoform 3 of Acyl-CoA-binding protein OS=Homo sapiens OX=9606 GN=DBI
472	>sp|P07108-4|ACBP_HUMAN Isoform 4 of Acyl-CoA-binding protein OS=Homo sapiens OX=9606 GN=DBI
472	>sp|P07108-5|ACBP_HUMAN Isoform 5 of Acyl-CoA-binding protein OS=Homo sapiens OX=9606 GN=DBI
473	>sp|P36955|PEDF_HUMAN Pigment epithelium-derived factor OS=Homo sapiens OX=9606 GN=SERPINF1 PE=1 SV=4	7.14	3.54	388.2	2.54737e+07	8	4	0	7.42	418	4076
474	>sp|P30043|BLVRB_HUMAN Flavin reductase (NADPH) OS=Homo sapiens OX=9606 GN=BLVRB PE=1 SV=3	7.13	6.64	581.5	1.80577e+07	4	3	2	15.05	206	3751
475	>sp|P45880|VDAC2_HUMAN Voltage-dependent anion-selective channel protein 2 OS=Homo sapiens OX=9606 GN=VDAC2 PE=1 SV=2	7.1	6.27	532.7	1.93028e+07	4	3	0	13.61	294	4325
475	>sp|P45880-1|VDAC2_HUMAN Isoform 1 of Voltage-dependent anion-selective channel protein 2 OS=Homo sapiens OX=9606 GN=VDAC2
475	>sp|P45880-2|VDAC2_HUMAN Isoform 2 of Voltage-dependent anion-selective channel protein 2 OS=Homo sapiens OX=9606 GN=VDAC2
476	>sp|P55084|ECHB_HUMAN Trifunctional enzyme subunit beta, mitochondrial OS=Homo sapiens OX=9606 GN=HADHB PE=1 SV=3	7.08	4.74	535.2	2.51569e+07	4	2	0	4.22	474	4939
476	>sp|P55084-2|ECHB_HUMAN Isoform 2 of Trifunctional enzyme subunit beta, mitochondrial OS=Homo sapiens OX=9606 GN=HADHB
477	>sp|P62266|RS23_HUMAN 40S ribosomal protein S23 OS=Homo sapiens OX=9606 GN=RPS23 PE=1 SV=3	7.03	3.02	526.3	6.75351e+07	10	4	0	22.38	143	5243
478	>sp|P43121|MUC18_HUMAN Cell surface glycoprotein MUC18 OS=Homo sapiens OX=9606 GN=MCAM PE=1 SV=2	7.02	5.81	542.9	1.79123e+07	5	3	0	4.49	646	4273
479	>sp|Q14651|PLSI_HUMAN Plastin-1 OS=Homo sapiens OX=9606 GN=PLS1 PE=1 SV=2	6.99	6.1	501.4	5.98604e+06	4	2	1	4.29	629	6557
480	>sp|Q13148|TADBP_HUMAN TAR DNA-binding protein 43 OS=Homo sapiens OX=9606 GN=TARDBP PE=1 SV=1	6.98	6.98	646.2	6.56185e+06	2	1	0	4.35	414	6113
480	>sp|Q13148-4|TADBP_HUMAN Isoform 2 of TAR DNA-binding protein 43 OS=Homo sapiens OX=9606 GN=TARDBP
481	>sp|P46779|RL28_HUMAN 60S ribosomal protein L28 OS=Homo sapiens OX=9606 GN=RPL28 PE=1 SV=3	6.96	3.14	503.8	79253361	13	6	0	32.85	137	4364
481	>sp|P46779-2|RL28_HUMAN Isoform 2 of 60S ribosomal protein L28 OS=Homo sapiens OX=9606 GN=RPL28
481	>sp|P46779-3|RL28_HUMAN Isoform 3 of 60S ribosomal protein L28 OS=Homo sapiens OX=9606 GN=RPL28
482	>sp|P62899|RL31_HUMAN 60S ribosomal protein L31 OS=Homo sapiens OX=9606 GN=RPL31 PE=1 SV=1	6.96	3.11	542	9.02672e+07	7	4	1	28.8	125	5296
483	>sp|P49747|COMP_HUMAN Cartilage oligomeric matrix protein OS=Homo sapiens OX=9606 GN=COMP PE=1 SV=2	6.94	3.49	494.2	1.47726e+07	5	3	0	4.76	757	4550
483	>sp|P49747-2|COMP_HUMAN Isoform 2 of Cartilage oligomeric matrix protein OS=Homo sapiens OX=9606 GN=COMP
484	>sp|P63244|RACK1_HUMAN Receptor of activated protein C kinase 1 OS=Homo sapiens OX=9606 GN=RACK1 PE=1 SV=3	6.91	6.51	579.1	4.88075e+07	5	2	0	5.36	317	5332
485	>sp|Q99959|PKP2_HUMAN Plakophilin-2 OS=Homo sapiens OX=9606 GN=PKP2 PE=1 SV=2	6.89	6.24	492.2	1.04662e+07	3	2	0	3.18	881	11534
485	>sp|Q99959-2|PKP2_HUMAN Isoform 1 of Plakophilin-2 OS=Homo sapiens OX=9606 GN=PKP2
486	>sp|P18077|RL35A_HUMAN 60S ribosomal protein L35a OS=Homo sapiens OX=9606 GN=RPL35A PE=1 SV=2	6.88	3.25	558.1	38085562	10	4	1	22.73	110	3156
487	>sp|O15173|PGRC2_HUMAN Membrane-associated progesterone receptor component 2 OS=Homo sapiens OX=9606 GN=PGRMC2 PE=1 SV=1	6.87	6.87	670.6	5.30785e+06	2	1	0	8.52	223	574
487	>sp|O15173-2|PGRC2_HUMAN Isoform 2 of Membrane-associated progesterone receptor component 2 OS=Homo sapiens OX=9606 GN=PGRMC2
488	>sp|P61313|RL15_HUMAN 60S ribosomal protein L15 OS=Homo sapiens OX=9606 GN=RPL15 PE=1 SV=2	6.87	2.91	520.4	1.18588e+08	13	5	0	18.63	204	5190
489	>sp|P43490|NAMPT_HUMAN Nicotinamide phosphoribosyltransferase OS=Homo sapiens OX=9606 GN=NAMPT PE=1 SV=1	6.85	6.38	530	1.3405e+07	8	3	0	7.54	491	4305
490	>sp|P26447|S10A4_HUMAN Protein S100-A4 OS=Homo sapiens OX=9606 GN=S100A4 PE=1 SV=1	6.84	2.24	400.3	7.35287e+07	7	5	2	37.62	101	3592
491	>sp|P61204|ARF3_HUMAN ADP-ribosylation factor 3 OS=Homo sapiens OX=9606 GN=ARF3 PE=1 SV=2	6.79	2.55	479.6	1.06702e+08	11	6	3	29.83	181	5178
491	>sp|P84077|ARF1_HUMAN ADP-ribosylation factor 1 OS=Homo sapiens OX=9606 GN=ARF1 PE=1 SV=2
492	>sp|P23528|COF1_HUMAN Cofilin-1 OS=Homo sapiens OX=9606 GN=CFL1 PE=1 SV=3	6.79	2.4	461.1	1.23365e+08	19	5	3	20.48	166	3469
493	>sp|P02746|C1QB_HUMAN Complement C1q subcomponent subunit B OS=Homo sapiens OX=9606 GN=C1QB PE=1 SV=3	6.79	3.9	467.5	2.2504e+07	6	3	1	14.62	253	2072
494	>sp|Q01518|CAP1_HUMAN Adenylyl cyclase-associated protein 1 OS=Homo sapiens OX=9606 GN=CAP1 PE=1 SV=5	6.75	2.28	412.5	1.26142e+08	15	6	1	12	475	5572
494	>sp|Q01518-2|CAP1_HUMAN Isoform 2 of Adenylyl cyclase-associated protein 1 OS=Homo sapiens OX=9606 GN=CAP1
495	>sp|P18827|SDC1_HUMAN Syndecan-1 OS=Homo sapiens OX=9606 GN=SDC1 PE=1 SV=3	6.72	6.73	576	3.22283e+06	2	1	0	5.48	310	3182
496	>sp|P23368|MAOM_HUMAN NAD-dependent malic enzyme, mitochondrial OS=Homo sapiens OX=9606 GN=ME2 PE=1 SV=1	6.67	6.48	533.1	8.53018e+06	3	2	0	4.28	584	3445
497	>sp|P62244|RS15A_HUMAN 40S ribosomal protein S15a OS=Homo sapiens OX=9606 GN=RPS15A PE=1 SV=2	6.63	4.61	534.9	2.0981e+07	7	3	1	26.92	130	5237
498	>sp|Q14247|SRC8_HUMAN Src substrate cortactin OS=Homo sapiens OX=9606 GN=CTTN PE=1 SV=2	6.62	2.54	422	4.33337e+07	9	5	0	9.45	550	6484
499	>sp|Q9Y5M8|SRPRB_HUMAN Signal recognition particle receptor subunit beta OS=Homo sapiens OX=9606 GN=SRPRB PE=1 SV=3	6.62	6.46	522.5	4.39807e+06	3	2	0	12.92	271	17603
500	>sp|Q96JY6-5|PDLI2_HUMAN Isoform 5 of PDZ and LIM domain protein 2 OS=Homo sapiens OX=9606 GN=PDLIM2	6.61	3.91	474.1	6.6532e+06	5	3	0	7.31	602	34010
501	>sp|P05556|ITB1_HUMAN Integrin beta-1 OS=Homo sapiens OX=9606 GN=ITGB1 PE=1 SV=2	6.6	3.73	301	1.59283e+07	9	3	0	5.64	798	2247
502	>sp|Q14240|IF4A2_HUMAN Eukaryotic initiation factor 4A-II OS=Homo sapiens OX=9606 GN=EIF4A2 PE=1 SV=2	6.6	6.57	565.4	1.51594e+07	3	2	0	6.88	407	6479
502	>sp|Q14240-2|IF4A2_HUMAN Isoform 2 of Eukaryotic initiation factor 4A-II OS=Homo sapiens OX=9606 GN=EIF4A2
503	>sp|Q9UBX5|FBLN5_HUMAN Fibulin-5 OS=Homo sapiens OX=9606 GN=FBLN5 PE=1 SV=1	6.58	3.67	449.9	3.13903e+07	7	3	3	8.48	448	13723
504	>sp|P13716|HEM2_HUMAN Delta-aminolevulinic acid dehydratase OS=Homo sapiens OX=9606 GN=ALAD PE=1 SV=1	6.58	6.54	568.9	1.82162e+06	4	1	0	5.76	330	2837
504	>sp|P13716-2|HEM2_HUMAN Isoform 2 of Delta-aminolevulinic acid dehydratase OS=Homo sapiens OX=9606 GN=ALAD
505	>sp|P42330|AK1C3_HUMAN Aldo-keto reductase family 1 member C3 OS=Homo sapiens OX=9606 GN=AKR1C3 PE=1 SV=4	6.58	4.45	478.6	29984068	8	4	1	9.91	323	4227
506	>sp|Q14980|NUMA1_HUMAN Nuclear mitotic apparatus protein 1 OS=Homo sapiens OX=9606 GN=NUMA1 PE=1 SV=2	6.56	6.68	518.1	6.34571e+06	3	2	0	1.28	2115	6657
506	>sp|Q14980-2|NUMA1_HUMAN Isoform 2 of Nuclear mitotic apparatus protein 1 OS=Homo sapiens OX=9606 GN=NUMA1
507	>sp|Q14766|LTBP1_HUMAN Latent-transforming growth factor beta-binding protein 1 OS=Homo sapiens OX=9606 GN=LTBP1 PE=1 SV=4	6.54	6.42	589.1	7.96892e+07	7	3	0	1.98	1721	6593
507	>sp|Q14766-2|LTBP1_HUMAN Isoform Short of Latent-transforming growth factor beta-binding protein 1 OS=Homo sapiens OX=9606 GN=LTBP1
507	>sp|Q14766-3|LTBP1_HUMAN Isoform 3 of Latent-transforming growth factor beta-binding protein 1 OS=Homo sapiens OX=9606 GN=LTBP1
507	>sp|Q14766-4|LTBP1_HUMAN Isoform 4 of Latent-transforming growth factor beta-binding protein 1 OS=Homo sapiens OX=9606 GN=LTBP1
507	>sp|Q14766-5|LTBP1_HUMAN Isoform 5 of Latent-transforming growth factor beta-binding protein 1 OS=Homo sapiens OX=9606 GN=LTBP1
508	>sp|P53618|COPB_HUMAN Coatomer subunit beta OS=Homo sapiens OX=9606 GN=COPB1 PE=1 SV=3	6.53	5.72	513.4	6.09816e+06	3	2	0	3.46	953	4837
509	>sp|P16070|CD44_HUMAN CD44 antigen OS=Homo sapiens OX=9606 GN=CD44 PE=1 SV=3	6.53	5.44	478.9	1.7253e+07	6	4	1	5.53	742	2998
509	>sp|P16070-10|CD44_HUMAN Isoform 10 of CD44 antigen OS=Homo sapiens OX=9606 GN=CD44
509	>sp|P16070-11|CD44_HUMAN Isoform 11 of CD44 antigen OS=Homo sapiens OX=9606 GN=CD44
509	>sp|P16070-12|CD44_HUMAN Isoform 12 of CD44 antigen OS=Homo sapiens OX=9606 GN=CD44
509	>sp|P16070-13|CD44_HUMAN Isoform 13 of CD44 antigen OS=Homo sapiens OX=9606 GN=CD44
509	>sp|P16070-14|CD44_HUMAN Isoform 14 of CD44 antigen OS=Homo sapiens OX=9606 GN=CD44
509	>sp|P16070-16|CD44_HUMAN Isoform 16 of CD44 antigen OS=Homo sapiens OX=9606 GN=CD44
509	>sp|P16070-17|CD44_HUMAN Isoform 17 of CD44 antigen OS=Homo sapiens OX=9606 GN=CD44
509	>sp|P16070-18|CD44_HUMAN Isoform 18 of CD44 antigen OS=Homo sapiens OX=9606 GN=CD44
509	>sp|P16070-3|CD44_HUMAN Isoform 3 of CD44 antigen OS=Homo sapiens OX=9606 GN=CD44
509	>sp|P16070-4|CD44_HUMAN Isoform 4 of CD44 antigen OS=Homo sapiens OX=9606 GN=CD44
509	>sp|P16070-5|CD44_HUMAN Isoform 5 of CD44 antigen OS=Homo sapiens OX=9606 GN=CD44
509	>sp|P16070-6|CD44_HUMAN Isoform 6 of CD44 antigen OS=Homo sapiens OX=9606 GN=CD44
509	>sp|P16070-7|CD44_HUMAN Isoform 7 of CD44 antigen OS=Homo sapiens OX=9606 GN=CD44
509	>sp|P16070-8|CD44_HUMAN Isoform 8 of CD44 antigen OS=Homo sapiens OX=9606 GN=CD44
510	>sp|P06899|H2B1J_HUMAN Histone H2B type 1-J OS=Homo sapiens OX=9606 GN=H2BC11 PE=1 SV=3	6.53	5.24	677.6	5.23501e+07	6	2	0	10.32	126	2299
510	>sp|P23527|H2B1O_HUMAN Histone H2B type 1-O OS=Homo sapiens OX=9606 GN=H2BC17 PE=1 SV=3
510	>sp|P33778|H2B1B_HUMAN Histone H2B type 1-B OS=Homo sapiens OX=9606 GN=H2BC3 PE=1 SV=2
510	>sp|Q16778|H2B2E_HUMAN Histone H2B type 2-E OS=Homo sapiens OX=9606 GN=H2BC21 PE=1 SV=3
511	>sp|O75531|BAF_HUMAN Barrier-to-autointegration factor OS=Homo sapiens OX=9606 GN=BANF1 PE=1 SV=1	6.51	6.39	471.7	7.91914e+07	5	2	1	32.58	89	1348
512	>sp|P20962|PTMS_HUMAN Parathymosin OS=Homo sapiens OX=9606 GN=PTMS PE=1 SV=2	6.5	4.05	489.2	28935837	4	2	0	22.55	102	18813
513	>sp|P62191|PRS4_HUMAN 26S proteasome regulatory subunit 4 OS=Homo sapiens OX=9606 GN=PSMC1 PE=1 SV=1	6.48	4.21	483.6	1.47688e+07	6	2	0	4.77	440	5234
513	>sp|P62191-2|PRS4_HUMAN Isoform 2 of 26S proteasome regulatory subunit 4 OS=Homo sapiens OX=9606 GN=PSMC1
514	>sp|Q9BS40|LXN_HUMAN Latexin OS=Homo sapiens OX=9606 GN=LXN PE=1 SV=2	6.46	6.46	547.5	8.01317e+06	2	1	0	8.11	222	11661
515	>sp|P38117|ETFB_HUMAN Electron transfer flavoprotein subunit beta OS=Homo sapiens OX=9606 GN=ETFB PE=1 SV=3	6.46	2.81	497.2	25661433	6	4	1	14.12	255	4098
515	>sp|P38117-2|ETFB_HUMAN Isoform 2 of Electron transfer flavoprotein subunit beta OS=Homo sapiens OX=9606 GN=ETFB
516	>sp|Q99733|NP1L4_HUMAN Nucleosome assembly protein 1-like 4 OS=Homo sapiens OX=9606 GN=NAP1L4 PE=1 SV=1	6.45	4.76	505.1	1.60399e+07	4	2	0	7.2	375	11480
516	>sp|Q99733-2|NP1L4_HUMAN Isoform 2 of Nucleosome assembly protein 1-like 4 OS=Homo sapiens OX=9606 GN=NAP1L4
517	>sp|Q9NR45|SIAS_HUMAN Sialic acid synthase OS=Homo sapiens OX=9606 GN=NANS PE=1 SV=2	6.44	4.43	455.5	6.01677e+07	6	3	0	10.86	359	13001
518	>sp|P00747|PLMN_HUMAN Plasminogen OS=Homo sapiens OX=9606 GN=PLG PE=1 SV=2	6.44	5.99	686.2	4.82578e+07	6	3	0	3.46	810	1909
519	>sp|P17655|CAN2_HUMAN Calpain-2 catalytic subunit OS=Homo sapiens OX=9606 GN=CAPN2 PE=1 SV=6	6.42	3.28	423	1.46437e+07	5	4	0	6.86	700	3127
519	>sp|P17655-2|CAN2_HUMAN Isoform 2 of Calpain-2 catalytic subunit OS=Homo sapiens OX=9606 GN=CAPN2
520	>sp|P53992|SC24C_HUMAN Protein transport protein Sec24C OS=Homo sapiens OX=9606 GN=SEC24C PE=1 SV=3	6.42	6.48	528.2	2.96272e+06	2	1	0	1.37	1094	4861
521	>sp|Q9HBL0|TENS1_HUMAN Tensin-1 OS=Homo sapiens OX=9606 GN=TNS1 PE=1 SV=2	6.42	3.64	411.6	4.30933e+07	10	7	0	5.42	1735	12710
522	>sp|P28838|AMPL_HUMAN Cytosol aminopeptidase OS=Homo sapiens OX=9606 GN=LAP3 PE=1 SV=3	6.42	3.28	450.3	1.52471e+07	7	3	0	7.32	519	3692
522	>sp|P28838-2|AMPL_HUMAN Isoform 2 of Cytosol aminopeptidase OS=Homo sapiens OX=9606 GN=LAP3
523	>sp|Q01844|EWS_HUMAN RNA-binding protein EWS OS=Homo sapiens OX=9606 GN=EWSR1 PE=1 SV=1	6.4	6.04	556.1	10581684	4	2	1	5.95	656	5596
523	>sp|Q01844-3|EWS_HUMAN Isoform 3 of RNA-binding protein EWS OS=Homo sapiens OX=9606 GN=EWSR1
523	>sp|Q01844-5|EWS_HUMAN Isoform 5 of RNA-binding protein EWS OS=Homo sapiens OX=9606 GN=EWSR1
523	>sp|Q01844-6|EWS_HUMAN Isoform 6 of RNA-binding protein EWS OS=Homo sapiens OX=9606 GN=EWSR1
524	>sp|P02763|A1AG1_HUMAN Alpha-1-acid glycoprotein 1 OS=Homo sapiens OX=9606 GN=ORM1 PE=1 SV=2	6.39	6.3	524.7	9.65602e+06	6	1	0	7.46	201	2080
525	>sp|P62861|RS30_HUMAN FAU ubiquitin-like and ribosomal protein S30 OS=Homo sapiens OX=9606 GN=FAU PE=1 SV=2	6.37	5.66	492.3	5497980	3	2	0	9.02	133	5289
526	>sp|Q9UJC5|SH3L2_HUMAN SH3 domain-binding glutamic acid-rich-like protein 2 OS=Homo sapiens OX=9606 GN=SH3BGRL2 PE=1 SV=2	6.35	6.3	533.8	1.58107e+06	4	1	0	13.08	107	22380
527	>sp|P68431|H31_HUMAN Histone H3.1 OS=Homo sapiens OX=9606 GN=H3C12 PE=1 SV=2	6.33	3.34	592.6	4.4889e+08	18	5	0	16.91	136	5354
527	>sp|Q71DI3|H32_HUMAN Histone H3.2 OS=Homo sapiens OX=9606 GN=H3C13 PE=1 SV=3
528	>sp|P43243|MATR3_HUMAN Matrin-3 OS=Homo sapiens OX=9606 GN=MATR3 PE=1 SV=2	6.31	2.23	337.6	4.93063e+07	12	6	0	9.56	847	4280
529	>sp|P02760|AMBP_HUMAN Protein AMBP OS=Homo sapiens OX=9606 GN=AMBP PE=1 SV=1	6.29	6.22	404.6	6.48999e+06	6	1	1	5.4	352	2079
530	>sp|Q9H6S3|ES8L2_HUMAN Epidermal growth factor receptor kinase substrate 8-like protein 2 OS=Homo sapiens OX=9606 GN=EPS8L2 PE=1 SV=2	6.29	6.32	505.1	2.73298e+06	2	1	0	2.52	715	12517
530	>sp|Q9H6S3-3|ES8L2_HUMAN Isoform 3 of Epidermal growth factor receptor kinase substrate 8-like protein 2 OS=Homo sapiens OX=9606 GN=EPS8L2
531	>sp|P05166|PCCB_HUMAN Propionyl-CoA carboxylase beta chain, mitochondrial OS=Homo sapiens OX=9606 GN=PCCB PE=1 SV=3	6.28	6.24	546.9	4.46397e+06	3	2	0	5.38	539	2221
531	>sp|P05166-2|PCCB_HUMAN Isoform 2 of Propionyl-CoA carboxylase beta chain, mitochondrial OS=Homo sapiens OX=9606 GN=PCCB
532	>sp|P13010|XRCC5_HUMAN X-ray repair cross-complementing protein 5 OS=Homo sapiens OX=9606 GN=XRCC5 PE=1 SV=3	6.26	2.86	445.2	2.63475e+07	11	5	0	6.01	732	2794
533	>sp|P50990|TCPQ_HUMAN T-complex protein 1 subunit theta OS=Homo sapiens OX=9606 GN=CCT8 PE=1 SV=4	6.25	4.03	508.4	2.39177e+07	6	3	1	6.2	548	4654
533	>sp|P50990-2|TCPQ_HUMAN Isoform 2 of T-complex protein 1 subunit theta OS=Homo sapiens OX=9606 GN=CCT8
534	>sp|P30040|ERP29_HUMAN Endoplasmic reticulum resident protein 29 OS=Homo sapiens OX=9606 GN=ERP29 PE=1 SV=4	6.25	6.21	462.2	6.4382e+06	4	1	0	5.75	261	3749
535	>sp|P08246|ELNE_HUMAN Neutrophil elastase OS=Homo sapiens OX=9606 GN=ELANE PE=1 SV=1	6.24	6.24	527.3	1.11198e+07	2	1	0	3.75	267	2394
536	>sp|P01903|DRA_HUMAN HLA class II histocompatibility antigen, DR alpha chain OS=Homo sapiens OX=9606 GN=HLA-DRA PE=1 SV=2	6.17	6.13	441.1	2.2522e+07	4	1	0	6.69	254	2035
537	>sp|O43488|ARK72_HUMAN Aflatoxin B1 aldehyde reductase member 2 OS=Homo sapiens OX=9606 GN=AKR7A2 PE=1 SV=3	6.17	5.97	434.8	2.68916e+08	7	2	0	8.36	359	793
538	>sp|P01699|LV144_HUMAN Immunoglobulin lambda variable 1-44 OS=Homo sapiens OX=9606 GN=IGLV1-44 PE=1 SV=2	6.17	4.94	455.6	8.35894e+06	2	2	0	13.68	117	1995
538	>sp|P01700|LV147_HUMAN Immunoglobulin lambda variable 1-47 OS=Homo sapiens OX=9606 GN=IGLV1-47 PE=1 SV=2
539	>sp|P30084|ECHM_HUMAN Enoyl-CoA hydratase, mitochondrial OS=Homo sapiens OX=9606 GN=ECHS1 PE=1 SV=4	6.16	5.67	490.8	1.3593e+07	8	3	0	12.07	290	3758
540	>sp|Q9UQ35|SRRM2_HUMAN Serine/arginine repetitive matrix protein 2 OS=Homo sapiens OX=9606 GN=SRRM2 PE=1 SV=2	6.15	4.57	436.4	5.37506e+06	3	3	0	1.49	2752	14327
541	>sp|P83731|RL24_HUMAN 60S ribosomal protein L24 OS=Homo sapiens OX=9606 GN=RPL24 PE=1 SV=1	6.13	3.49	557.7	2.12119e+07	7	3	1	19.11	157	5461
542	>sp|P62891|RL39_HUMAN 60S ribosomal protein L39 OS=Homo sapiens OX=9606 GN=RPL39 PE=1 SV=2	6.1	6.07	522	1.77175e+07	3	1	0	19.61	51	5295
542	>sp|Q59GN2|R39L5_HUMAN Putative 60S ribosomal protein L39-like 5 OS=Homo sapiens OX=9606 GN=RPL39P5 PE=5 SV=2
543	>sp|Q9H0D6|XRN2_HUMAN 5'-3' exoribonuclease 2 OS=Homo sapiens OX=9606 GN=XRN2 PE=1 SV=1	6.09	6.14	432.6	1.84938e+06	2	1	0	2	950	12220
543	>sp|Q9H0D6-2|XRN2_HUMAN Isoform 2 of 5'-3' exoribonuclease 2 OS=Homo sapiens OX=9606 GN=XRN2
544	>sp|P40939|ECHA_HUMAN Trifunctional enzyme subunit alpha, mitochondrial OS=Homo sapiens OX=9606 GN=HADHA PE=1 SV=2	6.09	3.02	459.9	2.00553e+07	8	4	1	6.95	763	4162
545	>sp|Q9BWM7|SFXN3_HUMAN Sideroflexin-3 OS=Homo sapiens OX=9606 GN=SFXN3 PE=1 SV=3	6.09	3.83	388.2	4.97537e+06	4	2	1	9.03	321	11846
546	>sp|Q16270|IBP7_HUMAN Insulin-like growth factor-binding protein 7 OS=Homo sapiens OX=9606 GN=IGFBP7 PE=1 SV=1	6.06	6.06	520	1.84604e+07	2	1	0	5.67	282	6936
546	>sp|Q16270-2|IBP7_HUMAN Isoform 2 of Insulin-like growth factor-binding protein 7 OS=Homo sapiens OX=9606 GN=IGFBP7
547	>sp|Q92896|GSLG1_HUMAN Golgi apparatus protein 1 OS=Homo sapiens OX=9606 GN=GLG1 PE=1 SV=2	6.06	6.12	499.7	3.52941e+06	2	1	0	1.1	1179	10419
547	>sp|Q92896-2|GSLG1_HUMAN Isoform 2 of Golgi apparatus protein 1 OS=Homo sapiens OX=9606 GN=GLG1
547	>sp|Q92896-3|GSLG1_HUMAN Isoform 3 of Golgi apparatus protein 1 OS=Homo sapiens OX=9606 GN=GLG1
548	>sp|P31942|HNRH3_HUMAN Heterogeneous nuclear ribonucleoprotein H3 OS=Homo sapiens OX=9606 GN=HNRNPH3 PE=1 SV=2	6.05	5	562.7	21562046	3	2	0	6.07	346	3854
548	>sp|P31942-2|HNRH3_HUMAN Isoform 2 of Heterogeneous nuclear ribonucleoprotein H3 OS=Homo sapiens OX=9606 GN=HNRNPH3
548	>sp|P31942-3|HNRH3_HUMAN Isoform 3 of Heterogeneous nuclear ribonucleoprotein H3 OS=Homo sapiens OX=9606 GN=HNRNPH3
549	>sp|Q12929|EPS8_HUMAN Epidermal growth factor receptor kinase substrate 8 OS=Homo sapiens OX=9606 GN=EPS8 PE=1 SV=1	6.04	4.92	481.9	9.60632e+06	3	2	0	3.53	822	6041
550	>sp|Q86VP6|CAND1_HUMAN Cullin-associated NEDD8-dissociated protein 1 OS=Homo sapiens OX=9606 GN=CAND1 PE=1 SV=2	6.04	4.33	413.5	1.04077e+07	7	3	1	3.33	1230	8758
551	>sp|O60784|TOM1_HUMAN Target of Myb1 membrane trafficking protein OS=Homo sapiens OX=9606 GN=TOM1 PE=1 SV=2	6.04	6.05	477.9	2.82009e+06	2	1	0	5.28	492	1141
551	>sp|O60784-2|TOM1_HUMAN Isoform 2 of Target of Myb1 membrane trafficking protein OS=Homo sapiens OX=9606 GN=TOM1
551	>sp|O60784-3|TOM1_HUMAN Isoform 3 of Target of Myb1 membrane trafficking protein OS=Homo sapiens OX=9606 GN=TOM1
551	>sp|O60784-4|TOM1_HUMAN Isoform 4 of Target of Myb1 membrane trafficking protein OS=Homo sapiens OX=9606 GN=TOM1
552	>sp|P68400|CSK21_HUMAN Casein kinase II subunit alpha OS=Homo sapiens OX=9606 GN=CSNK2A1 PE=1 SV=1	6.02	5.99	432.6	2.22781e+06	4	1	0	4.6	391	5352
552	>sp|Q8NEV1|CSK23_HUMAN Casein kinase II subunit alpha 3 OS=Homo sapiens OX=9606 GN=CSNK2A3 PE=1 SV=2
553	>sp|P43304|GPDM_HUMAN Glycerol-3-phosphate dehydrogenase, mitochondrial OS=Homo sapiens OX=9606 GN=GPD2 PE=1 SV=3	6	6.02	597.6	5.07101e+06	3	2	0	2.48	727	4285
554	>sp|P01911|DRB1_HUMAN HLA class II histocompatibility antigen, DRB1 beta chain OS=Homo sapiens OX=9606 GN=HLA-DRB1 PE=1 SV=2	5.97	4.13	520.3	2.97628e+07	6	3	0	12.41	266	2038
555	>sp|P51858|HDGF_HUMAN Hepatoma-derived growth factor OS=Homo sapiens OX=9606 GN=HDGF PE=1 SV=1	5.94	2.24	377.8	1.07601e+07	6	3	0	15.42	240	4749
555	>sp|P51858-2|HDGF_HUMAN Isoform 2 of Hepatoma-derived growth factor OS=Homo sapiens OX=9606 GN=HDGF
555	>sp|P51858-3|HDGF_HUMAN Isoform 3 of Hepatoma-derived growth factor OS=Homo sapiens OX=9606 GN=HDGF
556	>sp|P55854|SUMO3_HUMAN Small ubiquitin-related modifier 3 OS=Homo sapiens OX=9606 GN=SUMO3 PE=1 SV=2	5.91	5.85	647.7	2.20825e+07	4	1	0	11.65	103	4985
556	>sp|P61956|SUMO2_HUMAN Small ubiquitin-related modifier 2 OS=Homo sapiens OX=9606 GN=SUMO2 PE=1 SV=3
556	>sp|Q6EEV6|SUMO4_HUMAN Small ubiquitin-related modifier 4 OS=Homo sapiens OX=9606 GN=SUMO4 PE=1 SV=3
556	>sp|P55854-2|SUMO3_HUMAN Isoform 2 of Small ubiquitin-related modifier 3 OS=Homo sapiens OX=9606 GN=SUMO3
556	>sp|P61956-2|SUMO2_HUMAN Isoform 2 of Small ubiquitin-related modifier 2 OS=Homo sapiens OX=9606 GN=SUMO2
557	>sp|P14317|HCLS1_HUMAN Hematopoietic lineage cell-specific protein OS=Homo sapiens OX=9606 GN=HCLS1 PE=1 SV=3	5.9	5.92	510	2.07642e+06	2	1	1	4.53	486	2873
558	>sp|P05388|RLA0_HUMAN 60S acidic ribosomal protein P0 OS=Homo sapiens OX=9606 GN=RPLP0 PE=1 SV=1	5.89	2.78	564.2	3.93907e+07	10	3	1	10.41	317	2234
558	>sp|P05388-2|RLA0_HUMAN Isoform 2 of 60S acidic ribosomal protein P0 OS=Homo sapiens OX=9606 GN=RPLP0
559	>sp|P62910|RL32_HUMAN 60S ribosomal protein L32 OS=Homo sapiens OX=9606 GN=RPL32 PE=1 SV=2	5.88	3.47	419.2	3.4409e+07	6	4	3	26.67	135	5298
560	>sp|P04439|HLAA_HUMAN HLA class I histocompatibility antigen, A alpha chain OS=Homo sapiens OX=9606 GN=HLA-A PE=1 SV=2	5.86	4.24	459	6.50202e+07	8	3	0	6.85	365	2163
560	>sp|P04439-2|HLAA_HUMAN Isoform 2 of HLA class I histocompatibility antigen, A alpha chain OS=Homo sapiens OX=9606 GN=HLA-A
561	>sp|P23526|SAHH_HUMAN Adenosylhomocysteinase OS=Homo sapiens OX=9606 GN=AHCY PE=1 SV=4	5.83	4.11	562.8	2.31471e+07	5	3	0	8.33	432	3467
561	>sp|P23526-2|SAHH_HUMAN Isoform 2 of Adenosylhomocysteinase OS=Homo sapiens OX=9606 GN=AHCY
562	>sp|P02652|APOA2_HUMAN Apolipoprotein A-II OS=Homo sapiens OX=9606 GN=APOA2 PE=1 SV=1	5.81	2.85	506.7	4.42824e+07	8	5	1	31	100	2057
563	>sp|P21281|VATB2_HUMAN V-type proton ATPase subunit B, brain isoform OS=Homo sapiens OX=9606 GN=ATP6V1B2 PE=1 SV=3	5.8	5.16	510	2.02754e+07	4	2	0	4.5	511	3322
564	>sp|P24534|EF1B_HUMAN Elongation factor 1-beta OS=Homo sapiens OX=9606 GN=EEF1B2 PE=1 SV=3	5.8	3.63	429.7	2.61907e+07	10	3	0	15.56	225	3510
565	>sp|Q9UBR2|CATZ_HUMAN Cathepsin Z OS=Homo sapiens OX=9606 GN=CTSZ PE=1 SV=1	5.78	3	558.2	19842935	5	2	0	7.26	303	13693
566	>sp|Q13263|TIF1B_HUMAN Transcription intermediary factor 1-beta OS=Homo sapiens OX=9606 GN=TRIM28 PE=1 SV=5	5.76	2.84	415.4	3.43191e+07	9	6	0	5.99	835	6154
566	>sp|Q13263-2|TIF1B_HUMAN Isoform 2 of Transcription intermediary factor 1-beta OS=Homo sapiens OX=9606 GN=TRIM28
567	>sp|P30038-3|AL4A1_HUMAN Isoform 3 of Delta-1-pyrroline-5-carboxylate dehydrogenase, mitochondrial OS=Homo sapiens OX=9606 GN=ALDH4A1	5.75	3.23	459.3	4.501e+06	2	2	0	6.05	512	25939
568	>sp|Q96RF0|SNX18_HUMAN Sorting nexin-18 OS=Homo sapiens OX=9606 GN=SNX18 PE=1 SV=2	5.74	5.76	406.5	687065	2	1	0	2.55	628	11269
568	>sp|Q96RF0-2|SNX18_HUMAN Isoform 2 of Sorting nexin-18 OS=Homo sapiens OX=9606 GN=SNX18
568	>sp|Q96RF0-3|SNX18_HUMAN Isoform 3 of Sorting nexin-18 OS=Homo sapiens OX=9606 GN=SNX18
569	>sp|Q9NYL9|TMOD3_HUMAN Tropomodulin-3 OS=Homo sapiens OX=9606 GN=TMOD3 PE=1 SV=1	5.73	5.47	393.4	8.75208e+06	6	3	0	10.8	352	22233
570	>sp|Q9HCY8|S10AE_HUMAN Protein S100-A14 OS=Homo sapiens OX=9606 GN=S100A14 PE=1 SV=1	5.71	5.69	430.8	2450298	2	1	0	14.42	104	12800
571	>sp|P30048|PRDX3_HUMAN Thioredoxin-dependent peroxide reductase, mitochondrial OS=Homo sapiens OX=9606 GN=PRDX3 PE=1 SV=3	5.7	2.77	524	3.53602e+07	8	4	1	16.8	256	3755
571	>sp|P30048-2|PRDX3_HUMAN Isoform 2 of Thioredoxin-dependent peroxide reductase, mitochondrial OS=Homo sapiens OX=9606 GN=PRDX3
572	>sp|P05997|CO5A2_HUMAN Collagen alpha-2(V) chain OS=Homo sapiens OX=9606 GN=COL5A2 PE=1 SV=3	5.69	5	594.4	9.67563e+07	18	3	0	1.6	1499	2256
573	>sp|Q9NUQ9|CYRIB_HUMAN CYFIP-related Rac1 interactor B OS=Homo sapiens OX=9606 GN=CYRIB PE=1 SV=1	5.69	5.69	391.7	1.29277e+06	2	1	0	5.86	324	13179
574	>sp|P62873|GBB1_HUMAN Guanine nucleotide-binding protein G(I)/G(S)/G(T) subunit beta-1 OS=Homo sapiens OX=9606 GN=GNB1 PE=1 SV=3	5.64	3.42	436.7	6.16766e+07	6	2	0	5.88	340	5290
574	>sp|P62879|GBB2_HUMAN Guanine nucleotide-binding protein G(I)/G(S)/G(T) subunit beta-2 OS=Homo sapiens OX=9606 GN=GNB2 PE=1 SV=3
574	>sp|Q9HAV0|GBB4_HUMAN Guanine nucleotide-binding protein subunit beta-4 OS=Homo sapiens OX=9606 GN=GNB4 PE=1 SV=3
574	>sp|P62873-2|GBB1_HUMAN Isoform 2 of Guanine nucleotide-binding protein G(I)/G(S)/G(T) subunit beta-1 OS=Homo sapiens OX=9606 GN=GNB1
575	>sp|Q13310|PABP4_HUMAN Polyadenylate-binding protein 4 OS=Homo sapiens OX=9606 GN=PABPC4 PE=1 SV=1	5.62	5.67	435.1	2.59321e+06	1	1	0	2.17	644	6167
575	>sp|Q13310-2|PABP4_HUMAN Isoform 2 of Polyadenylate-binding protein 4 OS=Homo sapiens OX=9606 GN=PABPC4
575	>sp|Q13310-3|PABP4_HUMAN Isoform 3 of Polyadenylate-binding protein 4 OS=Homo sapiens OX=9606 GN=PABPC4
576	>sp|O14818|PSA7_HUMAN Proteasome subunit alpha type-7 OS=Homo sapiens OX=9606 GN=PSMA7 PE=1 SV=1	5.62	2.55	418.5	2.91368e+07	8	4	0	16.94	248	459
577	>sp|P01031|CO5_HUMAN Complement C5 OS=Homo sapiens OX=9606 GN=C5 PE=1 SV=4	5.61	4.17	426.5	11610936	3	2	0	1.31	1676	1928
578	>sp|Q07955|SRSF1_HUMAN Serine/arginine-rich splicing factor 1 OS=Homo sapiens OX=9606 GN=SRSF1 PE=1 SV=2	5.6	2.73	438.7	2.93549e+07	11	3	0	10.89	248	5855
579	>sp|Q9UKN1|MUC12_HUMAN Mucin-12 OS=Homo sapiens OX=9606 GN=MUC12 PE=1 SV=2	5.58	2.82	530.3	73636650	8	4	0	0.73	5478	14026
579	>sp|Q9UKN1-2|MUC12_HUMAN Isoform 2 of Mucin-12 OS=Homo sapiens OX=9606 GN=MUC12
580	>sp|P06703|S10A6_HUMAN Protein S100-A6 OS=Homo sapiens OX=9606 GN=S100A6 PE=1 SV=1	5.55	1.73	496.7	4.99636e+08	17	5	2	26.67	90	2280
581	>sp|O00479|HMGN4_HUMAN High mobility group nucleosome-binding domain-containing protein 4 OS=Homo sapiens OX=9606 GN=HMGN4 PE=1 SV=3	5.51	5.5	450.1	8.16735e+06	2	1	0	14.44	90	18095
582	>sp|P18085|ARF4_HUMAN ADP-ribosylation factor 4 OS=Homo sapiens OX=9606 GN=ARF4 PE=1 SV=3	5.51	5.5	584	1.8569e+07	2	1	0	5.56	180	3158
583	>sp|P01019|ANGT_HUMAN Angiotensinogen OS=Homo sapiens OX=9606 GN=AGT PE=1 SV=3	5.48	5.49	512.1	1.08796e+06	2	1	0	2.68	485	1925
584	>sp|P61513|RL37A_HUMAN 60S ribosomal protein L37a OS=Homo sapiens OX=9606 GN=RPL37A PE=1 SV=2	5.48	5.48	521.1	733895	1	1	0	19.57	92	5197
585	>sp|P28066|PSA5_HUMAN Proteasome subunit alpha type-5 OS=Homo sapiens OX=9606 GN=PSMA5 PE=1 SV=3	5.47	5.47	514.9	1.04291e+07	2	1	0	7.88	241	3648
585	>sp|P28066-2|PSA5_HUMAN Isoform 2 of Proteasome subunit alpha type-5 OS=Homo sapiens OX=9606 GN=PSMA5
586	>sp|P00491|PNPH_HUMAN Purine nucleoside phosphorylase OS=Homo sapiens OX=9606 GN=PNP PE=1 SV=2	5.43	5.43	501.1	1.99168e+06	2	1	0	5.19	289	1893
587	>sp|P38606|VATA_HUMAN V-type proton ATPase catalytic subunit A OS=Homo sapiens OX=9606 GN=ATP6V1A PE=1 SV=2	5.42	4.11	427	1.00891e+07	4	2	1	4.7	617	4108
587	>sp|P38606-2|VATA_HUMAN Isoform 2 of V-type proton ATPase catalytic subunit A OS=Homo sapiens OX=9606 GN=ATP6V1A
588	>sp|O95834-2|EMAL2_HUMAN Isoform 2 of Echinoderm microtubule-associated protein-like 2 OS=Homo sapiens OX=9606 GN=EML2	5.41	4.98	511.6	1.16303e+07	4	3	0	5.03	796	24661
588	>sp|O95834-3|EMAL2_HUMAN Isoform 3 of Echinoderm microtubule-associated protein-like 2 OS=Homo sapiens OX=9606 GN=EML2
589	>sp|Q16647|PTGIS_HUMAN Prostacyclin synthase OS=Homo sapiens OX=9606 GN=PTGIS PE=1 SV=1	5.35	5.37	537.2	5.21098e+06	2	1	1	3	500	7006
590	>sp|Q8TCJ2|STT3B_HUMAN Dolichyl-diphosphooligosaccharide--protein glycosyltransferase subunit STT3B OS=Homo sapiens OX=9606 GN=STT3B PE=1 SV=1	5.34	5.35	569.1	9.11797e+06	3	2	0	3.15	826	9874
591	>sp|P62316|SMD2_HUMAN Small nuclear ribonucleoprotein Sm D2 OS=Homo sapiens OX=9606 GN=SNRPD2 PE=1 SV=1	5.34	4.04	344.6	2.56365e+06	5	2	1	24.58	118	5254
592	>sp|P51452|DUS3_HUMAN Dual specificity protein phosphatase 3 OS=Homo sapiens OX=9606 GN=DUSP3 PE=1 SV=1	5.31	3.94	461.3	2.66701e+07	3	2	0	13.51	185	4680
592	>sp|P51452-2|DUS3_HUMAN Isoform 2 of Dual specificity protein phosphatase 3 OS=Homo sapiens OX=9606 GN=DUSP3
593	>sp|P49189|AL9A1_HUMAN 4-trimethylaminobutyraldehyde dehydrogenase OS=Homo sapiens OX=9606 GN=ALDH9A1 PE=1 SV=3	5.26	2.92	451.1	7.58386e+06	5	3	0	7.09	494	4492
593	>sp|P49189-3|AL9A1_HUMAN Isoform 3 of 4-trimethylaminobutyraldehyde dehydrogenase OS=Homo sapiens OX=9606 GN=ALDH9A1
594	>sp|Q969G5|CAVN3_HUMAN Caveolae-associated protein 3 OS=Homo sapiens OX=9606 GN=CAVIN3 PE=1 SV=3	5.26	4.88	443.6	6.59238e+06	3	2	0	9.96	261	10498
595	>sp|Q15121|PEA15_HUMAN Astrocytic phosphoprotein PEA-15 OS=Homo sapiens OX=9606 GN=PEA15 PE=1 SV=2	5.22	5.17	514.3	5.98425e+06	4	1	1	9.23	130	6736
595	>sp|Q15121-2|PEA15_HUMAN Isoform 2 of Astrocytic phosphoprotein PEA-15 OS=Homo sapiens OX=9606 GN=PEA15
596	>sp|Q9NZN4|EHD2_HUMAN EH domain-containing protein 2 OS=Homo sapiens OX=9606 GN=EHD2 PE=1 SV=2	5.22	3.91	477.6	1.76056e+07	4	2	0	3.68	543	13468
597	>sp|Q07666|KHDR1_HUMAN KH domain-containing, RNA-binding, signal transduction-associated protein 1 OS=Homo sapiens OX=9606 GN=KHDRBS1 PE=1 SV=1	5.18	4.1	393.3	2.85531e+07	5	3	1	6.32	443	5841
597	>sp|Q07666-2|KHDR1_HUMAN Isoform 2 of KH domain-containing, RNA-binding, signal transduction-associated protein 1 OS=Homo sapiens OX=9606 GN=KHDRBS1
598	>sp|P61163|ACTZ_HUMAN Alpha-centractin OS=Homo sapiens OX=9606 GN=ACTR1A PE=1 SV=1	5.14	4.15	323.1	8.4706e+06	5	2	0	7.71	376	5175
599	>sp|Q99961|SH3G1_HUMAN Endophilin-A2 OS=Homo sapiens OX=9606 GN=SH3GL1 PE=1 SV=1	5.12	5.13	527.2	1417421	2	1	0	3.26	368	11535
599	>sp|Q99961-2|SH3G1_HUMAN Isoform 2 of Endophilin-A2 OS=Homo sapiens OX=9606 GN=SH3GL1
599	>sp|Q99961-3|SH3G1_HUMAN Isoform 3 of Endophilin-A2 OS=Homo sapiens OX=9606 GN=SH3GL1
600	>sp|P68036|UB2L3_HUMAN Ubiquitin-conjugating enzyme E2 L3 OS=Homo sapiens OX=9606 GN=UBE2L3 PE=1 SV=1	5.1	5.05	448.2	1.97427e+06	4	1	0	9.74	154	5345
601	>sp|Q14112|NID2_HUMAN Nidogen-2 OS=Homo sapiens OX=9606 GN=NID2 PE=1 SV=3	5.06	5.14	532.2	1.11168e+07	2	1	0	0.73	1375	6424
601	>sp|Q14112-2|NID2_HUMAN Isoform 2 of Nidogen-2 OS=Homo sapiens OX=9606 GN=NID2
602	>sp|P62328|TYB4_HUMAN Thymosin beta-4 OS=Homo sapiens OX=9606 GN=TMSB4X PE=1 SV=2	5.04	3.13	536.3	7.58371e+07	11	4	0	54.54	44	5257
603	>sp|P06454|PTMA_HUMAN Prothymosin alpha OS=Homo sapiens OX=9606 GN=PTMA PE=1 SV=2	5.03	4.36	516.2	1.195e+07	3	2	0	21.62	111	2275
603	>sp|P06454-2|PTMA_HUMAN Isoform 2 of Prothymosin alpha OS=Homo sapiens OX=9606 GN=PTMA
604	>sp|Q9UKM9|RALY_HUMAN RNA-binding protein Raly OS=Homo sapiens OX=9606 GN=RALY PE=1 SV=1	5.02	2.45	406.5	17884948	4	3	1	13.4	306	14025
604	>sp|Q9UKM9-2|RALY_HUMAN Isoform 1 of RNA-binding protein Raly OS=Homo sapiens OX=9606 GN=RALY
605	>sp|O14737|PDCD5_HUMAN Programmed cell death protein 5 OS=Homo sapiens OX=9606 GN=PDCD5 PE=1 SV=3	5	4.95	554.5	2302293	4	1	0	10.4	125	426
605	>sp|O14737-2|PDCD5_HUMAN Isoform 2 of Programmed cell death protein 5 OS=Homo sapiens OX=9606 GN=PDCD5
606	>sp|O43399|TPD54_HUMAN Tumor protein D54 OS=Homo sapiens OX=9606 GN=TPD52L2 PE=1 SV=2	5	4.99	553.3	9.60239e+06	2	1	0	6.8	206	776
606	>sp|O43399-2|TPD54_HUMAN Isoform 2 of Tumor protein D54 OS=Homo sapiens OX=9606 GN=TPD52L2
606	>sp|O43399-3|TPD54_HUMAN Isoform 3 of Tumor protein D54 OS=Homo sapiens OX=9606 GN=TPD52L2
606	>sp|O43399-4|TPD54_HUMAN Isoform 4 of Tumor protein D54 OS=Homo sapiens OX=9606 GN=TPD52L2
606	>sp|O43399-5|TPD54_HUMAN Isoform 5 of Tumor protein D54 OS=Homo sapiens OX=9606 GN=TPD52L2
606	>sp|O43399-6|TPD54_HUMAN Isoform 6 of Tumor protein D54 OS=Homo sapiens OX=9606 GN=TPD52L2
606	>sp|O43399-7|TPD54_HUMAN Isoform 7 of Tumor protein D54 OS=Homo sapiens OX=9606 GN=TPD52L2
607	>sp|P05141|ADT2_HUMAN ADP/ATP translocase 2 OS=Homo sapiens OX=9606 GN=SLC25A5 PE=1 SV=7	4.98	3.02	504.8	6.36209e+07	10	4	1	13.42	298	2212
608	>sp|P61769|B2MG_HUMAN Beta-2-microglobulin OS=Homo sapiens OX=9606 GN=B2M PE=1 SV=1	4.95	2.6	437.7	4.2976e+07	6	3	0	21.85	119	5208
609	>sp|P02462|CO4A1_HUMAN Collagen alpha-1(IV) chain OS=Homo sapiens OX=9606 GN=COL4A1 PE=1 SV=4	4.93	4.99	471.7	7.29742e+06	4	1	0	0.96	1669	2047
610	>sp|P07954|FUMH_HUMAN Fumarate hydratase, mitochondrial OS=Homo sapiens OX=9606 GN=FH PE=1 SV=3	4.92	2.7	458.7	1.07517e+07	3	2	2	6.47	510	2364
610	>sp|P07954-2|FUMH_HUMAN Isoform Cytoplasmic of Fumarate hydratase, mitochondrial OS=Homo sapiens OX=9606 GN=FH
611	>sp|Q66K74|MAP1S_HUMAN Microtubule-associated protein 1S OS=Homo sapiens OX=9606 GN=MAP1S PE=1 SV=2	4.91	4.99	413.2	2.29746e+06	1	1	0	1.61	1059	7736
611	>sp|Q66K74-2|MAP1S_HUMAN Isoform 2 of Microtubule-associated protein 1S OS=Homo sapiens OX=9606 GN=MAP1S
612	>sp|Q13442|HAP28_HUMAN 28 kDa heat- and acid-stable phosphoprotein OS=Homo sapiens OX=9606 GN=PDAP1 PE=1 SV=1	4.88	4.89	545	1595015	1	1	0	7.18	181	15773
613	>sp|Q9UBI6|GBG12_HUMAN Guanine nucleotide-binding protein G(I)/G(S)/G(O) subunit gamma-12 OS=Homo sapiens OX=9606 GN=GNG12 PE=1 SV=3	4.88	4.78	536.8	1.08787e+07	3	2	0	23.61	72	13664
614	>sp|P55769|NH2L1_HUMAN NHP2-like protein 1 OS=Homo sapiens OX=9606 GN=SNU13 PE=1 SV=3	4.85	4.84	551.7	1.35105e+07	2	1	0	9.37	128	4976
615	>sp|P19827|ITIH1_HUMAN Inter-alpha-trypsin inhibitor heavy chain H1 OS=Homo sapiens OX=9606 GN=ITIH1 PE=1 SV=3	4.85	2.5	495.1	2.00744e+07	4	2	0	3.4	911	3232
616	>sp|Q9Y696|CLIC4_HUMAN Chloride intracellular channel protein 4 OS=Homo sapiens OX=9606 GN=CLIC4 PE=1 SV=4	4.8	4.65	448.1	6.6743e+06	3	2	1	12.25	253	14800
617	>sp|Q9H4M9|EHD1_HUMAN EH domain-containing protein 1 OS=Homo sapiens OX=9606 GN=EHD1 PE=1 SV=2	4.78	4.8	539.7	5480618	2	1	0	2.43	534	12453
618	>sp|P61106|RAB14_HUMAN Ras-related protein Rab-14 OS=Homo sapiens OX=9606 GN=RAB14 PE=1 SV=4	4.77	3.94	582.7	1.19261e+07	4	3	0	17.67	215	5172
619	>sp|Q9UHD8|SEPT9_HUMAN Septin-9 OS=Homo sapiens OX=9606 GN=SEPTIN9 PE=1 SV=2	4.76	2.45	430	2.93275e+07	8	4	0	7	586	13823
619	>sp|Q9UHD8-2|SEPT9_HUMAN Isoform 2 of Septin-9 OS=Homo sapiens OX=9606 GN=SEPTIN9
619	>sp|Q9UHD8-5|SEPT9_HUMAN Isoform 5 of Septin-9 OS=Homo sapiens OX=9606 GN=SEPTIN9
619	>sp|Q9UHD8-7|SEPT9_HUMAN Isoform 7 of Septin-9 OS=Homo sapiens OX=9606 GN=SEPTIN9
620	>sp|Q9BR76|COR1B_HUMAN Coronin-1B OS=Homo sapiens OX=9606 GN=CORO1B PE=1 SV=1	4.76	2.22	378.7	2.20359e+07	7	4	1	13.5	489	11616
621	>sp|P04632|CPNS1_HUMAN Calpain small subunit 1 OS=Homo sapiens OX=9606 GN=CAPNS1 PE=1 SV=1	4.75	4.06	348	3.49911e+07	5	2	0	7.84	268	2170
622	>sp|P62314|SMD1_HUMAN Small nuclear ribonucleoprotein Sm D1 OS=Homo sapiens OX=9606 GN=SNRPD1 PE=1 SV=1	4.74	4.73	508	1.41123e+07	2	1	0	10.92	119	5253
623	>sp|P56192|SYMC_HUMAN Methionine--tRNA ligase, cytoplasmic OS=Homo sapiens OX=9606 GN=MARS1 PE=1 SV=2	4.74	4.76	362.7	3.03006e+06	3	1	0	2.44	900	4998
623	>sp|P56192-2|SYMC_HUMAN Isoform 2 of Methionine--tRNA ligase, cytoplasmic OS=Homo sapiens OX=9606 GN=MARS1
624	>sp|O00232|PSD12_HUMAN 26S proteasome non-ATPase regulatory subunit 12 OS=Homo sapiens OX=9606 GN=PSMD12 PE=1 SV=3	4.73	4.77	440.1	1150185	1	1	0	2.41	456	232
624	>sp|O00232-2|PSD12_HUMAN Isoform 2 of 26S proteasome non-ATPase regulatory subunit 12 OS=Homo sapiens OX=9606 GN=PSMD12
625	>sp|P46777|RL5_HUMAN 60S ribosomal protein L5 OS=Homo sapiens OX=9606 GN=RPL5 PE=1 SV=3	4.72	1.23	379.9	6.18526e+07	11	6	0	14.14	297	4362
626	>sp|Q03518|TAP1_HUMAN Antigen peptide transporter 1 OS=Homo sapiens OX=9606 GN=TAP1 PE=1 SV=3	4.71	4.75	569.8	7.05005e+06	2	1	0	1.87	748	5716
626	>sp|Q03518-2|TAP1_HUMAN Isoform 2 of Antigen peptide transporter 1 OS=Homo sapiens OX=9606 GN=TAP1
627	>sp|P02794|FRIH_HUMAN Ferritin heavy chain OS=Homo sapiens OX=9606 GN=FTH1 PE=1 SV=2	4.7	2.41	389.9	1.21294e+07	3	2	0	11.48	183	2094
628	>sp|Q9Y265|RUVB1_HUMAN RuvB-like 1 OS=Homo sapiens OX=9606 GN=RUVBL1 PE=1 SV=1	4.67	4.64	394.1	2.42072e+06	4	1	0	3.95	456	14399
628	>sp|Q9Y265-2|RUVB1_HUMAN Isoform 2 of RuvB-like 1 OS=Homo sapiens OX=9606 GN=RUVBL1
629	>sp|Q12805|FBLN3_HUMAN EGF-containing fibulin-like extracellular matrix protein 1 OS=Homo sapiens OX=9606 GN=EFEMP1 PE=1 SV=2	4.62	2.37	343.2	1.16913e+08	18	4	0	5.68	493	6000
629	>sp|Q12805-2|FBLN3_HUMAN Isoform 2 of EGF-containing fibulin-like extracellular matrix protein 1 OS=Homo sapiens OX=9606 GN=EFEMP1
629	>sp|Q12805-3|FBLN3_HUMAN Isoform 3 of EGF-containing fibulin-like extracellular matrix protein 1 OS=Homo sapiens OX=9606 GN=EFEMP1
629	>sp|Q12805-4|FBLN3_HUMAN Isoform 4 of EGF-containing fibulin-like extracellular matrix protein 1 OS=Homo sapiens OX=9606 GN=EFEMP1
629	>sp|Q12805-5|FBLN3_HUMAN Isoform 5 of EGF-containing fibulin-like extracellular matrix protein 1 OS=Homo sapiens OX=9606 GN=EFEMP1
630	>sp|Q15393|SF3B3_HUMAN Splicing factor 3B subunit 3 OS=Homo sapiens OX=9606 GN=SF3B3 PE=1 SV=4	4.58	3.11	551.1	1.54195e+07	6	3	0	2.47	1217	6788
631	>sp|O75368|SH3L1_HUMAN Adapter SH3BGRL OS=Homo sapiens OX=9606 GN=SH3BGRL PE=1 SV=1	4.58	2.81	448.9	10717167	7	3	0	26.32	114	1291
632	>sp|P21810|PGS1_HUMAN Biglycan OS=Homo sapiens OX=9606 GN=BGN PE=1 SV=2	4.55	4.56	477.5	2.25124e+07	2	1	0	2.45	368	3354
633	>sp|O95967|FBLN4_HUMAN EGF-containing fibulin-like extracellular matrix protein 2 OS=Homo sapiens OX=9606 GN=EFEMP2 PE=1 SV=3	4.55	4.31	422.1	1.1974e+07	3	2	0	4.51	443	1835
634	>sp|P62851|RS25_HUMAN 40S ribosomal protein S25 OS=Homo sapiens OX=9606 GN=RPS25 PE=1 SV=1	4.54	3.01	569.2	3.37362e+07	10	3	0	19.2	125	5286
635	>sp|O43390|HNRPR_HUMAN Heterogeneous nuclear ribonucleoprotein R OS=Homo sapiens OX=9606 GN=HNRNPR PE=1 SV=1	4.54	4.12	385.3	1.3997e+07	2	2	0	3.95	633	773
635	>sp|O43390-2|HNRPR_HUMAN Isoform 2 of Heterogeneous nuclear ribonucleoprotein R OS=Homo sapiens OX=9606 GN=HNRNPR
635	>sp|O43390-4|HNRPR_HUMAN Isoform 4 of Heterogeneous nuclear ribonucleoprotein R OS=Homo sapiens OX=9606 GN=HNRNPR
636	>sp|P53814|SMTN_HUMAN Smoothelin OS=Homo sapiens OX=9606 GN=SMTN PE=1 SV=7	4.52	3.84	456.7	2.87691e+07	5	2	0	2.84	917	4857
636	>sp|P53814-5|SMTN_HUMAN Isoform B2 of Smoothelin OS=Homo sapiens OX=9606 GN=SMTN
636	>sp|P53814-6|SMTN_HUMAN Isoform B3 of Smoothelin OS=Homo sapiens OX=9606 GN=SMTN
637	>sp|Q96CX2|KCD12_HUMAN BTB/POZ domain-containing protein KCTD12 OS=Homo sapiens OX=9606 GN=KCTD12 PE=1 SV=1	4.52	3.87	506.9	6.91568e+06	3	2	1	8.31	325	16850
638	>sp|P01011|AACT_HUMAN Alpha-1-antichymotrypsin OS=Homo sapiens OX=9606 GN=SERPINA3 PE=1 SV=2	4.51	1.77	460.5	3.6719e+07	8	3	0	6.15	423	1924
639	>sp|Q13501|SQSTM_HUMAN Sequestosome-1 OS=Homo sapiens OX=9606 GN=SQSTM1 PE=1 SV=1	4.51	2.32	306.7	2.17249e+06	3	2	0	8.18	440	6247
640	>sp|P61254|RL26_HUMAN 60S ribosomal protein L26 OS=Homo sapiens OX=9606 GN=RPL26 PE=1 SV=1	4.51	1.64	471.2	5.94817e+07	7	5	2	25.52	145	5185
641	>sp|Q9BZE4|GTPB4_HUMAN GTP-binding protein 4 OS=Homo sapiens OX=9606 GN=GTPBP4 PE=1 SV=3	4.51	4.53	446.1	2.51682e+06	2	1	0	2.05	634	12043
642	>sp|O94760|DDAH1_HUMAN N(G),N(G)-dimethylarginine dimethylaminohydrolase 1 OS=Homo sapiens OX=9606 GN=DDAH1 PE=1 SV=3	4.46	4.48	432.8	1.92571e+06	1	1	0	4.21	285	1510
643	>sp|P63027|VAMP2_HUMAN Vesicle-associated membrane protein 2 OS=Homo sapiens OX=9606 GN=VAMP2 PE=1 SV=3	4.45	4.44	475.7	6.98954e+06	2	1	0	14.66	116	5314
643	>sp|Q15836|VAMP3_HUMAN Vesicle-associated membrane protein 3 OS=Homo sapiens OX=9606 GN=VAMP3 PE=1 SV=3
644	>sp|P78417|GSTO1_HUMAN Glutathione S-transferase omega-1 OS=Homo sapiens OX=9606 GN=GSTO1 PE=1 SV=2	4.45	4.4	572.7	2.51335e+07	4	1	0	5.81	241	5402
644	>sp|P78417-2|GSTO1_HUMAN Isoform 2 of Glutathione S-transferase omega-1 OS=Homo sapiens OX=9606 GN=GSTO1
645	>sp|Q9UGP8|SEC63_HUMAN Translocation protein SEC63 homolog OS=Homo sapiens OX=9606 GN=SEC63 PE=1 SV=2	4.44	2.53	328	3.33152e+06	4	2	0	4.21	760	13793
646	>sp|Q6S8J3|POTEE_HUMAN POTE ankyrin domain family member E OS=Homo sapiens OX=9606 GN=POTEE PE=2 SV=3	4.44	2.84	272.3	9.61593e+07	6	2	0	1.95	1075	16143
647	>sp|Q01082|SPTB2_HUMAN Spectrin beta chain, non-erythrocytic 1 OS=Homo sapiens OX=9606 GN=SPTBN1 PE=1 SV=2	4.41	2.86	399.9	1.95413e+07	5	4	1	2.75	2364	5548
648	>sp|Q12904|AIMP1_HUMAN Aminoacyl tRNA synthase complex-interacting multifunctional protein 1 OS=Homo sapiens OX=9606 GN=AIMP1 PE=1 SV=2	4.4	4.42	425.3	1.64504e+06	1	1	0	5.45	312	6032
648	>sp|Q12904-2|AIMP1_HUMAN Isoform 2 of Aminoacyl tRNA synthase complex-interacting multifunctional protein 1 OS=Homo sapiens OX=9606 GN=AIMP1
649	>sp|Q96AE4|FUBP1_HUMAN Far upstream element-binding protein 1 OS=Homo sapiens OX=9606 GN=FUBP1 PE=1 SV=3	4.38	3.12	504.4	1.41788e+07	6	4	1	6.21	644	10579
649	>sp|Q96AE4-2|FUBP1_HUMAN Isoform 2 of Far upstream element-binding protein 1 OS=Homo sapiens OX=9606 GN=FUBP1
650	>sp|Q02218|ODO1_HUMAN 2-oxoglutarate dehydrogenase complex component E1 OS=Homo sapiens OX=9606 GN=OGDH PE=1 SV=3	4.38	2.22	356.6	1.14995e+07	4	3	0	3.71	1023	5619
650	>sp|Q02218-2|ODO1_HUMAN Isoform 2 of 2-oxoglutarate dehydrogenase complex component E1 OS=Homo sapiens OX=9606 GN=OGDH
651	>sp|P02749|APOH_HUMAN Beta-2-glycoprotein 1 OS=Homo sapiens OX=9606 GN=APOH PE=1 SV=3	4.38	4.38	546.4	2.16114e+07	2	1	0	2.61	345	2075
652	>sp|Q99735|MGST2_HUMAN Microsomal glutathione S-transferase 2 OS=Homo sapiens OX=9606 GN=MGST2 PE=1 SV=1	4.37	4.36	512.5	7.94705e+06	2	1	0	9.52	147	11481
652	>sp|Q99735-2|MGST2_HUMAN Isoform 2 of Microsomal glutathione S-transferase 2 OS=Homo sapiens OX=9606 GN=MGST2
653	>sp|P04196|HRG_HUMAN Histidine-rich glycoprotein OS=Homo sapiens OX=9606 GN=HRG PE=1 SV=1	4.37	2.4	480.4	2.27373e+07	7	3	0	5.9	525	2145
654	>sp|Q8IVT2|MISP_HUMAN Mitotic interactor and substrate of PLK1 OS=Homo sapiens OX=9606 GN=MISP PE=1 SV=1	4.35	3.2	438.6	4.77968e+06	2	2	0	3.68	679	8983
655	>sp|O15382|BCAT2_HUMAN Branched-chain-amino-acid aminotransferase, mitochondrial OS=Homo sapiens OX=9606 GN=BCAT2 PE=1 SV=2	4.33	3.44	428.1	5.3897e+06	4	2	2	6.63	392	638
655	>sp|O15382-2|BCAT2_HUMAN Isoform B of Branched-chain-amino-acid aminotransferase, mitochondrial OS=Homo sapiens OX=9606 GN=BCAT2
656	>sp|Q8NBS9|TXND5_HUMAN Thioredoxin domain-containing protein 5 OS=Homo sapiens OX=9606 GN=TXNDC5 PE=1 SV=2	4.32	1.78	366.3	7.82714e+07	8	4	0	8.33	432	9556
656	>sp|Q8NBS9-2|TXND5_HUMAN Isoform 2 of Thioredoxin domain-containing protein 5 OS=Homo sapiens OX=9606 GN=TXNDC5
657	>sp|P29966|MARCS_HUMAN Myristoylated alanine-rich C-kinase substrate OS=Homo sapiens OX=9606 GN=MARCKS PE=1 SV=4	4.31	4.32	418.8	4.06203e+06	2	1	0	9.64	332	3743
658	>sp|P25398|RS12_HUMAN 40S ribosomal protein S12 OS=Homo sapiens OX=9606 GN=RPS12 PE=1 SV=3	4.29	4.28	434.6	6921246	2	1	0	7.58	132	3549
659	>sp|P49591|SYSC_HUMAN Serine--tRNA ligase, cytoplasmic OS=Homo sapiens OX=9606 GN=SARS1 PE=1 SV=3	4.28	2.19	325.9	10807298	5	3	0	6.03	514	4527
660	>sp|P62280|RS11_HUMAN 40S ribosomal protein S11 OS=Homo sapiens OX=9606 GN=RPS11 PE=1 SV=3	4.28	1.53	411.4	6.14231e+07	8	4	0	20.89	158	5247
661	>sp|P07305|H10_HUMAN Histone H1.0 OS=Homo sapiens OX=9606 GN=H1-0 PE=1 SV=3	4.28	3.55	446.6	3.58691e+07	6	3	1	14.43	194	2317
661	>sp|P07305-2|H10_HUMAN Isoform 2 of Histone H1.0 OS=Homo sapiens OX=9606 GN=H1-0
662	>sp|P05026|AT1B1_HUMAN Sodium/potassium-transporting ATPase subunit beta-1 OS=Homo sapiens OX=9606 GN=ATP1B1 PE=1 SV=1	4.27	3.75	417	1.95604e+07	6	2	0	6.93	303	2191
662	>sp|P05026-2|AT1B1_HUMAN Isoform 2 of Sodium/potassium-transporting ATPase subunit beta-1 OS=Homo sapiens OX=9606 GN=ATP1B1
663	>sp|O75915|PRAF3_HUMAN PRA1 family protein 3 OS=Homo sapiens OX=9606 GN=ARL6IP5 PE=1 SV=1	4.24	4.23	384.9	645404	2	1	0	5.85	188	1452
664	>sp|Q15293|RCN1_HUMAN Reticulocalbin-1 OS=Homo sapiens OX=9606 GN=RCN1 PE=1 SV=1	4.18	2.41	404.4	2.52931e+07	3	2	0	5.74	331	6764
664	>sp|Q15293-2|RCN1_HUMAN Isoform 2 of Reticulocalbin-1 OS=Homo sapiens OX=9606 GN=RCN1
665	>sp|P20908|CO5A1_HUMAN Collagen alpha-1(V) chain OS=Homo sapiens OX=9606 GN=COL5A1 PE=1 SV=3	4.17	2.43	534.2	5.91974e+07	10	5	1	2.77	1838	3307
666	>sp|Q07954|LRP1_HUMAN Prolow-density lipoprotein receptor-related protein 1 OS=Homo sapiens OX=9606 GN=LRP1 PE=1 SV=2	4.17	2.75	470.6	2.19458e+07	6	4	0	1.1	4544	5854
667	>sp|P31150|GDIA_HUMAN Rab GDP dissociation inhibitor alpha OS=Homo sapiens OX=9606 GN=GDI1 PE=1 SV=2	4.14	4.13	565.5	6.93867e+06	3	1	1	2.91	447	3814
668	>sp|P53999|TCP4_HUMAN Activated RNA polymerase II transcriptional coactivator p15 OS=Homo sapiens OX=9606 GN=SUB1 PE=1 SV=3	4.13	3.48	400.8	1.58547e+07	3	2	1	15.75	127	4862
669	>sp|P00403|COX2_HUMAN Cytochrome c oxidase subunit 2 OS=Homo sapiens OX=9606 GN=MT-CO2 PE=1 SV=1	4.11	1.61	401.9	4.35694e+07	6	3	0	10.57	227	1885
670	>sp|Q99714|HCD2_HUMAN 3-hydroxyacyl-CoA dehydrogenase type-2 OS=Homo sapiens OX=9606 GN=HSD17B10 PE=1 SV=3	4.09	4.09	358.7	1.17589e+06	2	1	0	8.81	261	11469
670	>sp|Q99714-2|HCD2_HUMAN Isoform 2 of 3-hydroxyacyl-CoA dehydrogenase type-2 OS=Homo sapiens OX=9606 GN=HSD17B10
671	>sp|P43487|RANG_HUMAN Ran-specific GTPase-activating protein OS=Homo sapiens OX=9606 GN=RANBP1 PE=1 SV=1	4.09	2.97	480.4	7.75273e+06	4	2	0	10.95	201	4303
671	>sp|P43487-2|RANG_HUMAN Isoform 2 of Ran-specific GTPase-activating protein OS=Homo sapiens OX=9606 GN=RANBP1
672	>sp|P17987|TCPA_HUMAN T-complex protein 1 subunit alpha OS=Homo sapiens OX=9606 GN=TCP1 PE=1 SV=1	4.03	3.53	478.2	8.61972e+06	2	2	1	3.6	556	3150
673	>sp|P15502|ELN_HUMAN Elastin OS=Homo sapiens OX=9606 GN=ELN PE=1 SV=4	4.01	4.04	334.6	4.85626e+06	2	1	0	2.42	786	2945
673	>sp|P15502-1|ELN_HUMAN Isoform 1 of Elastin OS=Homo sapiens OX=9606 GN=ELN
673	>sp|P15502-10|ELN_HUMAN Isoform 10 of Elastin OS=Homo sapiens OX=9606 GN=ELN
673	>sp|P15502-12|ELN_HUMAN Isoform 12 of Elastin OS=Homo sapiens OX=9606 GN=ELN
673	>sp|P15502-13|ELN_HUMAN Isoform 13 of Elastin OS=Homo sapiens OX=9606 GN=ELN
673	>sp|P15502-2|ELN_HUMAN Isoform 2 of Elastin OS=Homo sapiens OX=9606 GN=ELN
673	>sp|P15502-4|ELN_HUMAN Isoform 4 of Elastin OS=Homo sapiens OX=9606 GN=ELN
673	>sp|P15502-5|ELN_HUMAN Isoform 5 of Elastin OS=Homo sapiens OX=9606 GN=ELN
673	>sp|P15502-6|ELN_HUMAN Isoform 6 of Elastin OS=Homo sapiens OX=9606 GN=ELN
673	>sp|P15502-7|ELN_HUMAN Isoform 7 of Elastin OS=Homo sapiens OX=9606 GN=ELN
673	>sp|P15502-8|ELN_HUMAN Isoform 8 of Elastin OS=Homo sapiens OX=9606 GN=ELN
673	>sp|P15502-9|ELN_HUMAN Isoform 9 of Elastin OS=Homo sapiens OX=9606 GN=ELN
674	>sp|P00918|CAH2_HUMAN Carbonic anhydrase 2 OS=Homo sapiens OX=9606 GN=CA2 PE=1 SV=2	4	4	446	1.51911e+07	2	1	0	3.85	260	1918
675	>sp|P46109|CRKL_HUMAN Crk-like protein OS=Homo sapiens OX=9606 GN=CRKL PE=1 SV=1	3.96	3.98	386.5	1011308	1	1	0	4.29	303	4347
676	>sp|P17096|HMGA1_HUMAN High mobility group protein HMG-I/HMG-Y OS=Homo sapiens OX=9606 GN=HMGA1 PE=1 SV=3	3.95	3.62	334.3	1.6057e+07	3	2	0	30.84	107	3102
677	>sp|Q9BUJ2|HNRL1_HUMAN Heterogeneous nuclear ribonucleoprotein U-like protein 1 OS=Homo sapiens OX=9606 GN=HNRNPUL1 PE=1 SV=2	3.91	3.71	416.7	1.22439e+08	7	2	0	2.92	856	11754
677	>sp|Q9BUJ2-2|HNRL1_HUMAN Isoform 2 of Heterogeneous nuclear ribonucleoprotein U-like protein 1 OS=Homo sapiens OX=9606 GN=HNRNPUL1
677	>sp|Q9BUJ2-3|HNRL1_HUMAN Isoform 3 of Heterogeneous nuclear ribonucleoprotein U-like protein 1 OS=Homo sapiens OX=9606 GN=HNRNPUL1
677	>sp|Q9BUJ2-4|HNRL1_HUMAN Isoform 4 of Heterogeneous nuclear ribonucleoprotein U-like protein 1 OS=Homo sapiens OX=9606 GN=HNRNPUL1
678	>sp|P07951-3|TPM2_HUMAN Isoform 3 of Tropomyosin beta chain OS=Homo sapiens OX=9606 GN=TPM2	3.91	3.57	445	3.03866e+08	3	2	0	4.44	248	24938
679	>sp|O00391|QSOX1_HUMAN Sulfhydryl oxidase 1 OS=Homo sapiens OX=9606 GN=QSOX1 PE=1 SV=3	3.87	2.04	376.9	9.54448e+06	4	3	0	6.16	747	268
679	>sp|O00391-2|QSOX1_HUMAN Isoform 2 of Sulfhydryl oxidase 1 OS=Homo sapiens OX=9606 GN=QSOX1
680	>sp|P13693|TCTP_HUMAN Translationally-controlled tumor protein OS=Homo sapiens OX=9606 GN=TPT1 PE=1 SV=1	3.84	2.79	393.6	4.44448e+07	6	3	1	13.95	172	2836
681	>sp|P09496|CLCA_HUMAN Clathrin light chain A OS=Homo sapiens OX=9606 GN=CLTA PE=1 SV=1	3.82	1.55	456.4	6.9038e+07	8	5	1	18.15	248	2483
681	>sp|P09496-2|CLCA_HUMAN Isoform Non-brain of Clathrin light chain A OS=Homo sapiens OX=9606 GN=CLTA
681	>sp|P09496-3|CLCA_HUMAN Isoform 3 of Clathrin light chain A OS=Homo sapiens OX=9606 GN=CLTA
681	>sp|P09496-4|CLCA_HUMAN Isoform 4 of Clathrin light chain A OS=Homo sapiens OX=9606 GN=CLTA
682	>sp|O43143|DHX15_HUMAN ATP-dependent RNA helicase DHX15 OS=Homo sapiens OX=9606 GN=DHX15 PE=1 SV=2	3.81	2.3	479.3	3.80717e+06	3	2	0	3.02	795	698
683	>sp|P22059|OSBP1_HUMAN Oxysterol-binding protein 1 OS=Homo sapiens OX=9606 GN=OSBP PE=1 SV=1	3.77	3.77	347.7	2.75431e+06	4	1	0	3.59	807	3373
684	>sp|P49720|PSB3_HUMAN Proteasome subunit beta type-3 OS=Homo sapiens OX=9606 GN=PSMB3 PE=1 SV=2	3.77	3.73	491.6	6.04756e+06	4	1	1	6.83	205	4546
685	>sp|P02788|TRFL_HUMAN Lactotransferrin OS=Homo sapiens OX=9606 GN=LTF PE=1 SV=6	3.76	2.16	439.1	1.37438e+07	5	4	0	5.35	710	2091
685	>sp|P02788-2|TRFL_HUMAN Isoform DeltaLf of Lactotransferrin OS=Homo sapiens OX=9606 GN=LTF
686	>sp|Q15005|SPCS2_HUMAN Signal peptidase complex subunit 2 OS=Homo sapiens OX=9606 GN=SPCS2 PE=1 SV=3	3.76	3.75	487.6	4.30762e+06	2	1	0	3.98	226	6682
687	>sp|P49458|SRP09_HUMAN Signal recognition particle 9 kDa protein OS=Homo sapiens OX=9606 GN=SRP9 PE=1 SV=2	3.75	3.73	501	4.65245e+06	2	1	0	12.79	86	4521
687	>sp|P49458-2|SRP09_HUMAN Isoform 2 of Signal recognition particle 9 kDa protein OS=Homo sapiens OX=9606 GN=SRP9
688	>sp|O75891|AL1L1_HUMAN Cytosolic 10-formyltetrahydrofolate dehydrogenase OS=Homo sapiens OX=9606 GN=ALDH1L1 PE=1 SV=2	3.74	1.61	360.7	4.50646e+06	4	3	1	4.1	902	1440
688	>sp|O75891-2|AL1L1_HUMAN Isoform 2 of Cytosolic 10-formyltetrahydrofolate dehydrogenase OS=Homo sapiens OX=9606 GN=ALDH1L1
688	>sp|O75891-3|AL1L1_HUMAN Isoform 3 of Cytosolic 10-formyltetrahydrofolate dehydrogenase OS=Homo sapiens OX=9606 GN=ALDH1L1
689	>sp|Q9H4G0|E41L1_HUMAN Band 4.1-like protein 1 OS=Homo sapiens OX=9606 GN=EPB41L1 PE=1 SV=2	3.73	3.77	539.9	3.51733e+06	2	1	0	1.7	881	12442
689	>sp|Q9H4G0-2|E41L1_HUMAN Isoform 2 of Band 4.1-like protein 1 OS=Homo sapiens OX=9606 GN=EPB41L1
689	>sp|Q9H4G0-3|E41L1_HUMAN Isoform 3 of Band 4.1-like protein 1 OS=Homo sapiens OX=9606 GN=EPB41L1
689	>sp|Q9H4G0-4|E41L1_HUMAN Isoform 4 of Band 4.1-like protein 1 OS=Homo sapiens OX=9606 GN=EPB41L1
690	>sp|Q9Y4L1|HYOU1_HUMAN Hypoxia up-regulated protein 1 OS=Homo sapiens OX=9606 GN=HYOU1 PE=1 SV=1	3.7	3.75	369.9	7.79044e+06	2	1	0	1.2	999	14648
691	>sp|P34932|HSP74_HUMAN Heat shock 70 kDa protein 4 OS=Homo sapiens OX=9606 GN=HSPA4 PE=1 SV=4	3.7	1.57	423.8	8.34234e+06	4	3	0	3.93	840	3939
691	>sp|P34932-2|HSP74_HUMAN Isoform 2 of Heat shock 70 kDa protein 4 OS=Homo sapiens OX=9606 GN=HSPA4
692	>sp|Q6UW68|TM205_HUMAN Transmembrane protein 205 OS=Homo sapiens OX=9606 GN=TMEM205 PE=1 SV=1	3.7	3.71	496.3	7.52044e+06	1	1	0	8.99	189	8113
693	>sp|Q7RTS7|K2C74_HUMAN Keratin, type II cytoskeletal 74 OS=Homo sapiens OX=9606 GN=KRT74 PE=1 SV=2	3.67	3.05	415.7	3916360	3	2	0	5.1	529	8453
694	>sp|P08174|DAF_HUMAN Complement decay-accelerating factor OS=Homo sapiens OX=9606 GN=CD55 PE=1 SV=4	3.65	1.58	537.5	5.87579e+07	15	4	0	8.4	381	2382
694	>sp|P08174-2|DAF_HUMAN Isoform 1 of Complement decay-accelerating factor OS=Homo sapiens OX=9606 GN=CD55
694	>sp|P08174-3|DAF_HUMAN Isoform 3 of Complement decay-accelerating factor OS=Homo sapiens OX=9606 GN=CD55
694	>sp|P08174-4|DAF_HUMAN Isoform 4 of Complement decay-accelerating factor OS=Homo sapiens OX=9606 GN=CD55
694	>sp|P08174-5|DAF_HUMAN Isoform 5 of Complement decay-accelerating factor OS=Homo sapiens OX=9606 GN=CD55
694	>sp|P08174-6|DAF_HUMAN Isoform 6 of Complement decay-accelerating factor OS=Homo sapiens OX=9606 GN=CD55
694	>sp|P08174-7|DAF_HUMAN Isoform 7 of Complement decay-accelerating factor OS=Homo sapiens OX=9606 GN=CD55
695	>sp|Q13509|TBB3_HUMAN Tubulin beta-3 chain OS=Homo sapiens OX=9606 GN=TUBB3 PE=1 SV=2	3.6	2.95	249.5	7.64784e+06	4	3	1	5.78	450	6253
696	>sp|P07203|GPX1_HUMAN Glutathione peroxidase 1 OS=Homo sapiens OX=9606 GN=GPX1 PE=1 SV=4	3.59	1.85	265.3	1.25058e+07	5	3	1	17.24	203	2311
697	>sp|Q13404|UB2V1_HUMAN Ubiquitin-conjugating enzyme E2 variant 1 OS=Homo sapiens OX=9606 GN=UBE2V1 PE=1 SV=2	3.59	3.14	517.8	1.99166e+07	3	2	0	10.88	147	6200
697	>sp|Q13404-1|UB2V1_HUMAN Isoform 1 of Ubiquitin-conjugating enzyme E2 variant 1 OS=Homo sapiens OX=9606 GN=UBE2V1
697	>sp|Q13404-2|UB2V1_HUMAN Isoform 2 of Ubiquitin-conjugating enzyme E2 variant 1 OS=Homo sapiens OX=9606 GN=UBE2V1
697	>sp|Q13404-7|UB2V1_HUMAN Isoform 5 of Ubiquitin-conjugating enzyme E2 variant 1 OS=Homo sapiens OX=9606 GN=UBE2V1
698	>sp|P50148|GNAQ_HUMAN Guanine nucleotide-binding protein G(q) subunit alpha OS=Homo sapiens OX=9606 GN=GNAQ PE=1 SV=4	3.58	3.58	444.4	2.43671e+06	2	1	0	4.18	359	4605
699	>sp|P31040|SDHA_HUMAN Succinate dehydrogenase [ubiquinone] flavoprotein subunit, mitochondrial OS=Homo sapiens OX=9606 GN=SDHA PE=1 SV=2	3.57	2.6	426.3	2.18105e+07	6	3	0	7.68	664	3812
699	>sp|P31040-2|SDHA_HUMAN Isoform 2 of Succinate dehydrogenase [ubiquinone] flavoprotein subunit, mitochondrial OS=Homo sapiens OX=9606 GN=SDHA
699	>sp|P31040-3|SDHA_HUMAN Isoform 3 of Succinate dehydrogenase [ubiquinone] flavoprotein subunit, mitochondrial OS=Homo sapiens OX=9606 GN=SDHA
700	>sp|P30041|PRDX6_HUMAN Peroxiredoxin-6 OS=Homo sapiens OX=9606 GN=PRDX6 PE=1 SV=3	3.56	2.23	339.6	3.61989e+06	8	2	1	12.5	224	3750
701	>sp|Q8NFJ5|RAI3_HUMAN Retinoic acid-induced protein 3 OS=Homo sapiens OX=9606 GN=GPRC5A PE=1 SV=2	3.56	2.32	483	2.57605e+07	4	2	0	5.6	357	9692
702	>sp|Q13247|SRSF6_HUMAN Serine/arginine-rich splicing factor 6 OS=Homo sapiens OX=9606 GN=SRSF6 PE=1 SV=2	3.54	2.33	452	1.24662e+07	3	2	0	6.4	344	6148
702	>sp|Q13247-3|SRSF6_HUMAN Isoform SRP55-3 of Serine/arginine-rich splicing factor 6 OS=Homo sapiens OX=9606 GN=SRSF6
703	>sp|P09493-9|TPM1_HUMAN Isoform 9 of Tropomyosin alpha-1 chain OS=Homo sapiens OX=9606 GN=TPM1	3.52	1.82	416.4	8.14305e+07	11	3	0	6.69	284	18561
704	>sp|P62491|RB11A_HUMAN Ras-related protein Rab-11A OS=Homo sapiens OX=9606 GN=RAB11A PE=1 SV=3	3.51	2.82	502.8	2.05866e+08	5	2	0	8.8	216	5264
704	>sp|Q15907|RB11B_HUMAN Ras-related protein Rab-11B OS=Homo sapiens OX=9606 GN=RAB11B PE=1 SV=4
704	>sp|P62491-2|RB11A_HUMAN Isoform 2 of Ras-related protein Rab-11A OS=Homo sapiens OX=9606 GN=RAB11A
704	>sp|Q15907-2|RB11B_HUMAN Isoform 2 of Ras-related protein Rab-11B OS=Homo sapiens OX=9606 GN=RAB11B
705	>sp|Q6IBS0|TWF2_HUMAN Twinfilin-2 OS=Homo sapiens OX=9606 GN=TWF2 PE=1 SV=2	3.51	3.51	382.6	3.50455e+06	2	1	0	4.87	349	7847
706	>sp|Q9Y230|RUVB2_HUMAN RuvB-like 2 OS=Homo sapiens OX=9606 GN=RUVBL2 PE=1 SV=3	3.47	3.49	438.6	2.67608e+06	2	1	0	3.67	463	14370
706	>sp|Q9Y230-2|RUVB2_HUMAN Isoform 2 of RuvB-like 2 OS=Homo sapiens OX=9606 GN=RUVBL2
707	>sp|P40925|MDHC_HUMAN Malate dehydrogenase, cytoplasmic OS=Homo sapiens OX=9606 GN=MDH1 PE=1 SV=4	3.45	3.47	571.2	5.82846e+06	1	1	0	2.99	334	4157
707	>sp|P40925-2|MDHC_HUMAN Isoform 2 of Malate dehydrogenase, cytoplasmic OS=Homo sapiens OX=9606 GN=MDH1
707	>sp|P40925-3|MDHC_HUMAN Isoform 3 of Malate dehydrogenase, cytoplasmic OS=Homo sapiens OX=9606 GN=MDH1
708	>sp|P35998|PRS7_HUMAN 26S proteasome regulatory subunit 7 OS=Homo sapiens OX=9606 GN=PSMC2 PE=1 SV=3	3.44	3.41	375	1.80171e+06	4	1	0	2.77	433	4046
708	>sp|P35998-2|PRS7_HUMAN Isoform 2 of 26S proteasome regulatory subunit 7 OS=Homo sapiens OX=9606 GN=PSMC2
709	>sp|Q15019|SEPT2_HUMAN Septin-2 OS=Homo sapiens OX=9606 GN=SEPTIN2 PE=1 SV=1	3.43	2.56	429.9	2.27371e+07	4	2	0	5.26	361	6691
709	>sp|Q15019-2|SEPT2_HUMAN Isoform 2 of Septin-2 OS=Homo sapiens OX=9606 GN=SEPTIN2
710	>sp|P20073|ANXA7_HUMAN Annexin A7 OS=Homo sapiens OX=9606 GN=ANXA7 PE=1 SV=3	3.43	1.51	395.1	2.53197e+07	5	3	1	5.12	488	3247
710	>sp|P20073-2|ANXA7_HUMAN Isoform 2 of Annexin A7 OS=Homo sapiens OX=9606 GN=ANXA7
711	>sp|Q99805|TM9S2_HUMAN Transmembrane 9 superfamily member 2 OS=Homo sapiens OX=9606 GN=TM9SF2 PE=1 SV=1	3.43	3.43	430.7	12501771	3	2	0	3.92	663	17018
712	>sp|P46977|STT3A_HUMAN Dolichyl-diphosphooligosaccharide--protein glycosyltransferase subunit STT3A OS=Homo sapiens OX=9606 GN=STT3A PE=1 SV=2	3.41	2.33	359.2	5.85788e+06	3	2	1	3.26	705	4376
712	>sp|P46977-2|STT3A_HUMAN Isoform 2 of Dolichyl-diphosphooligosaccharide--protein glycosyltransferase subunit STT3A OS=Homo sapiens OX=9606 GN=STT3A
713	>sp|Q99988|GDF15_HUMAN Growth/differentiation factor 15 OS=Homo sapiens OX=9606 GN=GDF15 PE=1 SV=3	3.38	3.38	422.7	7.02529e+06	2	1	0	3.9	308	11547
714	>sp|Q08257|QOR_HUMAN Quinone oxidoreductase OS=Homo sapiens OX=9606 GN=CRYZ PE=1 SV=1	3.38	1.97	427.8	1.3561e+07	6	3	0	9.42	329	5868
714	>sp|Q08257-3|QOR_HUMAN Isoform 3 of Quinone oxidoreductase OS=Homo sapiens OX=9606 GN=CRYZ
715	>sp|Q8NBJ7|SUMF2_HUMAN Inactive C-alpha-formylglycine-generating enzyme 2 OS=Homo sapiens OX=9606 GN=SUMF2 PE=1 SV=2	3.36	3.32	292.6	1.64699e+06	4	1	0	5.65	301	9544
715	>sp|Q8NBJ7-3|SUMF2_HUMAN Isoform 3 of Inactive C-alpha-formylglycine-generating enzyme 2 OS=Homo sapiens OX=9606 GN=SUMF2
715	>sp|Q8NBJ7-4|SUMF2_HUMAN Isoform 4 of Inactive C-alpha-formylglycine-generating enzyme 2 OS=Homo sapiens OX=9606 GN=SUMF2
715	>sp|Q8NBJ7-5|SUMF2_HUMAN Isoform 5 of Inactive C-alpha-formylglycine-generating enzyme 2 OS=Homo sapiens OX=9606 GN=SUMF2
716	>sp|P07225|PROS_HUMAN Vitamin K-dependent protein S OS=Homo sapiens OX=9606 GN=PROS1 PE=1 SV=1	3.35	2.07	390.6	1.81339e+07	2	2	0	2.81	676	2314
717	>sp|P28065|PSB9_HUMAN Proteasome subunit beta type-9 OS=Homo sapiens OX=9606 GN=PSMB9 PE=1 SV=2	3.34	2.85	540.2	1.50173e+07	4	2	1	11.42	219	3647
717	>sp|P28065-2|PSB9_HUMAN Isoform LMP2.S of Proteasome subunit beta type-9 OS=Homo sapiens OX=9606 GN=PSMB9
718	>sp|P20339|RAB5A_HUMAN Ras-related protein Rab-5A OS=Homo sapiens OX=9606 GN=RAB5A PE=1 SV=2	3.28	2.34	409.6	5.2877e+06	7	2	1	13.02	215	3267
718	>sp|P20339-2|RAB5A_HUMAN Isoform 2 of Ras-related protein Rab-5A OS=Homo sapiens OX=9606 GN=RAB5A
719	>sp|O43242|PSMD3_HUMAN 26S proteasome non-ATPase regulatory subunit 3 OS=Homo sapiens OX=9606 GN=PSMD3 PE=1 SV=2	3.26	1.82	377.1	6812371	3	3	1	6.74	534	730
720	>sp|Q9UKY7|CDV3_HUMAN Protein CDV3 homolog OS=Homo sapiens OX=9606 GN=CDV3 PE=1 SV=1	3.24	3.23	332.9	1.94164e+06	2	1	0	8.91	258	22425
720	>sp|Q9UKY7-2|CDV3_HUMAN Isoform 2 of Protein CDV3 homolog OS=Homo sapiens OX=9606 GN=CDV3
720	>sp|Q9UKY7-3|CDV3_HUMAN Isoform 3 of Protein CDV3 homolog OS=Homo sapiens OX=9606 GN=CDV3
721	>sp|Q86Y82|STX12_HUMAN Syntaxin-12 OS=Homo sapiens OX=9606 GN=STX12 PE=1 SV=1	3.22	2.82	340.4	3.44913e+07	6	2	0	7.61	276	8854
722	>sp|Q15404|RSU1_HUMAN Ras suppressor protein 1 OS=Homo sapiens OX=9606 GN=RSU1 PE=1 SV=3	3.22	3.22	472.1	5.13866e+06	2	1	0	3.25	277	15828
722	>sp|Q15404-2|RSU1_HUMAN Isoform 2 of Ras suppressor protein 1 OS=Homo sapiens OX=9606 GN=RSU1
723	>sp|P0DOX7|IGK_HUMAN Immunoglobulin kappa light chain OS=Homo sapiens OX=9606 PE=1 SV=1	3.19	3.19	579.4	2.11779e+07	2	1	0	5.14	214	18639
724	>sp|P55786-2|PSA_HUMAN Isoform 2 of Puromycin-sensitive aminopeptidase OS=Homo sapiens OX=9606 GN=NPEPPS	3.18	3.24	440.5	1.52752e+06	1	1	0	1.43	839	26892
725	>sp|Q96C19|EFHD2_HUMAN EF-hand domain-containing protein D2 OS=Homo sapiens OX=9606 GN=EFHD2 PE=1 SV=1	3.18	3.17	484	5.41362e+06	2	1	0	5	240	16844
726	>sp|Q9UHV9|PFD2_HUMAN Prefoldin subunit 2 OS=Homo sapiens OX=9606 GN=PFDN2 PE=1 SV=1	3.17	3.16	469.5	1.88243e+06	2	1	0	9.09	154	13862
727	>sp|Q9NRR5|UBQL4_HUMAN Ubiquilin-4 OS=Homo sapiens OX=9606 GN=UBQLN4 PE=1 SV=2	3.15	3.19	423.3	3.72924e+06	1	1	0	2.83	601	13063
728	>sp|P12107|COBA1_HUMAN Collagen alpha-1(XI) chain OS=Homo sapiens OX=9606 GN=COL11A1 PE=1 SV=4	3.15	2.21	430.6	4.15723e+07	7	3	0	1.55	1806	2755
728	>sp|P12107-2|COBA1_HUMAN Isoform B of Collagen alpha-1(XI) chain OS=Homo sapiens OX=9606 GN=COL11A1
728	>sp|P12107-3|COBA1_HUMAN Isoform C of Collagen alpha-1(XI) chain OS=Homo sapiens OX=9606 GN=COL11A1
728	>sp|P12107-4|COBA1_HUMAN Isoform 4 of Collagen alpha-1(XI) chain OS=Homo sapiens OX=9606 GN=COL11A1
729	>sp|O75347|TBCA_HUMAN Tubulin-specific chaperone A OS=Homo sapiens OX=9606 GN=TBCA PE=1 SV=3	3.14	3.13	445.7	6.26456e+06	2	1	0	10.19	108	1279
729	>sp|O75347-2|TBCA_HUMAN Isoform 2 of Tubulin-specific chaperone A OS=Homo sapiens OX=9606 GN=TBCA
730	>sp|Q92804|RBP56_HUMAN TATA-binding protein-associated factor 2N OS=Homo sapiens OX=9606 GN=TAF15 PE=1 SV=1	3.14	3.03	438.5	9.22446e+06	6	2	0	5.41	592	10378
730	>sp|Q92804-2|RBP56_HUMAN Isoform Short of TATA-binding protein-associated factor 2N OS=Homo sapiens OX=9606 GN=TAF15
731	>sp|P19075|TSN8_HUMAN Tetraspanin-8 OS=Homo sapiens OX=9606 GN=TSPAN8 PE=1 SV=1	3.12	3.1	562.1	2.98529e+07	3	1	0	4.22	237	3194
732	>sp|Q07960|RHG01_HUMAN Rho GTPase-activating protein 1 OS=Homo sapiens OX=9606 GN=ARHGAP1 PE=1 SV=1	3.1	1.93	427.1	3.1622e+07	4	2	0	5.01	439	5856
733	>sp|O95782|AP2A1_HUMAN AP-2 complex subunit alpha-1 OS=Homo sapiens OX=9606 GN=AP2A1 PE=1 SV=3	3.09	3.02	382.3	7.95022e+06	3	2	1	2.56	977	1783
733	>sp|O95782-2|AP2A1_HUMAN Isoform B of AP-2 complex subunit alpha-1 OS=Homo sapiens OX=9606 GN=AP2A1
734	>sp|P25787|PSA2_HUMAN Proteasome subunit alpha type-2 OS=Homo sapiens OX=9606 GN=PSMA2 PE=1 SV=2	3.09	2.7	453.1	1.51564e+07	4	2	1	10.68	234	3559
735	>sp|O15551|CLD3_HUMAN Claudin-3 OS=Homo sapiens OX=9606 GN=CLDN3 PE=1 SV=1	3.09	3.1	460.4	1706532	1	1	0	5.45	220	693
736	>sp|P62913|RL11_HUMAN 60S ribosomal protein L11 OS=Homo sapiens OX=9606 GN=RPL11 PE=1 SV=2	3.09	1.08	405.9	3.3605e+07	6	3	0	7.87	178	5299
736	>sp|P62913-2|RL11_HUMAN Isoform 2 of 60S ribosomal protein L11 OS=Homo sapiens OX=9606 GN=RPL11
737	>sp|P13646|K1C13_HUMAN Keratin, type I cytoskeletal 13 OS=Homo sapiens OX=9606 GN=KRT13 PE=1 SV=4	3.07	2.79	534.2	1.91704e+07	3	2	0	4.59	458	2828
737	>sp|P13646-3|K1C13_HUMAN Isoform 3 of Keratin, type I cytoskeletal 13 OS=Homo sapiens OX=9606 GN=KRT13
738	>sp|Q9Y3F4|STRAP_HUMAN Serine-threonine kinase receptor-associated protein OS=Homo sapiens OX=9606 GN=STRAP PE=1 SV=1	3.07	2.17	439.3	8.36166e+06	5	2	0	7.43	350	14572
738	>sp|Q9Y3F4-2|STRAP_HUMAN Isoform 2 of Serine-threonine kinase receptor-associated protein OS=Homo sapiens OX=9606 GN=STRAP
739	>sp|Q9BYZ8|REG4_HUMAN Regenerating islet-derived protein 4 OS=Homo sapiens OX=9606 GN=REG4 PE=1 SV=1	3.02	3.03	421.8	462671	1	1	0	8.86	158	12025
740	>sp|P22352|GPX3_HUMAN Glutathione peroxidase 3 OS=Homo sapiens OX=9606 GN=GPX3 PE=1 SV=2	3.01	1.51	294.8	1.03796e+07	3	2	1	11.5	226	3390
741	>sp|P48735|IDHP_HUMAN Isocitrate dehydrogenase [NADP], mitochondrial OS=Homo sapiens OX=9606 GN=IDH2 PE=1 SV=2	2.99	1.76	361.3	1.59195e+07	4	2	0	5.53	452	4470
741	>sp|P48735-2|IDHP_HUMAN Isoform 2 of Isocitrate dehydrogenase [NADP], mitochondrial OS=Homo sapiens OX=9606 GN=IDH2
742	>Reverse >sp|Q92833|JARD2_HUMAN Protein Jumonji OS=Homo sapiens OX=9606 GN=JARID2 PE=1 SV=2	2.98	2.14	410.8	3.01726e+08	30	2	0	1.28	1246	52783
742	>Reverse >sp|Q92833-2|JARD2_HUMAN Isoform 2 of Protein Jumonji OS=Homo sapiens OX=9606 GN=JARID2
742	>Reverse >sp|Q92833-3|JARD2_HUMAN Isoform 3 of Protein Jumonji OS=Homo sapiens OX=9606 GN=JARID2
743	>sp|P63092|GNAS2_HUMAN Guanine nucleotide-binding protein G(s) subunit alpha isoforms short OS=Homo sapiens OX=9606 GN=GNAS PE=1 SV=1	2.98	2.69	359.9	3.59316e+06	3	3	0	10.41	394	5315
743	>sp|Q5JWF2|GNAS1_HUMAN Guanine nucleotide-binding protein G(s) subunit alpha isoforms XLas OS=Homo sapiens OX=9606 GN=GNAS PE=1 SV=2
743	>sp|P63092-2|GNAS2_HUMAN Isoform Gnas-2 of Guanine nucleotide-binding protein G(s) subunit alpha isoforms short OS=Homo sapiens OX=9606 GN=GNAS
743	>sp|P63092-3|GNAS2_HUMAN Isoform 3 of Guanine nucleotide-binding protein G(s) subunit alpha isoforms short OS=Homo sapiens OX=9606 GN=GNAS
743	>sp|P63092-4|GNAS2_HUMAN Isoform 4 of Guanine nucleotide-binding protein G(s) subunit alpha isoforms short OS=Homo sapiens OX=9606 GN=GNAS
743	>sp|Q5JWF2-2|GNAS1_HUMAN Isoform XLas-2 of Guanine nucleotide-binding protein G(s) subunit alpha isoforms XLas OS=Homo sapiens OX=9606 GN=GNAS
744	>sp|P00390|GSHR_HUMAN Glutathione reductase, mitochondrial OS=Homo sapiens OX=9606 GN=GSR PE=1 SV=2	2.97	2.15	407.2	5.48946e+06	2	2	0	3.45	522	1883
744	>sp|P00390-2|GSHR_HUMAN Isoform Cytoplasmic of Glutathione reductase, mitochondrial OS=Homo sapiens OX=9606 GN=GSR
744	>sp|P00390-3|GSHR_HUMAN Isoform 2 of Glutathione reductase, mitochondrial OS=Homo sapiens OX=9606 GN=GSR
744	>sp|P00390-4|GSHR_HUMAN Isoform 3 of Glutathione reductase, mitochondrial OS=Homo sapiens OX=9606 GN=GSR
744	>sp|P00390-5|GSHR_HUMAN Isoform 4 of Glutathione reductase, mitochondrial OS=Homo sapiens OX=9606 GN=GSR
745	>sp|Q14141|SEPT6_HUMAN Septin-6 OS=Homo sapiens OX=9606 GN=SEPTIN6 PE=1 SV=4	2.96	2.09	273	2.18714e+07	4	2	1	6.22	434	6438
745	>sp|Q14141-2|SEPT6_HUMAN Isoform I of Septin-6 OS=Homo sapiens OX=9606 GN=SEPTIN6
745	>sp|Q14141-4|SEPT6_HUMAN Isoform V of Septin-6 OS=Homo sapiens OX=9606 GN=SEPTIN6
746	>sp|Q13200|PSMD2_HUMAN 26S proteasome non-ATPase regulatory subunit 2 OS=Homo sapiens OX=9606 GN=PSMD2 PE=1 SV=3	2.96	2.8	509.5	8.73152e+06	3	2	0	3.41	908	6128
746	>sp|Q13200-2|PSMD2_HUMAN Isoform 2 of 26S proteasome non-ATPase regulatory subunit 2 OS=Homo sapiens OX=9606 GN=PSMD2
746	>sp|Q13200-3|PSMD2_HUMAN Isoform 3 of 26S proteasome non-ATPase regulatory subunit 2 OS=Homo sapiens OX=9606 GN=PSMD2
747	>sp|P01624|KV315_HUMAN Immunoglobulin kappa variable 3-15 OS=Homo sapiens OX=9606 GN=IGKV3-15 PE=1 SV=2	2.96	2.07	409.3	5.68108e+07	4	2	0	24.35	115	15255
747	>sp|A0A087WSY6|KVD15_HUMAN Immunoglobulin kappa variable 3D-15 OS=Homo sapiens OX=9606 GN=IGKV3D-15 PE=3 SV=6
748	>sp|P82979|SARNP_HUMAN SAP domain-containing ribonucleoprotein OS=Homo sapiens OX=9606 GN=SARNP PE=1 SV=3	2.95	2.95	433.3	2.30526e+06	2	1	0	9.05	210	5454
749	>sp|Q9Y215|COLQ_HUMAN Acetylcholinesterase collagenic tail peptide OS=Homo sapiens OX=9606 GN=COLQ PE=1 SV=2	2.94	2.02	455.9	2.81377e+09	49	1	0	1.98	455	14357
749	>sp|Q9Y215-2|COLQ_HUMAN Isoform II of Acetylcholinesterase collagenic tail peptide OS=Homo sapiens OX=9606 GN=COLQ
749	>sp|Q9Y215-3|COLQ_HUMAN Isoform III of Acetylcholinesterase collagenic tail peptide OS=Homo sapiens OX=9606 GN=COLQ
749	>sp|Q9Y215-4|COLQ_HUMAN Isoform IV of Acetylcholinesterase collagenic tail peptide OS=Homo sapiens OX=9606 GN=COLQ
749	>sp|Q9Y215-5|COLQ_HUMAN Isoform V of Acetylcholinesterase collagenic tail peptide OS=Homo sapiens OX=9606 GN=COLQ
749	>sp|Q9Y215-7|COLQ_HUMAN Isoform VII of Acetylcholinesterase collagenic tail peptide OS=Homo sapiens OX=9606 GN=COLQ
749	>sp|Q9Y215-8|COLQ_HUMAN Isoform VIII of Acetylcholinesterase collagenic tail peptide OS=Homo sapiens OX=9606 GN=COLQ
750	>sp|P60900|PSA6_HUMAN Proteasome subunit alpha type-6 OS=Homo sapiens OX=9606 GN=PSMA6 PE=1 SV=1	2.93	1.71	337.7	2.60729e+07	4	2	0	8.54	246	5155
751	>sp|Q99536|VAT1_HUMAN Synaptic vesicle membrane protein VAT-1 homolog OS=Homo sapiens OX=9606 GN=VAT1 PE=1 SV=2	2.93	1.23	369.7	23018560	4	3	1	11.7	393	11399
752	>sp|P52907|CAZA1_HUMAN F-actin-capping protein subunit alpha-1 OS=Homo sapiens OX=9606 GN=CAPZA1 PE=1 SV=3	2.93	2.93	328.7	928634	2	1	0	6.29	286	4811
753	>sp|Q92688|AN32B_HUMAN Acidic leucine-rich nuclear phosphoprotein 32 family member B OS=Homo sapiens OX=9606 GN=ANP32B PE=1 SV=1	2.91	1.6	454.2	6.04709e+06	3	2	0	7.97	251	10338
753	>sp|Q92688-2|AN32B_HUMAN Isoform 2 of Acidic leucine-rich nuclear phosphoprotein 32 family member B OS=Homo sapiens OX=9606 GN=ANP32B
754	>sp|O95394|AGM1_HUMAN Phosphoacetylglucosamine mutase OS=Homo sapiens OX=9606 GN=PGM3 PE=1 SV=1	2.9	2.04	347.6	2.07675e+07	4	2	0	4.06	542	1693
754	>sp|O95394-3|AGM1_HUMAN Isoform 2 of Phosphoacetylglucosamine mutase OS=Homo sapiens OX=9606 GN=PGM3
754	>sp|O95394-4|AGM1_HUMAN Isoform 3 of Phosphoacetylglucosamine mutase OS=Homo sapiens OX=9606 GN=PGM3
755	>sp|Q96HY6|DDRGK_HUMAN DDRGK domain-containing protein 1 OS=Homo sapiens OX=9606 GN=DDRGK1 PE=1 SV=2	2.89	2.89	462.4	4.15192e+06	2	1	0	4.14	314	10906
755	>sp|Q96HY6-2|DDRGK_HUMAN Isoform 2 of DDRGK domain-containing protein 1 OS=Homo sapiens OX=9606 GN=DDRGK1
756	>Reverse >sp|Q9UBF2|COPG2_HUMAN Coatomer subunit gamma-2 OS=Homo sapiens OX=9606 GN=COPG2 PE=1 SV=1	2.89	2.89	495.1	3.77151e+07	4	1	1	1.38	871	56046
756	>Reverse >sp|Q9UBF2-2|COPG2_HUMAN Isoform 2 of Coatomer subunit gamma-2 OS=Homo sapiens OX=9606 GN=COPG2
757	>sp|P14868|SYDC_HUMAN Aspartate--tRNA ligase, cytoplasmic OS=Homo sapiens OX=9606 GN=DARS1 PE=1 SV=2	2.88	2.26	323	2.80941e+07	6	3	1	7.98	501	2907
757	>sp|P14868-2|SYDC_HUMAN Isoform 2 of Aspartate--tRNA ligase, cytoplasmic OS=Homo sapiens OX=9606 GN=DARS1
758	>sp|P00167|CYB5_HUMAN Cytochrome b5 OS=Homo sapiens OX=9606 GN=CYB5A PE=1 SV=2	2.86	1.62	323	9.28875e+06	3	2	0	25.37	134	1875
758	>sp|P00167-2|CYB5_HUMAN Isoform 2 of Cytochrome b5 OS=Homo sapiens OX=9606 GN=CYB5A
758	>sp|P00167-3|CYB5_HUMAN Isoform 3 of Cytochrome b5 OS=Homo sapiens OX=9606 GN=CYB5A
759	>sp|P53396|ACLY_HUMAN ATP-citrate synthase OS=Homo sapiens OX=9606 GN=ACLY PE=1 SV=3	2.84	2.21	345.9	18421968	4	2	0	1.54	1101	4828
759	>sp|P53396-2|ACLY_HUMAN Isoform 2 of ATP-citrate synthase OS=Homo sapiens OX=9606 GN=ACLY
760	>sp|P05165|PCCA_HUMAN Propionyl-CoA carboxylase alpha chain, mitochondrial OS=Homo sapiens OX=9606 GN=PCCA PE=1 SV=4	2.83	2.72	412.7	8.86796e+06	3	2	1	4.4	728	2220
760	>sp|P05165-2|PCCA_HUMAN Isoform 2 of Propionyl-CoA carboxylase alpha chain, mitochondrial OS=Homo sapiens OX=9606 GN=PCCA
761	>sp|P35754|GLRX1_HUMAN Glutaredoxin-1 OS=Homo sapiens OX=9606 GN=GLRX PE=1 SV=2	2.82	2.79	395.1	5543919	3	1	0	11.32	106	4034
762	>sp|P40227|TCPZ_HUMAN T-complex protein 1 subunit zeta OS=Homo sapiens OX=9606 GN=CCT6A PE=1 SV=3	2.81	2.27	403.2	1.13977e+07	3	3	1	6.4	531	4137
763	>sp|P20042|IF2B_HUMAN Eukaryotic translation initiation factor 2 subunit 2 OS=Homo sapiens OX=9606 GN=EIF2S2 PE=1 SV=2	2.81	2.81	512.5	3.47228e+06	2	1	0	3	333	3244
764	>sp|P46459|NSF_HUMAN Vesicle-fusing ATPase OS=Homo sapiens OX=9606 GN=NSF PE=1 SV=3	2.79	1.93	332.2	2.82601e+06	4	2	0	3.9	744	4352
765	>sp|P08311|CATG_HUMAN Cathepsin G OS=Homo sapiens OX=9606 GN=CTSG PE=1 SV=2	2.79	1.61	323.7	3.73056e+08	13	4	1	12.16	255	2400
766	>sp|Q04917|1433F_HUMAN 14-3-3 protein eta OS=Homo sapiens OX=9606 GN=YWHAH PE=1 SV=4	2.78	1.45	341	3.02218e+07	6	4	2	12.6	246	5752
767	>sp|P02533|K1C14_HUMAN Keratin, type I cytoskeletal 14 OS=Homo sapiens OX=9606 GN=KRT14 PE=1 SV=4	2.77	2.79	511.5	8.59781e+06	2	1	1	1.91	472	2050
768	>sp|P60763|RAC3_HUMAN Ras-related C3 botulinum toxin substrate 3 OS=Homo sapiens OX=9606 GN=RAC3 PE=1 SV=1	2.76	2.75	453	3.23126e+06	2	1	0	4.17	192	5148
768	>sp|P63000|RAC1_HUMAN Ras-related C3 botulinum toxin substrate 1 OS=Homo sapiens OX=9606 GN=RAC1 PE=1 SV=1
768	>sp|P63000-2|RAC1_HUMAN Isoform B of Ras-related C3 botulinum toxin substrate 1 OS=Homo sapiens OX=9606 GN=RAC1
769	>sp|O14828|SCAM3_HUMAN Secretory carrier-associated membrane protein 3 OS=Homo sapiens OX=9606 GN=SCAMP3 PE=1 SV=3	2.74	1.58	386.3	4.51476e+06	4	2	0	9.22	347	461
769	>sp|O14828-2|SCAM3_HUMAN Isoform 2 of Secretory carrier-associated membrane protein 3 OS=Homo sapiens OX=9606 GN=SCAMP3
770	>sp|Q96C23|GALM_HUMAN Galactose mutarotase OS=Homo sapiens OX=9606 GN=GALM PE=1 SV=1	2.73	2.74	477.1	4770427	2	1	0	4.39	342	10657
771	>sp|P08754|GNAI3_HUMAN Guanine nucleotide-binding protein G(i) subunit alpha-3 OS=Homo sapiens OX=9606 GN=GNAI3 PE=1 SV=3	2.69	2.72	331.8	1.30545e+06	1	1	0	4.24	354	2436
772	>sp|Q15113|PCOC1_HUMAN Procollagen C-endopeptidase enhancer 1 OS=Homo sapiens OX=9606 GN=PCOLCE PE=1 SV=2	2.67	2.64	520	3.85548e+06	4	1	0	3.56	449	6731
773	>sp|P54578|UBP14_HUMAN Ubiquitin carboxyl-terminal hydrolase 14 OS=Homo sapiens OX=9606 GN=USP14 PE=1 SV=3	2.67	1.56	370.8	6.04834e+06	2	2	1	4.66	494	4887
773	>sp|P54578-2|UBP14_HUMAN Isoform 2 of Ubiquitin carboxyl-terminal hydrolase 14 OS=Homo sapiens OX=9606 GN=USP14
773	>sp|P54578-3|UBP14_HUMAN Isoform 3 of Ubiquitin carboxyl-terminal hydrolase 14 OS=Homo sapiens OX=9606 GN=USP14
774	>sp|P10606|COX5B_HUMAN Cytochrome c oxidase subunit 5B, mitochondrial OS=Homo sapiens OX=9606 GN=COX5B PE=1 SV=2	2.66	1.89	397.7	1.06488e+07	3	2	1	14.73	129	2635
775	>sp|Q8N1N4|K2C78_HUMAN Keratin, type II cytoskeletal 78 OS=Homo sapiens OX=9606 GN=KRT78 PE=1 SV=2	2.66	2.68	415.3	1.15187e+07	2	1	0	2.12	520	9258
775	>sp|Q8N1N4-2|K2C78_HUMAN Isoform 2 of Keratin, type II cytoskeletal 78 OS=Homo sapiens OX=9606 GN=KRT78
776	>sp|P49755|TMEDA_HUMAN Transmembrane emp24 domain-containing protein 10 OS=Homo sapiens OX=9606 GN=TMED10 PE=1 SV=2	2.65	2.38	373.2	8.19868e+06	3	2	0	7.31	219	4555
777	>sp|Q9UJZ1|STML2_HUMAN Stomatin-like protein 2, mitochondrial OS=Homo sapiens OX=9606 GN=STOML2 PE=1 SV=1	2.64	1.53	388.5	1.57827e+07	2	2	0	7.3	356	13974
777	>sp|Q9UJZ1-2|STML2_HUMAN Isoform 2 of Stomatin-like protein 2, mitochondrial OS=Homo sapiens OX=9606 GN=STOML2
778	>sp|Q9P0L0|VAPA_HUMAN Vesicle-associated membrane protein-associated protein A OS=Homo sapiens OX=9606 GN=VAPA PE=1 SV=3	2.64	1.85	311.1	3.50288e+07	8	3	0	12.85	249	13512
778	>sp|Q9P0L0-2|VAPA_HUMAN Isoform 2 of Vesicle-associated membrane protein-associated protein A OS=Homo sapiens OX=9606 GN=VAPA
779	>sp|Q99497|PARK7_HUMAN Parkinson disease protein 7 OS=Homo sapiens OX=9606 GN=PARK7 PE=1 SV=2	2.63	2.62	383.6	1.60583e+06	2	2	2	7.94	189	11390
780	>sp|Q92522|H1X_HUMAN Histone H1.10 OS=Homo sapiens OX=9606 GN=H1-10 PE=1 SV=1	2.62	1.96	428.8	5.92874e+07	17	2	0	9.39	213	10269
781	>sp|P11279|LAMP1_HUMAN Lysosome-associated membrane glycoprotein 1 OS=Homo sapiens OX=9606 GN=LAMP1 PE=1 SV=3	2.6	2.61	546.4	1.15408e+07	2	1	0	2.16	417	2693
782	>sp|O75608|LYPA1_HUMAN Acyl-protein thioesterase 1 OS=Homo sapiens OX=9606 GN=LYPLA1 PE=1 SV=1	2.6	2.58	504.5	1.18371e+07	3	1	0	5.65	230	1373
782	>sp|O75608-2|LYPA1_HUMAN Isoform 2 of Acyl-protein thioesterase 1 OS=Homo sapiens OX=9606 GN=LYPLA1
783	>sp|Q9BZZ5|API5_HUMAN Apoptosis inhibitor 5 OS=Homo sapiens OX=9606 GN=API5 PE=1 SV=3	2.56	2.58	447.6	3.68804e+06	2	1	0	2.48	524	12089
783	>sp|Q9BZZ5-2|API5_HUMAN Isoform 2 of Apoptosis inhibitor 5 OS=Homo sapiens OX=9606 GN=API5
783	>sp|Q9BZZ5-1|API5_HUMAN Isoform 1 of Apoptosis inhibitor 5 OS=Homo sapiens OX=9606 GN=API5
783	>sp|Q9BZZ5-3|API5_HUMAN Isoform 3 of Apoptosis inhibitor 5 OS=Homo sapiens OX=9606 GN=API5
783	>sp|Q9BZZ5-5|API5_HUMAN Isoform 5 of Apoptosis inhibitor 5 OS=Homo sapiens OX=9606 GN=API5
783	>sp|Q9BZZ5-6|API5_HUMAN Isoform 6 of Apoptosis inhibitor 5 OS=Homo sapiens OX=9606 GN=API5
784	>sp|Q96KP4|CNDP2_HUMAN Cytosolic non-specific dipeptidase OS=Homo sapiens OX=9606 GN=CNDP2 PE=1 SV=2	2.56	2.45	348.9	1.84053e+07	3	2	0	3.37	475	11018
785	>sp|P26885|FKBP2_HUMAN Peptidyl-prolyl cis-trans isomerase FKBP2 OS=Homo sapiens OX=9606 GN=FKBP2 PE=1 SV=2	2.54	2.53	355.8	2.80069e+06	2	1	0	9.15	142	3605
786	>sp|P50479|PDLI4_HUMAN PDZ and LIM domain protein 4 OS=Homo sapiens OX=9606 GN=PDLIM4 PE=1 SV=2	2.54	2.19	345.4	9663598	3	2	0	12.73	330	4629
787	>sp|P49585|PCY1A_HUMAN Choline-phosphate cytidylyltransferase A OS=Homo sapiens OX=9606 GN=PCYT1A PE=1 SV=2	2.52	2.52	406.7	6.67239e+06	2	2	0	5.72	367	4523
788	>sp|Q9BX66|SRBS1_HUMAN Sorbin and SH3 domain-containing protein 1 OS=Homo sapiens OX=9606 GN=SORBS1 PE=1 SV=3	2.52	2.15	404.2	4.49339e+07	4	4	0	2.86	1292	11868
788	>sp|Q9BX66-11|SRBS1_HUMAN Isoform 11 of Sorbin and SH3 domain-containing protein 1 OS=Homo sapiens OX=9606 GN=SORBS1
788	>sp|Q9BX66-12|SRBS1_HUMAN Isoform 12 of Sorbin and SH3 domain-containing protein 1 OS=Homo sapiens OX=9606 GN=SORBS1
788	>sp|Q9BX66-2|SRBS1_HUMAN Isoform 2 of Sorbin and SH3 domain-containing protein 1 OS=Homo sapiens OX=9606 GN=SORBS1
788	>sp|Q9BX66-3|SRBS1_HUMAN Isoform 3 of Sorbin and SH3 domain-containing protein 1 OS=Homo sapiens OX=9606 GN=SORBS1
788	>sp|Q9BX66-5|SRBS1_HUMAN Isoform 5 of Sorbin and SH3 domain-containing protein 1 OS=Homo sapiens OX=9606 GN=SORBS1
788	>sp|Q9BX66-6|SRBS1_HUMAN Isoform 6 of Sorbin and SH3 domain-containing protein 1 OS=Homo sapiens OX=9606 GN=SORBS1
788	>sp|Q9BX66-8|SRBS1_HUMAN Isoform 8 of Sorbin and SH3 domain-containing protein 1 OS=Homo sapiens OX=9606 GN=SORBS1
788	>sp|Q9BX66-9|SRBS1_HUMAN Isoform 9 of Sorbin and SH3 domain-containing protein 1 OS=Homo sapiens OX=9606 GN=SORBS1
789	>sp|Q9Y2B0|CNPY2_HUMAN Protein canopy homolog 2 OS=Homo sapiens OX=9606 GN=CNPY2 PE=1 SV=1	2.5	2.49	414.1	5.06294e+06	2	1	0	7.14	182	14424
790	>sp|P02745|C1QA_HUMAN Complement C1q subcomponent subunit A OS=Homo sapiens OX=9606 GN=C1QA PE=1 SV=2	2.49	2.49	427.5	1.51771e+07	2	1	0	4.49	245	2071
791	>sp|Q9BVK6|TMED9_HUMAN Transmembrane emp24 domain-containing protein 9 OS=Homo sapiens OX=9606 GN=TMED9 PE=1 SV=2	2.48	1.8	478	2.44783e+07	4	2	0	7.66	235	11806
792	>sp|Q9Y2W1|TR150_HUMAN Thyroid hormone receptor-associated protein 3 OS=Homo sapiens OX=9606 GN=THRAP3 PE=1 SV=2	2.48	1.01	291.7	1.78652e+07	4	3	1	4.08	955	14500
793	>sp|P08519|APOA_HUMAN Apolipoprotein(a) OS=Homo sapiens OX=9606 GN=LPA PE=1 SV=2	2.47	2.59	452.8	1.43455e+07	2	1	0	0.49	2040	2407
794	>sp|Q02809|PLOD1_HUMAN Procollagen-lysine,2-oxoglutarate 5-dioxygenase 1 OS=Homo sapiens OX=9606 GN=PLOD1 PE=1 SV=2	2.46	2.48	440.6	5.80117e+07	2	2	0	2.2	727	5652
794	>sp|Q02809-2|PLOD1_HUMAN Isoform 2 of Procollagen-lysine,2-oxoglutarate 5-dioxygenase 1 OS=Homo sapiens OX=9606 GN=PLOD1
795	>sp|Q9H773|DCTP1_HUMAN dCTP pyrophosphatase 1 OS=Homo sapiens OX=9606 GN=DCTPP1 PE=1 SV=1	2.44	2.44	455.1	4.63899e+06	2	1	0	8.24	170	12532
796	>sp|Q9BTT0|AN32E_HUMAN Acidic leucine-rich nuclear phosphoprotein 32 family member E OS=Homo sapiens OX=9606 GN=ANP32E PE=1 SV=1	2.42	2.42	358.3	3187380	2	1	0	5.22	268	11721
796	>sp|Q9BTT0-3|AN32E_HUMAN Isoform 3 of Acidic leucine-rich nuclear phosphoprotein 32 family member E OS=Homo sapiens OX=9606 GN=ANP32E
797	>sp|P30046|DOPD_HUMAN D-dopachrome decarboxylase OS=Homo sapiens OX=9606 GN=DDT PE=1 SV=3	2.42	2.41	494.3	2510695	2	1	0	10.17	118	3753
797	>sp|A6NHG4|DDTL_HUMAN D-dopachrome decarboxylase-like protein OS=Homo sapiens OX=9606 GN=DDTL PE=2 SV=1
797	>sp|P30046-2|DOPD_HUMAN Isoform 2 of D-dopachrome decarboxylase OS=Homo sapiens OX=9606 GN=DDT
798	>sp|Q9BYX7|ACTBM_HUMAN Putative beta-actin-like protein 3 OS=Homo sapiens OX=9606 GN=POTEKP PE=5 SV=1	2.42	2.43	396	7356596	2	1	1	3.47	375	17106
799	>Reverse >sp|P20908-2|CO5A1_HUMAN Isoform 2 of Collagen alpha-1(V) chain OS=Homo sapiens OX=9606 GN=COL5A1	2.41	0.81	343	5.08387e+08	21	5	1	3.86	1838	81104
800	>sp|Q13011|ECH1_HUMAN Delta(3,5)-Delta(2,4)-dienoyl-CoA isomerase, mitochondrial OS=Homo sapiens OX=9606 GN=ECH1 PE=1 SV=2	2.41	2.41	444.8	6.03939e+06	2	1	0	3.05	328	6070
801	>sp|P48444|COPD_HUMAN Coatomer subunit delta OS=Homo sapiens OX=9606 GN=ARCN1 PE=1 SV=1	2.4	1.11	330.3	2.81095e+07	5	3	0	7.24	511	4439
801	>sp|P48444-2|COPD_HUMAN Isoform 2 of Coatomer subunit delta OS=Homo sapiens OX=9606 GN=ARCN1
802	>sp|Q8N2S1|LTBP4_HUMAN Latent-transforming growth factor beta-binding protein 4 OS=Homo sapiens OX=9606 GN=LTBP4 PE=1 SV=2	2.4	2.51	421.4	966604	1	1	0	0.99	1624	9284
802	>sp|Q8N2S1-2|LTBP4_HUMAN Isoform 2 of Latent-transforming growth factor beta-binding protein 4 OS=Homo sapiens OX=9606 GN=LTBP4
802	>sp|Q8N2S1-3|LTBP4_HUMAN Isoform 3 of Latent-transforming growth factor beta-binding protein 4 OS=Homo sapiens OX=9606 GN=LTBP4
803	>sp|P09493-2|TPM1_HUMAN Isoform 2 of Tropomyosin alpha-1 chain OS=Homo sapiens OX=9606 GN=TPM1	2.4	2.39	493	6.71122e+06	2	1	0	5.26	228	18555
804	>sp|Q8WXF1|PSPC1_HUMAN Paraspeckle component 1 OS=Homo sapiens OX=9606 GN=PSPC1 PE=1 SV=1	2.39	2.41	390.9	865934	2	1	0	3.25	523	10187
805	>sp|P49207|RL34_HUMAN 60S ribosomal protein L34 OS=Homo sapiens OX=9606 GN=RPL34 PE=1 SV=3	2.38	1.49	436	2.35198e+07	4	2	0	8.55	117	4494
806	>sp|Q12792|TWF1_HUMAN Twinfilin-1 OS=Homo sapiens OX=9606 GN=TWF1 PE=1 SV=3	2.37	1.52	301.7	1.24072e+07	3	2	0	6	350	5993
806	>sp|Q12792-3|TWF1_HUMAN Isoform 3 of Twinfilin-1 OS=Homo sapiens OX=9606 GN=TWF1
806	>sp|Q12792-4|TWF1_HUMAN Isoform 4 of Twinfilin-1 OS=Homo sapiens OX=9606 GN=TWF1
807	>sp|P35237|SPB6_HUMAN Serpin B6 OS=Homo sapiens OX=9606 GN=SERPINB6 PE=1 SV=3	2.37	2.38	419.8	2.36305e+06	2	1	1	3.99	376	3964
808	>sp|P05164|PERM_HUMAN Myeloperoxidase OS=Homo sapiens OX=9606 GN=MPO PE=1 SV=1	2.37	1.99	350.3	1.4827e+07	4	3	0	3.36	745	2219
808	>sp|P05164-2|PERM_HUMAN Isoform H14 of Myeloperoxidase OS=Homo sapiens OX=9606 GN=MPO
808	>sp|P05164-3|PERM_HUMAN Isoform H7 of Myeloperoxidase OS=Homo sapiens OX=9606 GN=MPO
809	>sp|Q9UQ80|PA2G4_HUMAN Proliferation-associated protein 2G4 OS=Homo sapiens OX=9606 GN=PA2G4 PE=1 SV=3	2.35	1.48	390.3	1.94924e+07	4	2	1	4.31	394	14331
810	>sp|Q9ULC5|ACSL5_HUMAN Long-chain-fatty-acid--CoA ligase 5 OS=Homo sapiens OX=9606 GN=ACSL5 PE=1 SV=1	2.35	2.1	306.8	1.48988e+07	3	3	0	5.27	683	14093
810	>sp|Q9ULC5-3|ACSL5_HUMAN Isoform 2 of Long-chain-fatty-acid--CoA ligase 5 OS=Homo sapiens OX=9606 GN=ACSL5
811	>sp|P09486|SPRC_HUMAN SPARC OS=Homo sapiens OX=9606 GN=SPARC PE=1 SV=1	2.34	2.34	410.6	1.19411e+07	2	1	0	4.29	303	2479
812	>Reverse >sp|Q00534|CDK6_HUMAN Cyclin-dependent kinase 6 OS=Homo sapiens OX=9606 GN=CDK6 PE=1 SV=1	2.32	2.21	434.1	2.08445e+08	4	2	0	6.75	326	47911
813	>sp|O43294|TGFI1_HUMAN Transforming growth factor beta-1-induced transcript 1 protein OS=Homo sapiens OX=9606 GN=TGFB1I1 PE=1 SV=2	2.31	2.12	406.7	1.23166e+07	3	2	0	4.12	461	748
813	>sp|O43294-2|TGFI1_HUMAN Isoform 2 of Transforming growth factor beta-1-induced transcript 1 protein OS=Homo sapiens OX=9606 GN=TGFB1I1
814	>sp|Q9P035|HACD3_HUMAN Very-long-chain (3R)-3-hydroxyacyl-CoA dehydratase 3 OS=Homo sapiens OX=9606 GN=HACD3 PE=1 SV=2	2.31	2.31	348.4	1.82809e+06	2	1	0	3.04	362	13500
815	>sp|Q13643|FHL3_HUMAN Four and a half LIM domains protein 3 OS=Homo sapiens OX=9606 GN=FHL3 PE=1 SV=4	2.3	2.3	391.1	5.1969e+06	2	1	0	2.5	280	6314
816	>sp|Q66LE6|2ABD_HUMAN Serine/threonine-protein phosphatase 2A 55 kDa regulatory subunit B delta isoform OS=Homo sapiens OX=9606 GN=PPP2R2D PE=1 SV=1	2.29	2.3	344.8	4.38013e+06	2	1	0	3.75	453	16053
817	>sp|Q9HC35|EMAL4_HUMAN Echinoderm microtubule-associated protein-like 4 OS=Homo sapiens OX=9606 GN=EML4 PE=1 SV=3	2.29	2.34	519.5	2.90861e+06	2	1	0	1.22	981	12735
817	>sp|Q9HC35-2|EMAL4_HUMAN Isoform 2 of Echinoderm microtubule-associated protein-like 4 OS=Homo sapiens OX=9606 GN=EML4
818	>sp|Q12906|ILF3_HUMAN Interleukin enhancer-binding factor 3 OS=Homo sapiens OX=9606 GN=ILF3 PE=1 SV=3	2.28	1.21	320.4	10871391	3	2	1	2.8	894	6034
818	>sp|Q12906-2|ILF3_HUMAN Isoform 2 of Interleukin enhancer-binding factor 3 OS=Homo sapiens OX=9606 GN=ILF3
818	>sp|Q12906-3|ILF3_HUMAN Isoform 3 of Interleukin enhancer-binding factor 3 OS=Homo sapiens OX=9606 GN=ILF3
818	>sp|Q12906-4|ILF3_HUMAN Isoform 4 of Interleukin enhancer-binding factor 3 OS=Homo sapiens OX=9606 GN=ILF3
818	>sp|Q12906-5|ILF3_HUMAN Isoform 5 of Interleukin enhancer-binding factor 3 OS=Homo sapiens OX=9606 GN=ILF3
818	>sp|Q12906-6|ILF3_HUMAN Isoform 6 of Interleukin enhancer-binding factor 3 OS=Homo sapiens OX=9606 GN=ILF3
818	>sp|Q12906-7|ILF3_HUMAN Isoform 7 of Interleukin enhancer-binding factor 3 OS=Homo sapiens OX=9606 GN=ILF3
819	>sp|P78371|TCPB_HUMAN T-complex protein 1 subunit beta OS=Homo sapiens OX=9606 GN=CCT2 PE=1 SV=4	2.28	2.3	359.6	5.41916e+06	2	1	0	2.99	535	5387
819	>sp|P78371-2|TCPB_HUMAN Isoform 2 of T-complex protein 1 subunit beta OS=Homo sapiens OX=9606 GN=CCT2
820	>sp|P50238|CRIP1_HUMAN Cysteine-rich protein 1 OS=Homo sapiens OX=9606 GN=CRIP1 PE=1 SV=3	2.27	1.22	522.7	1.39864e+07	5	2	0	20.78	77	4614
821	>sp|Q14126|DSG2_HUMAN Desmoglein-2 OS=Homo sapiens OX=9606 GN=DSG2 PE=1 SV=2	2.24	2.29	422.7	2115274	2	1	0	1.25	1118	6431
822	>sp|P51659|DHB4_HUMAN Peroxisomal multifunctional enzyme type 2 OS=Homo sapiens OX=9606 GN=HSD17B4 PE=1 SV=3	2.22	2	341.7	4.9998e+06	3	2	0	3.26	736	4705
822	>sp|P51659-2|DHB4_HUMAN Isoform 2 of Peroxisomal multifunctional enzyme type 2 OS=Homo sapiens OX=9606 GN=HSD17B4
822	>sp|P51659-3|DHB4_HUMAN Isoform 3 of Peroxisomal multifunctional enzyme type 2 OS=Homo sapiens OX=9606 GN=HSD17B4
823	>sp|Q8NBJ5|GT251_HUMAN Procollagen galactosyltransferase 1 OS=Homo sapiens OX=9606 GN=COLGALT1 PE=1 SV=1	2.2	2.22	364.7	6.85902e+06	2	1	0	2.41	622	9543
824	>sp|Q9Y2X3|NOP58_HUMAN Nucleolar protein 58 OS=Homo sapiens OX=9606 GN=NOP58 PE=1 SV=1	2.19	2.22	463.6	1.96302e+06	1	1	0	1.89	529	14506
825	>sp|Q01638|ILRL1_HUMAN Interleukin-1 receptor-like 1 OS=Homo sapiens OX=9606 GN=IL1RL1 PE=1 SV=4	2.18	2.18	343.7	1.31324e+07	3	1	0	2.52	556	5582
825	>sp|Q01638-2|ILRL1_HUMAN Isoform B of Interleukin-1 receptor-like 1 OS=Homo sapiens OX=9606 GN=IL1RL1
825	>sp|Q01638-3|ILRL1_HUMAN Isoform C of Interleukin-1 receptor-like 1 OS=Homo sapiens OX=9606 GN=IL1RL1
826	>sp|P43652|AFAM_HUMAN Afamin OS=Homo sapiens OX=9606 GN=AFM PE=1 SV=1	2.18	2.2	365.2	2.87202e+06	2	1	0	2	599	4312
827	>sp|P48643|TCPE_HUMAN T-complex protein 1 subunit epsilon OS=Homo sapiens OX=9606 GN=CCT5 PE=1 SV=1	2.18	2.21	372.5	767798	1	1	0	2.22	541	4459
827	>sp|P48643-2|TCPE_HUMAN Isoform 2 of T-complex protein 1 subunit epsilon OS=Homo sapiens OX=9606 GN=CCT5
828	>sp|P30153|2AAA_HUMAN Serine/threonine-protein phosphatase 2A 65 kDa regulatory subunit A alpha isoform OS=Homo sapiens OX=9606 GN=PPP2R1A PE=1 SV=4	2.17	1.73	267	9030899	4	2	0	4.58	589	3762
829	>sp|Q9UHR4|BI2L1_HUMAN Brain-specific angiogenesis inhibitor 1-associated protein 2-like protein 1 OS=Homo sapiens OX=9606 GN=BAIAP2L1 PE=1 SV=2	2.17	1.36	248.6	8.84728e+06	3	2	1	5.68	511	13857
830	>sp|P62841|RS15_HUMAN 40S ribosomal protein S15 OS=Homo sapiens OX=9606 GN=RPS15 PE=1 SV=2	2.14	1.09	329.8	3.36292e+07	5	3	1	18.62	145	5284
831	>sp|Q9NZU5|LMCD1_HUMAN LIM and cysteine-rich domains protein 1 OS=Homo sapiens OX=9606 GN=LMCD1 PE=1 SV=1	2.14	2.16	305.1	3.81534e+06	1	1	1	4.11	365	13486
831	>sp|Q9NZU5-2|LMCD1_HUMAN Isoform 2 of LIM and cysteine-rich domains protein 1 OS=Homo sapiens OX=9606 GN=LMCD1
832	>Reverse >sp|Q13445|TMED1_HUMAN Transmembrane emp24 domain-containing protein 1 OS=Homo sapiens OX=9606 GN=TMED1 PE=1 SV=1	2.13	2.09	254.7	2.50712e+06	4	1	1	6.17	227	48615
833	>sp|P13671|CO6_HUMAN Complement component C6 OS=Homo sapiens OX=9606 GN=C6 PE=1 SV=3	2.13	2.17	356.8	2.87955e+06	2	1	0	1.71	934	2831
834	>sp|Q13885|TBB2A_HUMAN Tubulin beta-2A chain OS=Homo sapiens OX=9606 GN=TUBB2A PE=1 SV=1	2.12	2.15	440.3	976726	1	1	0	3.37	445	6350
834	>sp|Q9BVA1|TBB2B_HUMAN Tubulin beta-2B chain OS=Homo sapiens OX=9606 GN=TUBB2B PE=1 SV=1
835	>sp|Q14444|CAPR1_HUMAN Caprin-1 OS=Homo sapiens OX=9606 GN=CAPRIN1 PE=1 SV=2	2.12	1.16	389.6	3.18321e+06	2	2	1	3.24	709	6511
835	>sp|Q14444-2|CAPR1_HUMAN Isoform 2 of Caprin-1 OS=Homo sapiens OX=9606 GN=CAPRIN1
836	>sp|P08962|CD63_HUMAN CD63 antigen OS=Homo sapiens OX=9606 GN=CD63 PE=1 SV=2	2.11	2.09	416.2	9.05462e+06	3	1	1	3.36	238	2450
836	>sp|P08962-2|CD63_HUMAN Isoform 2 of CD63 antigen OS=Homo sapiens OX=9606 GN=CD63
836	>sp|P08962-3|CD63_HUMAN Isoform 3 of CD63 antigen OS=Homo sapiens OX=9606 GN=CD63
837	>sp|Q15124|PGM5_HUMAN Phosphoglucomutase-like protein 5 OS=Homo sapiens OX=9606 GN=PGM5 PE=1 SV=2	2.11	1.07	354.7	1.37477e+07	5	3	0	5.82	567	6737
838	>sp|P49773|HINT1_HUMAN Adenosine 5'-monophosphoramidase HINT1 OS=Homo sapiens OX=9606 GN=HINT1 PE=1 SV=2	2.1	2.07	400.5	1.79852e+07	3	1	0	11.11	126	4569
839	>sp|Q9BVC6|TM109_HUMAN Transmembrane protein 109 OS=Homo sapiens OX=9606 GN=TMEM109 PE=1 SV=1	2.1	1.41	368.9	3.68358e+07	4	2	0	6.17	243	11795
840	>sp|Q9BX68|HINT2_HUMAN Adenosine 5'-monophosphoramidase HINT2 OS=Homo sapiens OX=9606 GN=HINT2 PE=1 SV=1	2.1	2.09	282.8	1.20076e+06	2	1	0	9.2	163	11870
841	>sp|P09661|RU2A_HUMAN U2 small nuclear ribonucleoprotein A' OS=Homo sapiens OX=9606 GN=SNRPA1 PE=1 SV=2	2.07	2.07	397.4	9.54243e+06	2	1	0	5.49	255	2496
842	>sp|P62993|GRB2_HUMAN Growth factor receptor-bound protein 2 OS=Homo sapiens OX=9606 GN=GRB2 PE=1 SV=1	2.06	1.69	360.6	5.14242e+06	3	2	0	11.98	217	5309
843	>sp|Q14BN4|SLMAP_HUMAN Sarcolemmal membrane-associated protein OS=Homo sapiens OX=9606 GN=SLMAP PE=1 SV=1	2.04	2.08	420.5	4.04693e+06	2	1	0	1.33	828	6667
843	>sp|Q14BN4-3|SLMAP_HUMAN Isoform 3 of Sarcolemmal membrane-associated protein OS=Homo sapiens OX=9606 GN=SLMAP
844	>Reverse >sp|Q96MR6|CFA57_HUMAN Cilia- and flagella-associated protein 57 OS=Homo sapiens OX=9606 GN=CFAP57 PE=2 SV=3	2.03	1.22	326.2	8.61437e+08	20	3	0	1.68	1250	63978
845	>sp|Q9NX63|MIC19_HUMAN MICOS complex subunit MIC19 OS=Homo sapiens OX=9606 GN=CHCHD3 PE=1 SV=1	2.03	2.02	466.5	8.56769e+06	2	1	0	3.96	227	13307
846	>sp|P98095|FBLN2_HUMAN Fibulin-2 OS=Homo sapiens OX=9606 GN=FBLN2 PE=1 SV=2	2.02	2.08	359.7	7.67613e+06	2	1	0	1.1	1184	5488
846	>sp|P98095-2|FBLN2_HUMAN Isoform 2 of Fibulin-2 OS=Homo sapiens OX=9606 GN=FBLN2
847	>sp|Q13630|FCL_HUMAN GDP-L-fucose synthase OS=Homo sapiens OX=9606 GN=GFUS PE=1 SV=1	2.01	1.9	339.7	13659838	2	2	1	5.61	321	6306
848	>sp|Q16853|AOC3_HUMAN Membrane primary amine oxidase OS=Homo sapiens OX=9606 GN=AOC3 PE=1 SV=3	2.01	1.18	250.4	2.02224e+07	5	4	0	5.5	763	7067
849	>sp|Q5SSJ5|HP1B3_HUMAN Heterochromatin protein 1-binding protein 3 OS=Homo sapiens OX=9606 GN=HP1BP3 PE=1 SV=1	2	1.18	308.6	1.91933e+07	2	2	0	3.62	553	7500
849	>sp|Q5SSJ5-2|HP1B3_HUMAN Isoform 2 of Heterochromatin protein 1-binding protein 3 OS=Homo sapiens OX=9606 GN=HP1BP3
849	>sp|Q5SSJ5-3|HP1B3_HUMAN Isoform 3 of Heterochromatin protein 1-binding protein 3 OS=Homo sapiens OX=9606 GN=HP1BP3
850	>sp|P08571|CD14_HUMAN Monocyte differentiation antigen CD14 OS=Homo sapiens OX=9606 GN=CD14 PE=1 SV=2	1.99	1.88	392.9	1.20215e+07	2	2	0	4.8	375	2410
851	>sp|P09493-5|TPM1_HUMAN Isoform 5 of Tropomyosin alpha-1 chain OS=Homo sapiens OX=9606 GN=TPM1	1.99	2.01	360.1	2.12833e+06	1	1	0	4.9	245	15326
852	>sp|P36871|PGM1_HUMAN Phosphoglucomutase-1 OS=Homo sapiens OX=9606 GN=PGM1 PE=1 SV=3	1.98	1.22	268.4	4.45655e+07	4	3	1	5.16	562	4067
852	>sp|P36871-2|PGM1_HUMAN Isoform 2 of Phosphoglucomutase-1 OS=Homo sapiens OX=9606 GN=PGM1
852	>sp|P36871-3|PGM1_HUMAN Isoform 3 of Phosphoglucomutase-1 OS=Homo sapiens OX=9606 GN=PGM1
853	>sp|O96019|ACL6A_HUMAN Actin-like protein 6A OS=Homo sapiens OX=9606 GN=ACTL6A PE=1 SV=1	1.95	1.96	422.8	2.44159e+06	2	1	0	3.26	429	1868
853	>sp|O96019-2|ACL6A_HUMAN Isoform 2 of Actin-like protein 6A OS=Homo sapiens OX=9606 GN=ACTL6A
854	>sp|O00429|DNM1L_HUMAN Dynamin-1-like protein OS=Homo sapiens OX=9606 GN=DNM1L PE=1 SV=2	1.93	1.62	236.6	1.56923e+07	3	2	0	3.12	736	280
854	>sp|O00429-2|DNM1L_HUMAN Isoform 4 of Dynamin-1-like protein OS=Homo sapiens OX=9606 GN=DNM1L
854	>sp|O00429-3|DNM1L_HUMAN Isoform 2 of Dynamin-1-like protein OS=Homo sapiens OX=9606 GN=DNM1L
854	>sp|O00429-4|DNM1L_HUMAN Isoform 3 of Dynamin-1-like protein OS=Homo sapiens OX=9606 GN=DNM1L
854	>sp|O00429-5|DNM1L_HUMAN Isoform 5 of Dynamin-1-like protein OS=Homo sapiens OX=9606 GN=DNM1L
854	>sp|O00429-6|DNM1L_HUMAN Isoform 6 of Dynamin-1-like protein OS=Homo sapiens OX=9606 GN=DNM1L
854	>sp|O00429-8|DNM1L_HUMAN Isoform 8 of Dynamin-1-like protein OS=Homo sapiens OX=9606 GN=DNM1L
854	>sp|O00429-9|DNM1L_HUMAN Isoform 9 of Dynamin-1-like protein OS=Homo sapiens OX=9606 GN=DNM1L
855	>sp|P62195|PRS8_HUMAN 26S proteasome regulatory subunit 8 OS=Homo sapiens OX=9606 GN=PSMC5 PE=1 SV=1	1.93	1.96	341.7	3.75634e+06	1	1	0	3.2	406	5235
855	>sp|P62195-2|PRS8_HUMAN Isoform 2 of 26S proteasome regulatory subunit 8 OS=Homo sapiens OX=9606 GN=PSMC5
856	>sp|Q00688|FKBP3_HUMAN Peptidyl-prolyl cis-trans isomerase FKBP3 OS=Homo sapiens OX=9606 GN=FKBP3 PE=1 SV=1	1.92	1.13	332.2	1.0482e+07	4	3	0	8.93	224	5530
857	>sp|Q96S97|MYADM_HUMAN Myeloid-associated differentiation marker OS=Homo sapiens OX=9606 GN=MYADM PE=1 SV=2	1.91	1.89	207.7	4.57193e+06	3	1	1	7.14	322	11317
858	>Reverse >sp|Q9Y4D1|DAAM1_HUMAN Disheveled-associated activator of morphogenesis 1 OS=Homo sapiens OX=9606 GN=DAAM1 PE=1 SV=2	1.91	1.79	355	1.20147e+08	9	2	1	1.76	1078	57019
858	>Reverse >sp|Q9Y4D1-2|DAAM1_HUMAN Isoform 2 of Disheveled-associated activator of morphogenesis 1 OS=Homo sapiens OX=9606 GN=DAAM1
859	>Reverse >sp|Q5VW38|GP107_HUMAN Protein GPR107 OS=Homo sapiens OX=9606 GN=GPR107 PE=1 SV=1	1.9	1.93	420.1	3.851e+07	2	1	0	1.83	600	50064
860	>sp|P51571|SSRD_HUMAN Translocon-associated protein subunit delta OS=Homo sapiens OX=9606 GN=SSR4 PE=1 SV=1	1.9	1.55	318	1.16721e+07	3	2	0	11.56	173	4690
861	>sp|P62829|RL23_HUMAN 60S ribosomal protein L23 OS=Homo sapiens OX=9606 GN=RPL23 PE=1 SV=1	1.89	1.47	399.5	2.27434e+07	3	2	0	13.57	140	5281
862	>sp|Q9NYW4|TA2R5_HUMAN Taste receptor type 2 member 5 OS=Homo sapiens OX=9606 GN=TAS2R5 PE=1 SV=1	1.87	1.84	569	8.35795e+07	4	1	0	2.34	299	13401
863	>sp|Q96CS3|FAF2_HUMAN FAS-associated factor 2 OS=Homo sapiens OX=9606 GN=FAF2 PE=1 SV=2	1.87	1.55	385.5	8.76503e+07	10	2	0	6.74	445	10685
864	>sp|Q9UBQ7|GRHPR_HUMAN Glyoxylate reductase/hydroxypyruvate reductase OS=Homo sapiens OX=9606 GN=GRHPR PE=1 SV=1	1.86	1.19	339.6	1.35645e+07	3	2	0	4.57	328	13691
865	>Reverse >sp|Q07283|TRHY_HUMAN Trichohyalin OS=Homo sapiens OX=9606 GN=TCHH PE=1 SV=2	1.84	0.86	388.3	2.4976e+07	6	3	0	1.18	1943	48224
866	>sp|P34897|GLYM_HUMAN Serine hydroxymethyltransferase, mitochondrial OS=Homo sapiens OX=9606 GN=SHMT2 PE=1 SV=3	1.82	1	329.8	1.4581e+07	5	3	1	7.74	504	3932
866	>sp|P34897-2|GLYM_HUMAN Isoform 2 of Serine hydroxymethyltransferase, mitochondrial OS=Homo sapiens OX=9606 GN=SHMT2
866	>sp|P34897-3|GLYM_HUMAN Isoform 3 of Serine hydroxymethyltransferase, mitochondrial OS=Homo sapiens OX=9606 GN=SHMT2
867	>sp|Q96G03|PGM2_HUMAN Phosphopentomutase OS=Homo sapiens OX=9606 GN=PGM2 PE=1 SV=4	1.82	1.84	305	5.15092e+06	2	1	0	2.78	612	10828
867	>sp|Q96G03-2|PGM2_HUMAN Isoform 2 of Phosphopentomutase OS=Homo sapiens OX=9606 GN=PGM2
868	>sp|Q14166|TTL12_HUMAN Tubulin--tyrosine ligase-like protein 12 OS=Homo sapiens OX=9606 GN=TTLL12 PE=1 SV=2	1.81	1.22	306.9	6.29581e+06	2	2	0	4.35	644	6456
869	>sp|P62081|RS7_HUMAN 40S ribosomal protein S7 OS=Homo sapiens OX=9606 GN=RPS7 PE=1 SV=1	1.81	1.55	401	3.26294e+07	4	3	0	11.34	194	5230
870	>sp|Q6XQN6|PNCB_HUMAN Nicotinate phosphoribosyltransferase OS=Homo sapiens OX=9606 GN=NAPRT PE=1 SV=2	1.8	1.82	389.7	4.05212e+06	2	1	0	2.23	538	8201
870	>sp|Q6XQN6-3|PNCB_HUMAN Isoform 3 of Nicotinate phosphoribosyltransferase OS=Homo sapiens OX=9606 GN=NAPRT
871	>sp|P25788|PSA3_HUMAN Proteasome subunit alpha type-3 OS=Homo sapiens OX=9606 GN=PSMA3 PE=1 SV=2	1.79	1.12	243.6	1.21736e+07	2	2	1	8.24	255	3560
871	>sp|P25788-2|PSA3_HUMAN Isoform 2 of Proteasome subunit alpha type-3 OS=Homo sapiens OX=9606 GN=PSMA3
872	>sp|P29590|PML_HUMAN Protein PML OS=Homo sapiens OX=9606 GN=PML PE=1 SV=3	1.78	0.98	360	9.77955e+06	2	2	0	1.93	882	3735
872	>sp|P29590-10|PML_HUMAN Isoform PML-7 of Protein PML OS=Homo sapiens OX=9606 GN=PML
872	>sp|P29590-11|PML_HUMAN Isoform PML-11 of Protein PML OS=Homo sapiens OX=9606 GN=PML
872	>sp|P29590-12|PML_HUMAN Isoform PML-12 of Protein PML OS=Homo sapiens OX=9606 GN=PML
872	>sp|P29590-13|PML_HUMAN Isoform PML-13 of Protein PML OS=Homo sapiens OX=9606 GN=PML
872	>sp|P29590-14|PML_HUMAN Isoform PML-14 of Protein PML OS=Homo sapiens OX=9606 GN=PML
872	>sp|P29590-2|PML_HUMAN Isoform PML-5 of Protein PML OS=Homo sapiens OX=9606 GN=PML
872	>sp|P29590-3|PML_HUMAN Isoform PML-8 of Protein PML OS=Homo sapiens OX=9606 GN=PML
872	>sp|P29590-4|PML_HUMAN Isoform PML-6 of Protein PML OS=Homo sapiens OX=9606 GN=PML
872	>sp|P29590-5|PML_HUMAN Isoform PML-4 of Protein PML OS=Homo sapiens OX=9606 GN=PML
872	>sp|P29590-8|PML_HUMAN Isoform PML-2 of Protein PML OS=Homo sapiens OX=9606 GN=PML
872	>sp|P29590-9|PML_HUMAN Isoform PML-3 of Protein PML OS=Homo sapiens OX=9606 GN=PML
873	>sp|P01860|IGHG3_HUMAN Immunoglobulin heavy constant gamma 3 OS=Homo sapiens OX=9606 GN=IGHG3 PE=1 SV=2	1.78	1.58	350.2	73189085	10	2	1	7.43	377	2027
874	>sp|Q9UBT2|SAE2_HUMAN SUMO-activating enzyme subunit 2 OS=Homo sapiens OX=9606 GN=UBA2 PE=1 SV=2	1.76	1.76	432.3	1.5641e+07	3	2	0	2.5	640	13703
875	>sp|P31689|DNJA1_HUMAN DnaJ homolog subfamily A member 1 OS=Homo sapiens OX=9606 GN=DNAJA1 PE=1 SV=2	1.75	1.76	425.6	2.83872e+06	2	1	0	3.27	397	3846
875	>sp|P31689-2|DNJA1_HUMAN Isoform 2 of DnaJ homolog subfamily A member 1 OS=Homo sapiens OX=9606 GN=DNAJA1
876	>sp|Q16537|2A5E_HUMAN Serine/threonine-protein phosphatase 2A 56 kDa regulatory subunit epsilon isoform OS=Homo sapiens OX=9606 GN=PPP2R5E PE=1 SV=1	1.74	1.55	246.1	1.41534e+07	4	3	1	8.35	467	6962
876	>sp|Q16537-2|2A5E_HUMAN Isoform 2 of Serine/threonine-protein phosphatase 2A 56 kDa regulatory subunit epsilon isoform OS=Homo sapiens OX=9606 GN=PPP2R5E
877	>sp|Q96SN8|CK5P2_HUMAN CDK5 regulatory subunit-associated protein 2 OS=Homo sapiens OX=9606 GN=CDK5RAP2 PE=1 SV=5	1.74	1.81	390.7	5.70724e+07	4	1	0	0.53	1893	11329
877	>sp|Q96SN8-2|CK5P2_HUMAN Isoform 2 of CDK5 regulatory subunit-associated protein 2 OS=Homo sapiens OX=9606 GN=CDK5RAP2
877	>sp|Q96SN8-3|CK5P2_HUMAN Isoform 3 of CDK5 regulatory subunit-associated protein 2 OS=Homo sapiens OX=9606 GN=CDK5RAP2
877	>sp|Q96SN8-4|CK5P2_HUMAN Isoform 4 of CDK5 regulatory subunit-associated protein 2 OS=Homo sapiens OX=9606 GN=CDK5RAP2
878	>Reverse >sp|Q9BZ95|NSD3_HUMAN Histone-lysine N-methyltransferase NSD3 OS=Homo sapiens OX=9606 GN=NSD3 PE=1 SV=1	1.74	0.82	270.2	2.93372e+07	7	4	0	2.3	1437	54424
878	>Reverse >sp|Q9BZ95-2|NSD3_HUMAN Isoform 2 of Histone-lysine N-methyltransferase NSD3 OS=Homo sapiens OX=9606 GN=NSD3
878	>Reverse >sp|Q9BZ95-4|NSD3_HUMAN Isoform 4 of Histone-lysine N-methyltransferase NSD3 OS=Homo sapiens OX=9606 GN=NSD3
878	>Reverse >sp|Q9BZ95-5|NSD3_HUMAN Isoform 5 of Histone-lysine N-methyltransferase NSD3 OS=Homo sapiens OX=9606 GN=NSD3
879	>sp|P01619|KV320_HUMAN Immunoglobulin kappa variable 3-20 OS=Homo sapiens OX=9606 GN=IGKV3-20 PE=1 SV=2	1.73	1.67	470.6	6.60793e+07	5	2	0	11.21	116	1994
880	>sp|Q9NYU2|UGGG1_HUMAN UDP-glucose:glycoprotein glucosyltransferase 1 OS=Homo sapiens OX=9606 GN=UGGT1 PE=1 SV=3	1.73	1.16	377.4	1.64912e+07	3	2	0	1.09	1555	13396
880	>sp|Q9NYU2-2|UGGG1_HUMAN Isoform 2 of UDP-glucose:glycoprotein glucosyltransferase 1 OS=Homo sapiens OX=9606 GN=UGGT1
881	>sp|P61586|RHOA_HUMAN Transforming protein RhoA OS=Homo sapiens OX=9606 GN=RHOA PE=1 SV=1	1.72	1.12	323.8	1.10021e+08	10	2	1	7.25	193	5198
882	>sp|P43686|PRS6B_HUMAN 26S proteasome regulatory subunit 6B OS=Homo sapiens OX=9606 GN=PSMC4 PE=1 SV=2	1.7	1.73	326.8	4.15457e+06	1	1	0	3.11	418	4315
882	>sp|P43686-2|PRS6B_HUMAN Isoform 2 of 26S proteasome regulatory subunit 6B OS=Homo sapiens OX=9606 GN=PSMC4
883	>Reverse >sp|Q13882|PTK6_HUMAN Protein-tyrosine kinase 6 OS=Homo sapiens OX=9606 GN=PTK6 PE=1 SV=1	1.7	1.69	450.6	1.52131e+07	3	1	0	3.1	451	48740
884	>sp|P32969|RL9_HUMAN 60S ribosomal protein L9 OS=Homo sapiens OX=9606 GN=RPL9P9 PE=1 SV=1	1.7	1.69	318.8	1.44903e+06	2	1	0	5.73	192	3900
885	>sp|P15924|DESP_HUMAN Desmoplakin OS=Homo sapiens OX=9606 GN=DSP PE=1 SV=3	1.68	1.67	301.8	7.09197e+06	3	2	1	0.59	2871	2973
885	>sp|P15924-2|DESP_HUMAN Isoform DPII of Desmoplakin OS=Homo sapiens OX=9606 GN=DSP
885	>sp|P15924-3|DESP_HUMAN Isoform DSPIa of Desmoplakin OS=Homo sapiens OX=9606 GN=DSP
886	>sp|P59998-2|ARPC4_HUMAN Isoform 2 of Actin-related protein 2/3 complex subunit 4 OS=Homo sapiens OX=9606 GN=ARPC4	1.68	0.86	295.1	3.90432e+07	7	3	0	3.68	625	27011
887	>sp|P78527|PRKDC_HUMAN DNA-dependent protein kinase catalytic subunit OS=Homo sapiens OX=9606 GN=PRKDC PE=1 SV=3	1.67	1.93	375.8	3.54638e+06	2	2	1	0.9	4128	5410
887	>sp|P78527-2|PRKDC_HUMAN Isoform 2 of DNA-dependent protein kinase catalytic subunit OS=Homo sapiens OX=9606 GN=PRKDC
888	>sp|P83881|RL36A_HUMAN 60S ribosomal protein L36a OS=Homo sapiens OX=9606 GN=RPL36A PE=1 SV=2	1.67	1.18	335.1	9716557	4	2	0	10.38	106	5463
888	>sp|Q969Q0|RL36L_HUMAN 60S ribosomal protein L36a-like OS=Homo sapiens OX=9606 GN=RPL36AL PE=1 SV=3
889	>sp|Q15366|PCBP2_HUMAN Poly(rC)-binding protein 2 OS=Homo sapiens OX=9606 GN=PCBP2 PE=1 SV=1	1.67	1.67	226.6	6.30451e+06	2	1	0	6.3	365	6779
889	>sp|Q15366-2|PCBP2_HUMAN Isoform 2 of Poly(rC)-binding protein 2 OS=Homo sapiens OX=9606 GN=PCBP2
889	>sp|Q15366-3|PCBP2_HUMAN Isoform 3 of Poly(rC)-binding protein 2 OS=Homo sapiens OX=9606 GN=PCBP2
889	>sp|Q15366-6|PCBP2_HUMAN Isoform 6 of Poly(rC)-binding protein 2 OS=Homo sapiens OX=9606 GN=PCBP2
890	>sp|O15460|P4HA2_HUMAN Prolyl 4-hydroxylase subunit alpha-2 OS=Homo sapiens OX=9606 GN=P4HA2 PE=1 SV=1	1.67	0.99	361.1	9.09207e+06	4	3	0	6.36	535	659
890	>sp|O15460-2|P4HA2_HUMAN Isoform IIa of Prolyl 4-hydroxylase subunit alpha-2 OS=Homo sapiens OX=9606 GN=P4HA2
891	>sp|Q9BQ39|DDX50_HUMAN ATP-dependent RNA helicase DDX50 OS=Homo sapiens OX=9606 GN=DDX50 PE=1 SV=1	1.67	1.72	273	279327	1	1	0	2.04	737	11567
891	>sp|Q9NR30|DDX21_HUMAN Nucleolar RNA helicase 2 OS=Homo sapiens OX=9606 GN=DDX21 PE=1 SV=5
892	>sp|P28070|PSB4_HUMAN Proteasome subunit beta type-4 OS=Homo sapiens OX=9606 GN=PSMB4 PE=1 SV=4	1.67	0.85	315.7	1.41787e+08	7	3	0	9.09	264	3652
893	>sp|P01033|TIMP1_HUMAN Metalloproteinase inhibitor 1 OS=Homo sapiens OX=9606 GN=TIMP1 PE=1 SV=1	1.67	1.68	375.2	1.07219e+06	1	1	0	5.8	207	1929
894	>sp|O15127|SCAM2_HUMAN Secretory carrier-associated membrane protein 2 OS=Homo sapiens OX=9606 GN=SCAMP2 PE=1 SV=2	1.67	1.69	373.4	3.42867e+06	1	1	0	3.65	329	559
895	>sp|Q9ULZ3|ASC_HUMAN Apoptosis-associated speck-like protein containing a CARD OS=Homo sapiens OX=9606 GN=PYCARD PE=1 SV=2	1.66	1.66	404.3	1.86631e+06	2	1	0	6.15	195	14179
895	>sp|Q9ULZ3-2|ASC_HUMAN Isoform 2 of Apoptosis-associated speck-like protein containing a CARD OS=Homo sapiens OX=9606 GN=PYCARD
895	>sp|Q9ULZ3-3|ASC_HUMAN Isoform 3 of Apoptosis-associated speck-like protein containing a CARD OS=Homo sapiens OX=9606 GN=PYCARD
896	>sp|O00303|EIF3F_HUMAN Eukaryotic translation initiation factor 3 subunit F OS=Homo sapiens OX=9606 GN=EIF3F PE=1 SV=1	1.66	1.54	334.1	9.59337e+06	2	2	0	7.28	357	254
897	>sp|P51572|BAP31_HUMAN B-cell receptor-associated protein 31 OS=Homo sapiens OX=9606 GN=BCAP31 PE=1 SV=3	1.66	0.64	317.6	1.60311e+07	5	4	1	13.41	246	4691
897	>sp|P51572-2|BAP31_HUMAN Isoform 2 of B-cell receptor-associated protein 31 OS=Homo sapiens OX=9606 GN=BCAP31
898	>sp|P12111-4|CO6A3_HUMAN Isoform 4 of Collagen alpha-3(VI) chain OS=Homo sapiens OX=9606 GN=COL6A3	1.65	1.79	340	3.17561e+07	3	1	0	0.43	2570	25294
899	>sp|P14923|PLAK_HUMAN Junction plakoglobin OS=Homo sapiens OX=9606 GN=JUP PE=1 SV=3	1.65	1.19	351.6	1.18617e+07	5	4	0	7.65	745	2911
900	>sp|P30536|TSPO_HUMAN Translocator protein OS=Homo sapiens OX=9606 GN=TSPO PE=1 SV=3	1.65	1.64	384.9	7.83785e+06	2	1	0	4.73	169	3786
901	>sp|P09497|CLCB_HUMAN Clathrin light chain B OS=Homo sapiens OX=9606 GN=CLTB PE=1 SV=1	1.64	0.65	330	5.09902e+07	5	4	0	14.41	229	2484
901	>sp|P09497-2|CLCB_HUMAN Isoform Non-brain of Clathrin light chain B OS=Homo sapiens OX=9606 GN=CLTB
902	>sp|Q13347|EIF3I_HUMAN Eukaryotic translation initiation factor 3 subunit I OS=Homo sapiens OX=9606 GN=EIF3I PE=1 SV=1	1.64	1.67	506.3	5.35826e+06	1	1	0	2.77	325	6181
903	>sp|P56385|ATP5I_HUMAN ATP synthase subunit e, mitochondrial OS=Homo sapiens OX=9606 GN=ATP5ME PE=1 SV=2	1.64	1.62	404.8	7.26169e+06	2	1	0	14.49	69	15623
904	>sp|Q96QK1|VPS35_HUMAN Vacuolar protein sorting-associated protein 35 OS=Homo sapiens OX=9606 GN=VPS35 PE=1 SV=2	1.63	1.66	454.3	7.87531e+06	2	1	0	1.38	796	11251
905	>sp|P49748|ACADV_HUMAN Very long-chain specific acyl-CoA dehydrogenase, mitochondrial OS=Homo sapiens OX=9606 GN=ACADVL PE=1 SV=1	1.62	1.22	337.7	14747213	3	3	1	5.04	655	4551
905	>sp|P49748-3|ACADV_HUMAN Isoform 3 of Very long-chain specific acyl-CoA dehydrogenase, mitochondrial OS=Homo sapiens OX=9606 GN=ACADVL
906	>sp|P00966|ASSY_HUMAN Argininosuccinate synthase OS=Homo sapiens OX=9606 GN=ASS1 PE=1 SV=2	1.62	0.82	369.3	1.79018e+07	3	3	0	6.07	412	1919
907	>sp|Q8IUE6|H2A2B_HUMAN Histone H2A type 2-B OS=Homo sapiens OX=9606 GN=H2AC21 PE=1 SV=3	1.6	1.59	460.1	9.3808e+06	2	1	0	5.38	130	8915
908	>sp|Q9H3N1|TMX1_HUMAN Thioredoxin-related transmembrane protein 1 OS=Homo sapiens OX=9606 GN=TMX1 PE=1 SV=1	1.59	1.61	368	2.4102e+06	1	1	0	4.29	280	12393
909	>sp|Q9NY33|DPP3_HUMAN Dipeptidyl peptidase 3 OS=Homo sapiens OX=9606 GN=DPP3 PE=1 SV=2	1.59	1.5	336.4	6.1189e+06	2	2	0	2.44	737	13346
909	>sp|Q9NY33-4|DPP3_HUMAN Isoform 4 of Dipeptidyl peptidase 3 OS=Homo sapiens OX=9606 GN=DPP3
910	>sp|O14579|COPE_HUMAN Coatomer subunit epsilon OS=Homo sapiens OX=9606 GN=COPE PE=1 SV=3	1.58	0.95	304.8	8.59558e+06	5	3	1	13.31	308	384
910	>sp|O14579-3|COPE_HUMAN Isoform 3 of Coatomer subunit epsilon OS=Homo sapiens OX=9606 GN=COPE
911	>sp|Q08431|MFGM_HUMAN Lactadherin OS=Homo sapiens OX=9606 GN=MFGE8 PE=1 SV=3	1.58	1.59	283	2.24575e+06	2	1	0	4.65	387	5878
911	>sp|Q08431-2|MFGM_HUMAN Isoform 2 of Lactadherin OS=Homo sapiens OX=9606 GN=MFGE8
911	>sp|Q08431-3|MFGM_HUMAN Isoform 3 of Lactadherin OS=Homo sapiens OX=9606 GN=MFGE8
911	>sp|Q08431-4|MFGM_HUMAN Isoform 4 of Lactadherin OS=Homo sapiens OX=9606 GN=MFGE8
912	>sp|Q07812|BAX_HUMAN Apoptosis regulator BAX OS=Homo sapiens OX=9606 GN=BAX PE=1 SV=1	1.58	1.53	431.4	8.4901e+06	3	2	1	6.77	192	5844
912	>sp|Q07812-8|BAX_HUMAN Isoform Sigma of Apoptosis regulator BAX OS=Homo sapiens OX=9606 GN=BAX
912	>sp|Q07812-2|BAX_HUMAN Isoform Beta of Apoptosis regulator BAX OS=Homo sapiens OX=9606 GN=BAX
912	>sp|Q07812-5|BAX_HUMAN Isoform Epsilon of Apoptosis regulator BAX OS=Homo sapiens OX=9606 GN=BAX
912	>sp|Q07812-7|BAX_HUMAN Isoform Psi of Apoptosis regulator BAX OS=Homo sapiens OX=9606 GN=BAX
913	>sp|P06312|KV401_HUMAN Immunoglobulin kappa variable 4-1 OS=Homo sapiens OX=9606 GN=IGKV4-1 PE=1 SV=1	1.58	1.49	353	4.81246e+07	6	1	0	5.79	121	2269
914	>sp|P04003|C4BPA_HUMAN C4b-binding protein alpha chain OS=Homo sapiens OX=9606 GN=C4BPA PE=1 SV=2	1.58	1.18	414.6	3.79327e+07	6	2	0	2.68	597	2119
915	>sp|P48426|PI42A_HUMAN Phosphatidylinositol 5-phosphate 4-kinase type-2 alpha OS=Homo sapiens OX=9606 GN=PIP4K2A PE=1 SV=2	1.57	1.58	267.1	980642	2	1	0	3.45	406	4435
915	>sp|P48426-2|PI42A_HUMAN Isoform 2 of Phosphatidylinositol 5-phosphate 4-kinase type-2 alpha OS=Homo sapiens OX=9606 GN=PIP4K2A
916	>sp|P15941|MUC1_HUMAN Mucin-1 OS=Homo sapiens OX=9606 GN=MUC1 PE=1 SV=3	1.57	1.59	326.8	4.48557e+07	4	1	0	0.72	1255	2975
916	>sp|P15941-10|MUC1_HUMAN Isoform F of Mucin-1 OS=Homo sapiens OX=9606 GN=MUC1
916	>sp|P15941-11|MUC1_HUMAN Isoform Y-LSP of Mucin-1 OS=Homo sapiens OX=9606 GN=MUC1
916	>sp|P15941-12|MUC1_HUMAN Isoform S2 of Mucin-1 OS=Homo sapiens OX=9606 GN=MUC1
916	>sp|P15941-15|MUC1_HUMAN Isoform T10 of Mucin-1 OS=Homo sapiens OX=9606 GN=MUC1
916	>sp|P15941-16|MUC1_HUMAN Isoform E2 of Mucin-1 OS=Homo sapiens OX=9606 GN=MUC1
916	>sp|P15941-17|MUC1_HUMAN Isoform J13 of Mucin-1 OS=Homo sapiens OX=9606 GN=MUC1
916	>sp|P15941-2|MUC1_HUMAN Isoform 2 of Mucin-1 OS=Homo sapiens OX=9606 GN=MUC1
916	>sp|P15941-3|MUC1_HUMAN Isoform 3 of Mucin-1 OS=Homo sapiens OX=9606 GN=MUC1
916	>sp|P15941-4|MUC1_HUMAN Isoform 4 of Mucin-1 OS=Homo sapiens OX=9606 GN=MUC1
916	>sp|P15941-6|MUC1_HUMAN Isoform 6 of Mucin-1 OS=Homo sapiens OX=9606 GN=MUC1
916	>sp|P15941-7|MUC1_HUMAN Isoform Y of Mucin-1 OS=Homo sapiens OX=9606 GN=MUC1
916	>sp|P15941-8|MUC1_HUMAN Isoform 8 of Mucin-1 OS=Homo sapiens OX=9606 GN=MUC1
916	>sp|P15941-9|MUC1_HUMAN Isoform 9 of Mucin-1 OS=Homo sapiens OX=9606 GN=MUC1
917	>sp|P05198|IF2A_HUMAN Eukaryotic translation initiation factor 2 subunit 1 OS=Homo sapiens OX=9606 GN=EIF2S1 PE=1 SV=3	1.56	1.59	407	1.80074e+06	1	1	0	3.81	315	2226
918	>sp|P61421|VA0D1_HUMAN V-type proton ATPase subunit d 1 OS=Homo sapiens OX=9606 GN=ATP6V0D1 PE=1 SV=1	1.56	1.59	405.6	2.15558e+06	1	1	0	3.7	351	5195
919	>sp|P25786|PSA1_HUMAN Proteasome subunit alpha type-1 OS=Homo sapiens OX=9606 GN=PSMA1 PE=1 SV=1	1.55	1.55	428.9	1.39232e+07	2	1	0	2.66	263	3558
919	>sp|P25786-2|PSA1_HUMAN Isoform Long of Proteasome subunit alpha type-1 OS=Homo sapiens OX=9606 GN=PSMA1
920	>sp|P47755|CAZA2_HUMAN F-actin-capping protein subunit alpha-2 OS=Homo sapiens OX=9606 GN=CAPZA2 PE=1 SV=3	1.55	1.55	433.3	1.26178e+07	2	1	0	2.8	286	4382
920	>sp|P47755-2|CAZA2_HUMAN Isoform 2 of F-actin-capping protein subunit alpha-2 OS=Homo sapiens OX=9606 GN=CAPZA2
921	>sp|Q99829|CPNE1_HUMAN Copine-1 OS=Homo sapiens OX=9606 GN=CPNE1 PE=1 SV=1	1.55	0.78	261.3	2.60618e+07	4	3	1	4.1	537	11504
922	>sp|Q99832|TCPH_HUMAN T-complex protein 1 subunit eta OS=Homo sapiens OX=9606 GN=CCT7 PE=1 SV=2	1.54	1.56	315.6	4.11521e+06	2	1	1	1.84	543	11505
922	>sp|Q99832-2|TCPH_HUMAN Isoform 2 of T-complex protein 1 subunit eta OS=Homo sapiens OX=9606 GN=CCT7
922	>sp|Q99832-3|TCPH_HUMAN Isoform 3 of T-complex protein 1 subunit eta OS=Homo sapiens OX=9606 GN=CCT7
922	>sp|Q99832-4|TCPH_HUMAN Isoform 4 of T-complex protein 1 subunit eta OS=Homo sapiens OX=9606 GN=CCT7
923	>sp|Q12907|LMAN2_HUMAN Vesicular integral-membrane protein VIP36 OS=Homo sapiens OX=9606 GN=LMAN2 PE=1 SV=1	1.54	1.14	301.4	2.77408e+07	5	3	0	7.87	356	6035
924	>sp|O15212|PFD6_HUMAN Prefoldin subunit 6 OS=Homo sapiens OX=9606 GN=PFDN6 PE=1 SV=1	1.54	1.55	310	452743	1	1	0	9.3	129	586
925	>sp|Q13418|ILK_HUMAN Integrin-linked protein kinase OS=Homo sapiens OX=9606 GN=ILK PE=1 SV=2	1.54	1.21	393.9	1.58906e+07	3	2	0	3.32	452	6206
926	>sp|P56537|IF6_HUMAN Eukaryotic translation initiation factor 6 OS=Homo sapiens OX=9606 GN=EIF6 PE=1 SV=1	1.53	1.53	303.2	2.48901e+07	2	1	0	4.08	245	5012
927	>sp|Q12884|SEPR_HUMAN Prolyl endopeptidase FAP OS=Homo sapiens OX=9606 GN=FAP PE=1 SV=5	1.53	1.58	363.8	2.2432e+06	1	1	0	1.97	760	6024
928	>sp|Q15428|SF3A2_HUMAN Splicing factor 3A subunit 2 OS=Homo sapiens OX=9606 GN=SF3A2 PE=1 SV=2	1.52	1.55	326.6	4222779	1	1	0	2.16	464	6799
929	>sp|O15258|RER1_HUMAN Protein RER1 OS=Homo sapiens OX=9606 GN=RER1 PE=1 SV=1	1.51	1.51	306.1	1.39723e+07	2	1	0	5.1	196	602
930	>sp|P78344|IF4G2_HUMAN Eukaryotic translation initiation factor 4 gamma 2 OS=Homo sapiens OX=9606 GN=EIF4G2 PE=1 SV=1	1.51	1.57	322.1	2969883	1	1	0	1.32	907	5372
930	>sp|P78344-2|IF4G2_HUMAN Isoform 2 of Eukaryotic translation initiation factor 4 gamma 2 OS=Homo sapiens OX=9606 GN=EIF4G2
931	>sp|P12694|ODBA_HUMAN 2-oxoisovalerate dehydrogenase subunit alpha, mitochondrial OS=Homo sapiens OX=9606 GN=BCKDHA PE=1 SV=2	1.51	1.52	267	1.57325e+06	2	1	0	3.15	445	2778
931	>sp|P12694-2|ODBA_HUMAN Isoform 2 of 2-oxoisovalerate dehydrogenase subunit alpha, mitochondrial OS=Homo sapiens OX=9606 GN=BCKDHA
932	>sp|P53634|CATC_HUMAN Dipeptidyl peptidase 1 OS=Homo sapiens OX=9606 GN=CTSC PE=1 SV=2	1.5	1.51	276.4	7.6474e+06	2	1	0	2.59	463	4839
933	>sp|Q9UBU9|NXF1_HUMAN Nuclear RNA export factor 1 OS=Homo sapiens OX=9606 GN=NXF1 PE=1 SV=1	1.49	1.47	412	2.10564e+08	4	1	0	1.62	619	13711
933	>sp|Q9UBU9-2|NXF1_HUMAN Isoform 2 of Nuclear RNA export factor 1 OS=Homo sapiens OX=9606 GN=NXF1
934	>sp|P0DOX8|IGL1_HUMAN Immunoglobulin lambda-1 light chain OS=Homo sapiens OX=9606 PE=1 SV=1	1.49	1.12	275.9	24550787	4	2	0	12.5	216	18640
935	>sp|P05109|S10A8_HUMAN Protein S100-A8 OS=Homo sapiens OX=9606 GN=S100A8 PE=1 SV=1	1.49	1.48	337.5	9.89061e+06	2	1	0	8.6	93	2204
936	>sp|Q96C90|PP14B_HUMAN Protein phosphatase 1 regulatory subunit 14B OS=Homo sapiens OX=9606 GN=PPP1R14B PE=1 SV=3	1.48	1.49	274.2	2.03654e+06	1	1	0	17.01	147	21461
937	>sp|Q9NTX5-6|ECHD1_HUMAN Isoform 6 of Ethylmalonyl-CoA decarboxylase OS=Homo sapiens OX=9606 GN=ECHDC1	1.48	1.21	302	2.49549e+07	2	2	0	6.34	284	36241
938	>sp|P09960|LKHA4_HUMAN Leukotriene A-4 hydrolase OS=Homo sapiens OX=9606 GN=LTA4H PE=1 SV=2	1.47	1.5	258	1.9781e+06	2	1	0	2.45	611	2516
938	>sp|P09960-2|LKHA4_HUMAN Isoform 2 of Leukotriene A-4 hydrolase OS=Homo sapiens OX=9606 GN=LTA4H
938	>sp|P09960-3|LKHA4_HUMAN Isoform 3 of Leukotriene A-4 hydrolase OS=Homo sapiens OX=9606 GN=LTA4H
938	>sp|P09960-4|LKHA4_HUMAN Isoform 4 of Leukotriene A-4 hydrolase OS=Homo sapiens OX=9606 GN=LTA4H
939	>sp|Q9BQE5|APOL2_HUMAN Apolipoprotein L2 OS=Homo sapiens OX=9606 GN=APOL2 PE=1 SV=2	1.47	1.49	343.1	2.76518e+06	1	1	1	3.26	337	11592
940	>sp|P62995|TRA2B_HUMAN Transformer-2 protein homolog beta OS=Homo sapiens OX=9606 GN=TRA2B PE=1 SV=1	1.47	1.13	291.6	1.40206e+07	3	2	1	6.94	288	5310
940	>sp|P62995-3|TRA2B_HUMAN Isoform 3 of Transformer-2 protein homolog beta OS=Homo sapiens OX=9606 GN=TRA2B
941	>sp|Q12864|CAD17_HUMAN Cadherin-17 OS=Homo sapiens OX=9606 GN=CDH17 PE=1 SV=3	1.47	1.13	237.4	1.5781e+07	6	2	0	2.76	832	6017
942	>Reverse >sp|Q96K76|UBP47_HUMAN Ubiquitin carboxyl-terminal hydrolase 47 OS=Homo sapiens OX=9606 GN=USP47 PE=1 SV=3	1.46	1.45	476.1	3.28819e+07	2	2	0	1.09	1375	53391
942	>Reverse >sp|Q96K76-2|UBP47_HUMAN Isoform 2 of Ubiquitin carboxyl-terminal hydrolase 47 OS=Homo sapiens OX=9606 GN=USP47
942	>Reverse >sp|Q96K76-4|UBP47_HUMAN Isoform 4 of Ubiquitin carboxyl-terminal hydrolase 47 OS=Homo sapiens OX=9606 GN=USP47
943	>sp|P46060|RAGP1_HUMAN Ran GTPase-activating protein 1 OS=Homo sapiens OX=9606 GN=RANGAP1 PE=1 SV=1	1.46	1.48	403.8	3.64819e+06	2	1	0	2.04	587	4336
944	>sp|P62888|RL30_HUMAN 60S ribosomal protein L30 OS=Homo sapiens OX=9606 GN=RPL30 PE=1 SV=2	1.45	1.01	264.4	2.20567e+07	3	2	1	17.39	115	5294
945	>sp|Q92973|TNPO1_HUMAN Transportin-1 OS=Homo sapiens OX=9606 GN=TNPO1 PE=1 SV=2	1.45	1.49	331.4	2.62788e+06	2	2	1	3.01	898	10448
945	>sp|Q92973-2|TNPO1_HUMAN Isoform 2 of Transportin-1 OS=Homo sapiens OX=9606 GN=TNPO1
945	>sp|Q92973-3|TNPO1_HUMAN Isoform 3 of Transportin-1 OS=Homo sapiens OX=9606 GN=TNPO1
946	>sp|P12757|SKIL_HUMAN Ski-like protein OS=Homo sapiens OX=9606 GN=SKIL PE=1 SV=2	1.45	0.81	248.6	9.59058e+07	8	3	2	2.05	684	2781
946	>sp|P12757-3|SKIL_HUMAN Isoform SNON2 of Ski-like protein OS=Homo sapiens OX=9606 GN=SKIL
946	>sp|P12757-5|SKIL_HUMAN Isoform 5 of Ski-like protein OS=Homo sapiens OX=9606 GN=SKIL
947	>sp|Q9H3P2|NELFA_HUMAN Negative elongation factor A OS=Homo sapiens OX=9606 GN=NELFA PE=1 SV=3	1.44	1.48	448.5	2551317	1	1	0	2.65	528	12395
948	>sp|P04259|K2C6B_HUMAN Keratin, type II cytoskeletal 6B OS=Homo sapiens OX=9606 GN=KRT6B PE=1 SV=5	1.44	1.48	345.2	3.05845e+06	1	1	0	1.6	564	2153
949	>sp|P06753-2|TPM3_HUMAN Isoform 2 of Tropomyosin alpha-3 chain OS=Homo sapiens OX=9606 GN=TPM3	1.44	1.07	313.6	3.03204e+07	4	2	2	5.65	248	18538
949	>sp|P06753-3|TPM3_HUMAN Isoform 3 of Tropomyosin alpha-3 chain OS=Homo sapiens OX=9606 GN=TPM3
949	>sp|P06753-6|TPM3_HUMAN Isoform 6 of Tropomyosin alpha-3 chain OS=Homo sapiens OX=9606 GN=TPM3
950	>sp|P21926|CD9_HUMAN CD9 antigen OS=Homo sapiens OX=9606 GN=CD9 PE=1 SV=4	1.44	1.42	438.6	1.94312e+07	3	2	0	9.21	228	3362
951	>sp|Q8WUJ3|CEMIP_HUMAN Cell migration-inducing and hyaluronan-binding protein OS=Homo sapiens OX=9606 GN=CEMIP PE=1 SV=2	1.44	1.53	306.3	1.16805e+06	1	1	0	0.96	1361	10065
952	>sp|Q562R1|ACTBL_HUMAN Beta-actin-like protein 2 OS=Homo sapiens OX=9606 GN=ACTBL2 PE=1 SV=2	1.43	0.83	243	1.50362e+07	11	2	1	10.9	376	15935
953	>sp|P42126|ECI1_HUMAN Enoyl-CoA delta isomerase 1, mitochondrial OS=Homo sapiens OX=9606 GN=ECI1 PE=1 SV=1	1.43	1.1	274	6.47738e+06	2	2	1	7.28	302	4216
953	>sp|P42126-2|ECI1_HUMAN Isoform 2 of Enoyl-CoA delta isomerase 1, mitochondrial OS=Homo sapiens OX=9606 GN=ECI1
954	>sp|Q16363|LAMA4_HUMAN Laminin subunit alpha-4 OS=Homo sapiens OX=9606 GN=LAMA4 PE=1 SV=4	1.43	1.55	346.3	5.43013e+06	1	1	0	0.66	1823	6944
954	>sp|Q16363-2|LAMA4_HUMAN Isoform 2 of Laminin subunit alpha-4 OS=Homo sapiens OX=9606 GN=LAMA4
955	>sp|Q9Y446|PKP3_HUMAN Plakophilin-3 OS=Homo sapiens OX=9606 GN=PKP3 PE=1 SV=1	1.42	1.46	329.9	1.31255e+06	2	1	0	2.01	797	14598
955	>sp|Q9Y446-2|PKP3_HUMAN Isoform PKP3b of Plakophilin-3 OS=Homo sapiens OX=9606 GN=PKP3
956	>sp|O75390|CISY_HUMAN Citrate synthase, mitochondrial OS=Homo sapiens OX=9606 GN=CS PE=1 SV=2	1.42	1.22	396	15050427	3	2	0	3.65	466	1301
957	>sp|Q96PK6|RBM14_HUMAN RNA-binding protein 14 OS=Homo sapiens OX=9606 GN=RBM14 PE=1 SV=2	1.38	0.86	289.8	8.83182e+06	2	2	0	5.38	669	11193
958	>Reverse >sp|Q7Z591|AKNA_HUMAN Microtubule organization protein AKNA OS=Homo sapiens OX=9606 GN=AKNA PE=1 SV=2	1.37	0.82	300.5	3.92676e+07	8	2	0	0.63	1439	50934
958	>Reverse >sp|Q7Z591-2|AKNA_HUMAN Isoform 2 of Microtubule organization protein AKNA OS=Homo sapiens OX=9606 GN=AKNA
958	>Reverse >sp|Q7Z591-5|AKNA_HUMAN Isoform 5 of Microtubule organization protein AKNA OS=Homo sapiens OX=9606 GN=AKNA
958	>Reverse >sp|Q7Z591-7|AKNA_HUMAN Isoform 7 of Microtubule organization protein AKNA OS=Homo sapiens OX=9606 GN=AKNA
958	>Reverse >sp|Q7Z591-8|AKNA_HUMAN Isoform 8 of Microtubule organization protein AKNA OS=Homo sapiens OX=9606 GN=AKNA
959	>sp|P28482|MK01_HUMAN Mitogen-activated protein kinase 1 OS=Homo sapiens OX=9606 GN=MAPK1 PE=1 SV=3	1.35	1.35	289.6	3.64284e+06	2	1	0	3.06	360	3681
959	>sp|P28482-2|MK01_HUMAN Isoform 2 of Mitogen-activated protein kinase 1 OS=Homo sapiens OX=9606 GN=MAPK1
960	>sp|O00264|PGRC1_HUMAN Membrane-associated progesterone receptor component 1 OS=Homo sapiens OX=9606 GN=PGRMC1 PE=1 SV=3	1.35	1.34	341.4	3.61307e+06	2	1	0	4.62	195	243
960	>sp|O00264-2|PGRC1_HUMAN Isoform 2 of Membrane-associated progesterone receptor component 1 OS=Homo sapiens OX=9606 GN=PGRMC1
961	>sp|Q9NX24|NHP2_HUMAN H/ACA ribonucleoprotein complex subunit 2 OS=Homo sapiens OX=9606 GN=NHP2 PE=1 SV=1	1.34	1.33	259.3	640337	2	1	0	12.42	153	13297
962	>sp|Q9Y4P3|TBL2_HUMAN Transducin beta-like protein 2 OS=Homo sapiens OX=9606 GN=TBL2 PE=1 SV=1	1.34	0.69	258.2	8.16876e+06	2	2	0	5.59	447	17561
963	>sp|P17600|SYN1_HUMAN Synapsin-1 OS=Homo sapiens OX=9606 GN=SYN1 PE=1 SV=3	1.34	1.1	300.6	1.20346e+09	15	1	0	1.28	705	3124
963	>sp|P17600-2|SYN1_HUMAN Isoform IB of Synapsin-1 OS=Homo sapiens OX=9606 GN=SYN1
964	>sp|Q9Y262|EIF3L_HUMAN Eukaryotic translation initiation factor 3 subunit L OS=Homo sapiens OX=9606 GN=EIF3L PE=1 SV=1	1.33	1.35	349.3	4.2034e+06	2	1	0	1.6	564	14396
964	>sp|Q9Y262-2|EIF3L_HUMAN Isoform 2 of Eukaryotic translation initiation factor 3 subunit L OS=Homo sapiens OX=9606 GN=EIF3L
965	>sp|Q16543|CDC37_HUMAN Hsp90 co-chaperone Cdc37 OS=Homo sapiens OX=9606 GN=CDC37 PE=1 SV=1	1.33	0.92	329.6	1.99062e+07	4	2	1	6.61	378	6965
966	>sp|Q9BSH5|HDHD3_HUMAN Haloacid dehalogenase-like hydrolase domain-containing protein 3 OS=Homo sapiens OX=9606 GN=HDHD3 PE=1 SV=1	1.32	1.32	395.6	3.26925e+06	2	1	0	6.37	251	17055
967	>sp|Q14019|COTL1_HUMAN Coactosin-like protein OS=Homo sapiens OX=9606 GN=COTL1 PE=1 SV=3	1.32	0.84	300	1.28301e+07	4	2	1	11.97	142	6413
968	>sp|O00148|DX39A_HUMAN ATP-dependent RNA helicase DDX39A OS=Homo sapiens OX=9606 GN=DDX39A PE=1 SV=2	1.31	0.86	333.2	1.62292e+07	4	3	1	5.39	427	197
968	>sp|Q13838|DX39B_HUMAN Spliceosome RNA helicase DDX39B OS=Homo sapiens OX=9606 GN=DDX39B PE=1 SV=1
968	>sp|Q13838-2|DX39B_HUMAN Isoform 2 of Spliceosome RNA helicase DDX39B OS=Homo sapiens OX=9606 GN=DDX39B
969	>sp|Q9BTV4|TMM43_HUMAN Transmembrane protein 43 OS=Homo sapiens OX=9606 GN=TMEM43 PE=1 SV=1	1.31	1.34	470.2	2.47189e+06	1	1	0	2.5	400	11724
970	>sp|O00231|PSD11_HUMAN 26S proteasome non-ATPase regulatory subunit 11 OS=Homo sapiens OX=9606 GN=PSMD11 PE=1 SV=3	1.31	1.06	286.4	1.21283e+07	3	2	0	4.03	422	231
970	>sp|O00231-2|PSD11_HUMAN Isoform 2 of 26S proteasome non-ATPase regulatory subunit 11 OS=Homo sapiens OX=9606 GN=PSMD11
971	>sp|P08559|ODPA_HUMAN Pyruvate dehydrogenase E1 component subunit alpha, somatic form, mitochondrial OS=Homo sapiens OX=9606 GN=PDHA1 PE=1 SV=3	1.3	0.96	271.6	6.87173e+06	2	2	1	4.36	390	2408
971	>sp|P08559-2|ODPA_HUMAN Isoform 2 of Pyruvate dehydrogenase E1 component subunit alpha, somatic form, mitochondrial OS=Homo sapiens OX=9606 GN=PDHA1
971	>sp|P08559-3|ODPA_HUMAN Isoform 3 of Pyruvate dehydrogenase E1 component subunit alpha, somatic form, mitochondrial OS=Homo sapiens OX=9606 GN=PDHA1
971	>sp|P08559-4|ODPA_HUMAN Isoform 4 of Pyruvate dehydrogenase E1 component subunit alpha, somatic form, mitochondrial OS=Homo sapiens OX=9606 GN=PDHA1
972	>sp|P39687|AN32A_HUMAN Acidic leucine-rich nuclear phosphoprotein 32 family member A OS=Homo sapiens OX=9606 GN=ANP32A PE=1 SV=1	1.3	0.82	384.9	2.20963e+07	3	2	0	6.02	249	4120
973	>sp|P05204|HMGN2_HUMAN Non-histone chromosomal protein HMG-17 OS=Homo sapiens OX=9606 GN=HMGN2 PE=1 SV=3	1.29	1.15	228.6	1.2119e+07	2	2	0	14.44	90	2227
973	>sp|Q15651|HMGN3_HUMAN High mobility group nucleosome-binding domain-containing protein 3 OS=Homo sapiens OX=9606 GN=HMGN3 PE=1 SV=2
973	>sp|Q15651-2|HMGN3_HUMAN Isoform 2 of High mobility group nucleosome-binding domain-containing protein 3 OS=Homo sapiens OX=9606 GN=HMGN3
974	>sp|Q9UHB6|LIMA1_HUMAN LIM domain and actin-binding protein 1 OS=Homo sapiens OX=9606 GN=LIMA1 PE=1 SV=1	1.29	1.17	256.1	8.62195e+06	2	2	0	2.9	759	13811
974	>sp|Q9UHB6-2|LIMA1_HUMAN Isoform Alpha of LIM domain and actin-binding protein 1 OS=Homo sapiens OX=9606 GN=LIMA1
974	>sp|Q9UHB6-3|LIMA1_HUMAN Isoform 3 of LIM domain and actin-binding protein 1 OS=Homo sapiens OX=9606 GN=LIMA1
974	>sp|Q9UHB6-4|LIMA1_HUMAN Isoform 4 of LIM domain and actin-binding protein 1 OS=Homo sapiens OX=9606 GN=LIMA1
974	>sp|Q9UHB6-5|LIMA1_HUMAN Isoform 5 of LIM domain and actin-binding protein 1 OS=Homo sapiens OX=9606 GN=LIMA1
975	>sp|Q8N8E3|CE112_HUMAN Centrosomal protein of 112 kDa OS=Homo sapiens OX=9606 GN=CEP112 PE=1 SV=2	1.28	0.64	345.5	1.13236e+08	6	2	0	1.57	955	16547
976	>sp|P23946|CMA1_HUMAN Chymase OS=Homo sapiens OX=9606 GN=CMA1 PE=1 SV=1	1.28	1.27	271.4	9.15096e+06	2	1	0	4.45	247	3489
976	>sp|P23946-2|CMA1_HUMAN Isoform 2 of Chymase OS=Homo sapiens OX=9606 GN=CMA1
977	>sp|P61224|RAP1B_HUMAN Ras-related protein Rap-1b OS=Homo sapiens OX=9606 GN=RAP1B PE=1 SV=1	1.27	1.22	388.2	2.00725e+07	4	1	0	4.35	184	5181
977	>sp|P62834|RAP1A_HUMAN Ras-related protein Rap-1A OS=Homo sapiens OX=9606 GN=RAP1A PE=1 SV=1
977	>sp|A6NIZ1|RP1BL_HUMAN Ras-related protein Rap-1b-like protein OS=Homo sapiens OX=9606 PE=2 SV=1
977	>sp|P61224-3|RAP1B_HUMAN Isoform 3 of Ras-related protein Rap-1b OS=Homo sapiens OX=9606 GN=RAP1B
977	>sp|P61224-4|RAP1B_HUMAN Isoform 4 of Ras-related protein Rap-1b OS=Homo sapiens OX=9606 GN=RAP1B
978	>sp|P50991|TCPD_HUMAN T-complex protein 1 subunit delta OS=Homo sapiens OX=9606 GN=CCT4 PE=1 SV=4	1.27	0.82	289.2	1.97368e+07	3	2	0	4.08	539	4655
978	>sp|P50991-2|TCPD_HUMAN Isoform 2 of T-complex protein 1 subunit delta OS=Homo sapiens OX=9606 GN=CCT4
979	>sp|Q9HC38|GLOD4_HUMAN Glyoxalase domain-containing protein 4 OS=Homo sapiens OX=9606 GN=GLOD4 PE=1 SV=1	1.26	1.12	270.8	1.34397e+07	4	2	0	5.11	313	17243
979	>sp|Q9HC38-2|GLOD4_HUMAN Isoform 2 of Glyoxalase domain-containing protein 4 OS=Homo sapiens OX=9606 GN=GLOD4
980	>Reverse >sp|Q8IYE1|CCD13_HUMAN Coiled-coil domain-containing protein 13 OS=Homo sapiens OX=9606 GN=CCDC13 PE=1 SV=2	1.25	1.2	405.4	4.0511e+07	6	1	0	0.98	715	51510
980	>Reverse >sp|Q8TE76|MORC4_HUMAN MORC family CW-type zinc finger protein 4 OS=Homo sapiens OX=9606 GN=MORC4 PE=1 SV=2
981	>Reverse >sp|Q8TAQ2|SMRC2_HUMAN SWI/SNF complex subunit SMARCC2 OS=Homo sapiens OX=9606 GN=SMARCC2 PE=1 SV=1	1.24	1.03	294.5	6.54497e+07	16	1	0	0.66	1214	52190
981	>Reverse >sp|Q8TAQ2-2|SMRC2_HUMAN Isoform 2 of SWI/SNF complex subunit SMARCC2 OS=Homo sapiens OX=9606 GN=SMARCC2
981	>Reverse >sp|Q8TAQ2-3|SMRC2_HUMAN Isoform 3 of SWI/SNF complex subunit SMARCC2 OS=Homo sapiens OX=9606 GN=SMARCC2
982	>sp|A0A075B6S2|KVD29_HUMAN Immunoglobulin kappa variable 2D-29 OS=Homo sapiens OX=9606 GN=IGKV2D-29 PE=3 SV=1	1.23	1.24	405.5	5.11854e+06	1	1	0	5.83	120	17664
982	>sp|A0A0A0MRZ7|KVD26_HUMAN Immunoglobulin kappa variable 2D-26 OS=Homo sapiens OX=9606 GN=IGKV2D-26 PE=3 SV=1
982	>sp|A2NJV5|KV229_HUMAN Immunoglobulin kappa variable 2-29 OS=Homo sapiens OX=9606 GN=IGKV2-29 PE=3 SV=2
983	>sp|P49753|ACOT2_HUMAN Acyl-coenzyme A thioesterase 2, mitochondrial OS=Homo sapiens OX=9606 GN=ACOT2 PE=1 SV=6	1.23	0.68	423.7	1.89271e+07	8	2	0	3.73	483	4553
983	>sp|Q86TX2|ACOT1_HUMAN Acyl-coenzyme A thioesterase 1 OS=Homo sapiens OX=9606 GN=ACOT1 PE=1 SV=1
984	>sp|P24539|AT5F1_HUMAN ATP synthase F(0) complex subunit B1, mitochondrial OS=Homo sapiens OX=9606 GN=ATP5PB PE=1 SV=2	1.23	0.83	419.8	2.30296e+07	4	2	0	6.25	256	3511
985	>Reverse >sp|P00488|F13A_HUMAN Coagulation factor XIII A chain OS=Homo sapiens OX=9606 GN=F13A1 PE=1 SV=5	1.22	1.2	422.8	5.65502e+07	5	1	0	0.68	732	44284
986	>sp|O14949|QCR8_HUMAN Cytochrome b-c1 complex subunit 8 OS=Homo sapiens OX=9606 GN=UQCRQ PE=1 SV=4	1.22	1.21	319.1	5.43751e+06	2	1	1	18.29	82	497
987	>sp|Q16891|MIC60_HUMAN MICOS complex subunit MIC60 OS=Homo sapiens OX=9606 GN=IMMT PE=1 SV=1	1.21	1.22	280.8	8.67893e+06	3	2	0	3.17	758	7077
987	>sp|Q16891-2|MIC60_HUMAN Isoform 2 of MICOS complex subunit MIC60 OS=Homo sapiens OX=9606 GN=IMMT
987	>sp|Q16891-4|MIC60_HUMAN Isoform 4 of MICOS complex subunit MIC60 OS=Homo sapiens OX=9606 GN=IMMT
988	>sp|Q9UBS4|DJB11_HUMAN DnaJ homolog subfamily B member 11 OS=Homo sapiens OX=9606 GN=DNAJB11 PE=1 SV=1	1.21	1.21	390.4	9035676	2	1	0	2.23	358	13699
989	>sp|Q969H8|MYDGF_HUMAN Myeloid-derived growth factor OS=Homo sapiens OX=9606 GN=MYDGF PE=1 SV=1	1.21	1.2	286.4	7737677	2	1	1	6.94	173	10504
990	>sp|P36542|ATPG_HUMAN ATP synthase subunit gamma, mitochondrial OS=Homo sapiens OX=9606 GN=ATP5F1C PE=1 SV=1	1.21	1.23	299.4	1.12863e+06	1	1	0	3.69	298	4059
990	>sp|P36542-2|ATPG_HUMAN Isoform Heart of ATP synthase subunit gamma, mitochondrial OS=Homo sapiens OX=9606 GN=ATP5F1C
991	>Reverse >sp|Q8IYW5|RN168_HUMAN E3 ubiquitin-protein ligase RNF168 OS=Homo sapiens OX=9606 GN=RNF168 PE=1 SV=1	1.21	1.21	395.4	2.93911e+07	3	2	0	3.33	571	51541
992	>sp|Q9BXJ0|C1QT5_HUMAN Complement C1q tumor necrosis factor-related protein 5 OS=Homo sapiens OX=9606 GN=C1QTNF5 PE=1 SV=1	1.2	1.22	378.4	1.15444e+06	1	1	0	5.35	243	11895
993	>sp|Q13526|PIN1_HUMAN Peptidyl-prolyl cis-trans isomerase NIMA-interacting 1 OS=Homo sapiens OX=9606 GN=PIN1 PE=1 SV=1	1.2	1.21	222.5	2.19935e+06	1	1	1	9.2	163	6261
994	>sp|P60983|GMFB_HUMAN Glia maturation factor beta OS=Homo sapiens OX=9606 GN=GMFB PE=1 SV=2	1.2	1.21	310.8	393256	1	1	0	7.75	142	15664
995	>sp|P84085|ARF5_HUMAN ADP-ribosylation factor 5 OS=Homo sapiens OX=9606 GN=ARF5 PE=1 SV=2	1.19	1.21	378.3	3.56964e+06	1	1	0	5.56	180	5468
996	>sp|O75367|H2AY_HUMAN Core histone macro-H2A.1 OS=Homo sapiens OX=9606 GN=MACROH2A1 PE=1 SV=5	1.19	1.22	242.5	3.39197e+06	1	1	0	5.42	369	1290
996	>sp|O75367-1|H2AY_HUMAN Isoform 2 of Core histone macro-H2A.1 OS=Homo sapiens OX=9606 GN=MACROH2A1
996	>sp|O75367-3|H2AY_HUMAN Isoform 3 of Core histone macro-H2A.1 OS=Homo sapiens OX=9606 GN=MACROH2A1
997	>sp|P35637|FUS_HUMAN RNA-binding protein FUS OS=Homo sapiens OX=9606 GN=FUS PE=1 SV=1	1.19	1.23	285.6	1.84552e+06	1	1	1	2.28	526	4023
997	>sp|P35637-2|FUS_HUMAN Isoform Short of RNA-binding protein FUS OS=Homo sapiens OX=9606 GN=FUS
998	>Reverse >sp|Q9C0D0|PHAR1_HUMAN Phosphatase and actin regulator 1 OS=Homo sapiens OX=9606 GN=PHACTR1 PE=1 SV=3	1.19	1.17	331.3	1.69825e+08	4	1	0	1.55	580	54509
999	>sp|Q6GYQ0|RGPA1_HUMAN Ral GTPase-activating protein subunit alpha-1 OS=Homo sapiens OX=9606 GN=RALGAPA1 PE=1 SV=1	1.19	1.15	320.8	1.04397e+09	10	1	0	0.54	2036	7836
999	>sp|Q6GYQ0-2|RGPA1_HUMAN Isoform 2 of Ral GTPase-activating protein subunit alpha-1 OS=Homo sapiens OX=9606 GN=RALGAPA1
999	>sp|Q6GYQ0-4|RGPA1_HUMAN Isoform 4 of Ral GTPase-activating protein subunit alpha-1 OS=Homo sapiens OX=9606 GN=RALGAPA1
999	>sp|Q6GYQ0-5|RGPA1_HUMAN Isoform 5 of Ral GTPase-activating protein subunit alpha-1 OS=Homo sapiens OX=9606 GN=RALGAPA1
999	>sp|Q6GYQ0-6|RGPA1_HUMAN Isoform 6 of Ral GTPase-activating protein subunit alpha-1 OS=Homo sapiens OX=9606 GN=RALGAPA1
999	>sp|Q6GYQ0-7|RGPA1_HUMAN Isoform 7 of Ral GTPase-activating protein subunit alpha-1 OS=Homo sapiens OX=9606 GN=RALGAPA1
1000	>sp|P31153|METK2_HUMAN S-adenosylmethionine synthase isoform type-2 OS=Homo sapiens OX=9606 GN=MAT2A PE=1 SV=1	1.19	1.16	273.4	4.17724e+06	2	2	0	4.56	395	3817
1000	>sp|P31153-2|METK2_HUMAN Isoform 2 of S-adenosylmethionine synthase isoform type-2 OS=Homo sapiens OX=9606 GN=MAT2A
1001	>sp|P68366|TBA4A_HUMAN Tubulin alpha-4A chain OS=Homo sapiens OX=9606 GN=TUBA4A PE=1 SV=1	1.19	1.2	295.6	4.57635e+06	2	1	0	2.01	448	5350
1001	>sp|P68366-2|TBA4A_HUMAN Isoform 2 of Tubulin alpha-4A chain OS=Homo sapiens OX=9606 GN=TUBA4A
1002	>sp|P61088|UBE2N_HUMAN Ubiquitin-conjugating enzyme E2 N OS=Homo sapiens OX=9606 GN=UBE2N PE=1 SV=1	1.19	1.2	485.1	9.36525e+06	1	1	0	7.24	152	5171
1002	>sp|Q5JXB2|UE2NL_HUMAN Putative ubiquitin-conjugating enzyme E2 N-like OS=Homo sapiens OX=9606 GN=UBE2NL PE=1 SV=1
1003	>sp|Q9UNZ2|NSF1C_HUMAN NSFL1 cofactor p47 OS=Homo sapiens OX=9606 GN=NSFL1C PE=1 SV=2	1.18	0.89	281.1	7.40605e+07	5	4	0	8.65	370	14265
1003	>sp|Q9UNZ2-5|NSF1C_HUMAN Isoform 3 of NSFL1 cofactor p47 OS=Homo sapiens OX=9606 GN=NSFL1C
1003	>sp|Q9UNZ2-6|NSF1C_HUMAN Isoform 4 of NSFL1 cofactor p47 OS=Homo sapiens OX=9606 GN=NSFL1C
1004	>Reverse >sp|Q8NBE8|KLH23_HUMAN Kelch-like protein 23 OS=Homo sapiens OX=9606 GN=KLHL23 PE=1 SV=1	1.18	1.16	384.4	5.06638e+07	4	1	0	1.25	558	74770
1005	>sp|Q8IYB5|SMAP1_HUMAN Stromal membrane-associated protein 1 OS=Homo sapiens OX=9606 GN=SMAP1 PE=1 SV=2	1.18	1.21	273.7	1.36156e+06	1	1	0	2.78	467	9111
1005	>sp|Q8IYB5-2|SMAP1_HUMAN Isoform 2 of Stromal membrane-associated protein 1 OS=Homo sapiens OX=9606 GN=SMAP1
1005	>sp|Q8IYB5-3|SMAP1_HUMAN Isoform 3 of Stromal membrane-associated protein 1 OS=Homo sapiens OX=9606 GN=SMAP1
1006	>sp|P27658|CO8A1_HUMAN Collagen alpha-1(VIII) chain OS=Homo sapiens OX=9606 GN=COL8A1 PE=1 SV=2	1.18	1.21	349.8	17767222	2	1	0	0.94	744	3627
1007	>Reverse >sp|P29353|SHC1_HUMAN SHC-transforming protein 1 OS=Homo sapiens OX=9606 GN=SHC1 PE=1 SV=4	1.18	1.14	319.3	1.39484e+07	3	2	0	2.92	583	46108
1007	>Reverse >sp|P29353-6|SHC1_HUMAN Isoform 6 of SHC-transforming protein 1 OS=Homo sapiens OX=9606 GN=SHC1

## Sheet: Colon 1a Tumor R1+2 Fraction 2
Protein Rank	Description	|Log Prob|	Best |Log Prob|	Best score	Total Intensity	# of spectra	# of unique peptides	# of mod peptides	Coverage %	# AA's in protein	Protein DB number
1	>sp|P12111|CO6A3_HUMAN Collagen alpha-3(VI) chain OS=Homo sapiens OX=9606 GN=COL6A3 PE=1 SV=5	152.75	12.51	858.9	3.59189e+08	226	51	3	12.56	3177	2758
1	>sp|P12111-2|CO6A3_HUMAN Isoform 2 of Collagen alpha-3(VI) chain OS=Homo sapiens OX=9606 GN=COL6A3
2	>sp|P21333|FLNA_HUMAN Filamin-A OS=Homo sapiens OX=9606 GN=FLNA PE=1 SV=4	128.52	10.63	811.7	2.1663e+08	118	30	1	11.45	2647	3325
2	>sp|P21333-2|FLNA_HUMAN Isoform 2 of Filamin-A OS=Homo sapiens OX=9606 GN=FLNA
3	>sp|Q15149|PLEC_HUMAN Plectin OS=Homo sapiens OX=9606 GN=PLEC PE=1 SV=3	115.11	6.85	639.3	2.10882e+08	161	54	2	10.61	4684	6743
3	>sp|Q15149-2|PLEC_HUMAN Isoform 2 of Plectin OS=Homo sapiens OX=9606 GN=PLEC
3	>sp|Q15149-3|PLEC_HUMAN Isoform 3 of Plectin OS=Homo sapiens OX=9606 GN=PLEC
3	>sp|Q15149-4|PLEC_HUMAN Isoform 4 of Plectin OS=Homo sapiens OX=9606 GN=PLEC
3	>sp|Q15149-5|PLEC_HUMAN Isoform 5 of Plectin OS=Homo sapiens OX=9606 GN=PLEC
3	>sp|Q15149-6|PLEC_HUMAN Isoform 6 of Plectin OS=Homo sapiens OX=9606 GN=PLEC
3	>sp|Q15149-7|PLEC_HUMAN Isoform 7 of Plectin OS=Homo sapiens OX=9606 GN=PLEC
3	>sp|Q15149-8|PLEC_HUMAN Isoform 8 of Plectin OS=Homo sapiens OX=9606 GN=PLEC
3	>sp|Q15149-9|PLEC_HUMAN Isoform 9 of Plectin OS=Homo sapiens OX=9606 GN=PLEC
4	>sp|Q99715|COCA1_HUMAN Collagen alpha-1(XII) chain OS=Homo sapiens OX=9606 GN=COL12A1 PE=1 SV=2	100.26	7.73	696.5	9.09165e+07	92	30	3	9.66	3063	11470
4	>sp|Q99715-4|COCA1_HUMAN Isoform 4 of Collagen alpha-1(XII) chain OS=Homo sapiens OX=9606 GN=COL12A1
5	>sp|Q14204|DYHC1_HUMAN Cytoplasmic dynein 1 heavy chain 1 OS=Homo sapiens OX=9606 GN=DYNC1H1 PE=1 SV=5	72.97	10.63	808.2	8.63639e+07	91	39	4	6.72	4646	6473
6	>sp|P35579|MYH9_HUMAN Myosin-9 OS=Homo sapiens OX=9606 GN=MYH9 PE=1 SV=4	68.92	8.76	721.2	2.59906e+08	132	30	4	11.89	1960	4011
7	>sp|P02768|ALBU_HUMAN Albumin OS=Homo sapiens OX=9606 GN=ALB PE=1 SV=2	66.91	11.79	872.6	2.62741e+09	201	18	1	20.2	609	2083
8	>sp|P68032|ACTC_HUMAN Actin, alpha cardiac muscle 1 OS=Homo sapiens OX=9606 GN=ACTC1 PE=1 SV=1	65.15	8.48	730.4	3.36394e+09	326	14	3	22.81	377	5344
8	>sp|P68133|ACTS_HUMAN Actin, alpha skeletal muscle OS=Homo sapiens OX=9606 GN=ACTA1 PE=1 SV=1
9	>sp|P02751|FINC_HUMAN Fibronectin OS=Homo sapiens OX=9606 GN=FN1 PE=1 SV=5	63.87	11.76	896.1	2.92622e+08	102	19	1	6.42	2477	2077
9	>sp|P02751-1|FINC_HUMAN Isoform 1 of Fibronectin OS=Homo sapiens OX=9606 GN=FN1
9	>sp|P02751-17|FINC_HUMAN Isoform 17 of Fibronectin OS=Homo sapiens OX=9606 GN=FN1
9	>sp|P02751-3|FINC_HUMAN Isoform 3 of Fibronectin OS=Homo sapiens OX=9606 GN=FN1
9	>sp|P02751-5|FINC_HUMAN Isoform 5 of Fibronectin OS=Homo sapiens OX=9606 GN=FN1
9	>sp|P02751-7|FINC_HUMAN Isoform 7 of Fibronectin OS=Homo sapiens OX=9606 GN=FN1
10	>sp|P01024|CO3_HUMAN Complement C3 OS=Homo sapiens OX=9606 GN=C3 PE=1 SV=2	62.95	7.76	687.6	1.46728e+08	85	25	2	12.03	1663	1927
11	>sp|Q01995|TAGL_HUMAN Transgelin OS=Homo sapiens OX=9606 GN=TAGLN PE=1 SV=4	62.49	10.48	810.6	1.20467e+08	71	11	4	33.83	201	15709
12	>sp|P07437|TBB5_HUMAN Tubulin beta chain OS=Homo sapiens OX=9606 GN=TUBB PE=1 SV=2	61.11	8.74	746.7	2.08842e+08	92	10	4	18.69	444	2333
13	>sp|P04114|APOB_HUMAN Apolipoprotein B-100 OS=Homo sapiens OX=9606 GN=APOB PE=1 SV=2	55.81	6.45	624.1	1.02263e+08	89	37	4	6.66	4563	2134
14	>sp|P08670|VIME_HUMAN Vimentin OS=Homo sapiens OX=9606 GN=VIM PE=1 SV=4	52.51	9.81	777.3	2.51681e+08	69	12	2	18.88	466	2427
15	>sp|P05787|K2C8_HUMAN Keratin, type II cytoskeletal 8 OS=Homo sapiens OX=9606 GN=KRT8 PE=1 SV=7	50.8	10.45	834.9	2.8946e+08	72	15	3	22.77	483	2250
15	>sp|P05787-2|K2C8_HUMAN Isoform 2 of Keratin, type II cytoskeletal 8 OS=Homo sapiens OX=9606 GN=KRT8
16	>sp|O75369|FLNB_HUMAN Filamin-B OS=Homo sapiens OX=9606 GN=FLNB PE=1 SV=2	50.1	6.63	635	4.22577e+07	46	17	0	6.53	2602	1292
16	>sp|O75369-2|FLNB_HUMAN Isoform 2 of Filamin-B OS=Homo sapiens OX=9606 GN=FLNB
16	>sp|O75369-8|FLNB_HUMAN Isoform 8 of Filamin-B OS=Homo sapiens OX=9606 GN=FLNB
16	>sp|O75369-9|FLNB_HUMAN Isoform 9 of Filamin-B OS=Homo sapiens OX=9606 GN=FLNB
17	>sp|Q9Y490|TLN1_HUMAN Talin-1 OS=Homo sapiens OX=9606 GN=TLN1 PE=1 SV=3	48.29	7.2	661	73568552	76	26	4	8.46	2541	14612
18	>sp|P46940|IQGA1_HUMAN Ras GTPase-activating-like protein IQGAP1 OS=Homo sapiens OX=9606 GN=IQGAP1 PE=1 SV=1	45.2	6.05	617.3	82166998	60	24	3	10.92	1657	4373
19	>sp|P98160|PGBM_HUMAN Basement membrane-specific heparan sulfate proteoglycan core protein OS=Homo sapiens OX=9606 GN=HSPG2 PE=1 SV=4	43.38	6.45	637.4	1.23006e+08	54	17	3	3.26	4391	5491
20	>sp|P51911|CNN1_HUMAN Calponin-1 OS=Homo sapiens OX=9606 GN=CNN1 PE=1 SV=2	41.79	9.64	779.9	1.08074e+08	42	10	3	21.21	297	15607
21	>sp|P18206|VINC_HUMAN Vinculin OS=Homo sapiens OX=9606 GN=VCL PE=1 SV=4	41.47	9.73	750.4	82738882	50	16	3	12.26	1134	3162
21	>sp|P18206-2|VINC_HUMAN Isoform 1 of Vinculin OS=Homo sapiens OX=9606 GN=VCL
22	>sp|P02787|TRFE_HUMAN Serotransferrin OS=Homo sapiens OX=9606 GN=TF PE=1 SV=3	41.25	9.76	751.9	1.13881e+08	51	11	2	13.47	698	2090
23	>sp|P62805|H4_HUMAN Histone H4 OS=Homo sapiens OX=9606 GN=H4C16 PE=1 SV=2	40.15	10.45	805.2	3.50179e+08	61	6	2	30.1	103	5277
24	>sp|P14618-2|KPYM_HUMAN Isoform M1 of Pyruvate kinase PKM OS=Homo sapiens OX=9606 GN=PKM	36.8	6.15	604.2	2.60268e+08	60	14	4	17.14	531	15391
25	>sp|P37802|TAGL2_HUMAN Transgelin-2 OS=Homo sapiens OX=9606 GN=TAGLN2 PE=1 SV=3	36.01	9.74	809.1	7.29097e+07	33	8	3	24.12	199	4095
25	>sp|P37802-2|TAGL2_HUMAN Isoform 2 of Transgelin-2 OS=Homo sapiens OX=9606 GN=TAGLN2
26	>sp|P68104|EF1A1_HUMAN Elongation factor 1-alpha 1 OS=Homo sapiens OX=9606 GN=EEF1A1 PE=1 SV=1	35.72	8.73	717.7	2.6104e+08	34	8	0	15.8	462	5346
26	>sp|Q5VTE0|EF1A3_HUMAN Putative elongation factor 1-alpha-like 3 OS=Homo sapiens OX=9606 GN=EEF1A1P5 PE=5 SV=1
27	>sp|Q14315|FLNC_HUMAN Filamin-C OS=Homo sapiens OX=9606 GN=FLNC PE=1 SV=3	34.86	5.16	584.3	2.05914e+07	31	13	0	4.95	2725	6493
27	>sp|Q14315-2|FLNC_HUMAN Isoform 2 of Filamin-C OS=Homo sapiens OX=9606 GN=FLNC
28	>sp|Q14195-2|DPYL3_HUMAN Isoform LCRMP-4 of Dihydropyrimidinase-related protein 3 OS=Homo sapiens OX=9606 GN=DPYSL3	34.09	10.63	816.3	5.74077e+07	32	9	2	11.84	684	28091
29	>sp|Q15063-2|POSTN_HUMAN Isoform 2 of Periostin OS=Homo sapiens OX=9606 GN=POSTN	33.82	5.16	534.6	6.54328e+07	40	11	0	12.97	779	28331
30	>sp|P05783|K1C18_HUMAN Keratin, type I cytoskeletal 18 OS=Homo sapiens OX=9606 GN=KRT18 PE=1 SV=2	33.7	8.6	712.9	316578683	65	13	2	20.23	430	2249
31	>sp|Q9UGM3|DMBT1_HUMAN Deleted in malignant brain tumors 1 protein OS=Homo sapiens OX=9606 GN=DMBT1 PE=1 SV=2	33.58	13.81	964.4	1.66213e+08	51	11	1	8.21	2413	13785
31	>sp|Q9UGM3-2|DMBT1_HUMAN Isoform 2 of Deleted in malignant brain tumors 1 protein OS=Homo sapiens OX=9606 GN=DMBT1
31	>sp|Q9UGM3-3|DMBT1_HUMAN Isoform 3 of Deleted in malignant brain tumors 1 protein OS=Homo sapiens OX=9606 GN=DMBT1
31	>sp|Q9UGM3-7|DMBT1_HUMAN Isoform 7 of Deleted in malignant brain tumors 1 protein OS=Homo sapiens OX=9606 GN=DMBT1
32	>sp|P05023|AT1A1_HUMAN Sodium/potassium-transporting ATPase subunit alpha-1 OS=Homo sapiens OX=9606 GN=ATP1A1 PE=1 SV=1	32.98	6.81	636.9	3.1978e+07	30	12	2	11.34	1023	2190
32	>sp|P05023-3|AT1A1_HUMAN Isoform 3 of Sodium/potassium-transporting ATPase subunit alpha-1 OS=Homo sapiens OX=9606 GN=ATP1A1
32	>sp|P05023-4|AT1A1_HUMAN Isoform 4 of Sodium/potassium-transporting ATPase subunit alpha-1 OS=Homo sapiens OX=9606 GN=ATP1A1
33	>sp|P05091|ALDH2_HUMAN Aldehyde dehydrogenase, mitochondrial OS=Homo sapiens OX=9606 GN=ALDH2 PE=1 SV=2	32.82	5.96	590.7	4.5682e+07	28	10	1	17.6	517	2199
34	>sp|P15311|EZRI_HUMAN Ezrin OS=Homo sapiens OX=9606 GN=EZR PE=1 SV=4	32.82	8.48	737.5	7.11166e+07	60	10	0	14.16	586	2934
35	>sp|P00338|LDHA_HUMAN L-lactate dehydrogenase A chain OS=Homo sapiens OX=9606 GN=LDHA PE=1 SV=2	32.75	8.87	788.1	1.88933e+08	60	11	1	23.19	332	1878
35	>sp|P00338-3|LDHA_HUMAN Isoform 3 of L-lactate dehydrogenase A chain OS=Homo sapiens OX=9606 GN=LDHA
36	>sp|Q06830|PRDX1_HUMAN Peroxiredoxin-1 OS=Homo sapiens OX=9606 GN=PRDX1 PE=1 SV=1	32.49	10.76	826	5.40822e+07	25	5	0	21.61	199	5819
37	>sp|P11021|BIP_HUMAN Endoplasmic reticulum chaperone BiP OS=Homo sapiens OX=9606 GN=HSPA5 PE=1 SV=2	32.38	9.79	769.8	2.59145e+07	22	6	1	8.26	654	2665
38	>sp|P0C0L5|CO4B_HUMAN Complement C4-B OS=Homo sapiens OX=9606 GN=C4B_2 PE=1 SV=2	32.16	6.75	666.4	6.26581e+07	51	14	1	6.25	1744	2520
39	>sp|Q9Y6C2|EMIL1_HUMAN EMILIN-1 OS=Homo sapiens OX=9606 GN=EMILIN1 PE=1 SV=3	31.73	9.6	760.8	9.1048e+07	40	12	0	10.24	1016	14811
40	>sp|Q05707|COEA1_HUMAN Collagen alpha-1(XIV) chain OS=Homo sapiens OX=9606 GN=COL14A1 PE=1 SV=3	31.56	7.73	678.2	3.67336e+07	31	11	1	5.4	1796	5773
40	>sp|Q05707-2|COEA1_HUMAN Isoform 2 of Collagen alpha-1(XIV) chain OS=Homo sapiens OX=9606 GN=COL14A1
41	>sp|Q15582|BGH3_HUMAN Transforming growth factor-beta-induced protein ig-h3 OS=Homo sapiens OX=9606 GN=TGFBI PE=1 SV=1	31.16	7.88	676.7	1.85214e+08	65	16	2	17.42	683	6832
42	>sp|P23284|PPIB_HUMAN Peptidyl-prolyl cis-trans isomerase B OS=Homo sapiens OX=9606 GN=PPIB PE=1 SV=2	31.06	9.65	754.1	6.92318e+07	54	10	1	34.72	216	3441
43	>sp|P25705|ATPA_HUMAN ATP synthase subunit alpha, mitochondrial OS=Homo sapiens OX=9606 GN=ATP5F1A PE=1 SV=1	30	7.45	673.9	1.10086e+08	47	11	1	14.29	553	3555
43	>sp|P25705-2|ATPA_HUMAN Isoform 2 of ATP synthase subunit alpha, mitochondrial OS=Homo sapiens OX=9606 GN=ATP5F1A
43	>sp|P25705-3|ATPA_HUMAN Isoform 3 of ATP synthase subunit alpha, mitochondrial OS=Homo sapiens OX=9606 GN=ATP5F1A
44	>sp|Q00610|CLH1_HUMAN Clathrin heavy chain 1 OS=Homo sapiens OX=9606 GN=CLTC PE=1 SV=5	29.87	4.78	548.9	4.21181e+07	34	12	2	6.21	1675	5527
44	>sp|Q00610-2|CLH1_HUMAN Isoform 2 of Clathrin heavy chain 1 OS=Homo sapiens OX=9606 GN=CLTC
45	>sp|P53621|COPA_HUMAN Coatomer subunit alpha OS=Homo sapiens OX=9606 GN=COPA PE=1 SV=2	29.79	7.73	677.1	3.55271e+07	37	14	0	8.99	1224	4838
45	>sp|P53621-2|COPA_HUMAN Isoform 2 of Coatomer subunit alpha OS=Homo sapiens OX=9606 GN=COPA
46	>sp|P68363|TBA1B_HUMAN Tubulin alpha-1B chain OS=Homo sapiens OX=9606 GN=TUBA1B PE=1 SV=1	29.72	7.72	737.7	7.13125e+07	40	7	1	17.52	451	5349
46	>sp|Q71U36|TBA1A_HUMAN Tubulin alpha-1A chain OS=Homo sapiens OX=9606 GN=TUBA1A PE=1 SV=1
46	>sp|Q9BQE3|TBA1C_HUMAN Tubulin alpha-1C chain OS=Homo sapiens OX=9606 GN=TUBA1C PE=1 SV=1
46	>sp|Q71U36-2|TBA1A_HUMAN Isoform 2 of Tubulin alpha-1A chain OS=Homo sapiens OX=9606 GN=TUBA1A
47	>sp|P24821|TENA_HUMAN Tenascin OS=Homo sapiens OX=9606 GN=TNC PE=1 SV=3	29.46	7.62	660.1	69717012	48	14	2	5.04	2201	3519
47	>sp|P24821-4|TENA_HUMAN Isoform 4 of Tenascin OS=Homo sapiens OX=9606 GN=TNC
48	>sp|P11216|PYGB_HUMAN Glycogen phosphorylase, brain form OS=Homo sapiens OX=9606 GN=PYGB PE=1 SV=5	28.99	7.01	666.3	2.05812e+07	22	9	0	10.32	843	2683
49	>sp|P55072|TERA_HUMAN Transitional endoplasmic reticulum ATPase OS=Homo sapiens OX=9606 GN=VCP PE=1 SV=4	28.67	10.6	818	5.75121e+07	30	10	1	8.06	806	4934
50	>sp|P11940|PABP1_HUMAN Polyadenylate-binding protein 1 OS=Homo sapiens OX=9606 GN=PABPC1 PE=1 SV=2	28.08	5.3	575.2	1.7443e+07	24	8	1	12.58	636	2746
50	>sp|P11940-2|PABP1_HUMAN Isoform 2 of Polyadenylate-binding protein 1 OS=Homo sapiens OX=9606 GN=PABPC1
51	>sp|P07900|HS90A_HUMAN Heat shock protein HSP 90-alpha OS=Homo sapiens OX=9606 GN=HSP90AA1 PE=1 SV=5	27.63	8.6	716.3	1.07318e+08	67	11	1	10.66	732	2354
51	>sp|P07900-2|HS90A_HUMAN Isoform 2 of Heat shock protein HSP 90-alpha OS=Homo sapiens OX=9606 GN=HSP90AA1
52	>sp|P12814|ACTN1_HUMAN Alpha-actinin-1 OS=Homo sapiens OX=9606 GN=ACTN1 PE=1 SV=2	27.47	7.72	732.9	8.02907e+07	39	9	0	8.41	892	2782
52	>sp|P12814-2|ACTN1_HUMAN Isoform 2 of Alpha-actinin-1 OS=Homo sapiens OX=9606 GN=ACTN1
52	>sp|P12814-3|ACTN1_HUMAN Isoform 3 of Alpha-actinin-1 OS=Homo sapiens OX=9606 GN=ACTN1
52	>sp|P12814-4|ACTN1_HUMAN Isoform 4 of Alpha-actinin-1 OS=Homo sapiens OX=9606 GN=ACTN1
53	>sp|P14625|ENPL_HUMAN Endoplasmin OS=Homo sapiens OX=9606 GN=HSP90B1 PE=1 SV=1	27.07	6.76	634.7	1.24636e+08	66	12	2	11.46	803	2887
54	>sp|P18124|RL7_HUMAN 60S ribosomal protein L7 OS=Homo sapiens OX=9606 GN=RPL7 PE=1 SV=1	26.63	8.85	762	6.03786e+07	37	11	1	34.68	248	3160
55	>sp|P83731|RL24_HUMAN 60S ribosomal protein L24 OS=Homo sapiens OX=9606 GN=RPL24 PE=1 SV=1	26.45	9.77	760.9	1.43468e+07	15	4	1	19.11	157	5461
56	>sp|P06396|GELS_HUMAN Gelsolin OS=Homo sapiens OX=9606 GN=GSN PE=1 SV=1	25.72	8.53	733	1.00226e+08	45	11	0	10.1	782	2272
56	>sp|P06396-2|GELS_HUMAN Isoform 2 of Gelsolin OS=Homo sapiens OX=9606 GN=GSN
56	>sp|P06396-3|GELS_HUMAN Isoform 3 of Gelsolin OS=Homo sapiens OX=9606 GN=GSN
56	>sp|P06396-4|GELS_HUMAN Isoform 4 of Gelsolin OS=Homo sapiens OX=9606 GN=GSN
57	>sp|P35749|MYH11_HUMAN Myosin-11 OS=Homo sapiens OX=9606 GN=MYH11 PE=1 SV=3	25.67	6.87	656.6	1.51362e+08	68	19	3	6.39	1972	4033
57	>sp|P35749-2|MYH11_HUMAN Isoform 2 of Myosin-11 OS=Homo sapiens OX=9606 GN=MYH11
57	>sp|P35749-3|MYH11_HUMAN Isoform 3 of Myosin-11 OS=Homo sapiens OX=9606 GN=MYH11
57	>sp|P35749-4|MYH11_HUMAN Isoform 4 of Myosin-11 OS=Homo sapiens OX=9606 GN=MYH11
58	>sp|P07355|ANXA2_HUMAN Annexin A2 OS=Homo sapiens OX=9606 GN=ANXA2 PE=1 SV=2	25.59	8.44	701.6	1.30814e+08	57	13	5	23.3	339	2327
58	>sp|P07355-2|ANXA2_HUMAN Isoform 2 of Annexin A2 OS=Homo sapiens OX=9606 GN=ANXA2
59	>sp|P49327|FAS_HUMAN Fatty acid synthase OS=Homo sapiens OX=9606 GN=FASN PE=1 SV=3	25.48	6.73	643.3	2.33513e+07	21	12	1	4.14	2511	4504
60	>sp|P07237|PDIA1_HUMAN Protein disulfide-isomerase OS=Homo sapiens OX=9606 GN=P4HB PE=1 SV=3	25.31	4.2	514.4	8.86141e+07	78	14	0	19.09	508	2315
61	>sp|Q02817|MUC2_HUMAN Mucin-2 OS=Homo sapiens OX=9606 GN=MUC2 PE=1 SV=2	25.24	5	648.4	4.7974e+08	131	15	3	1.87	5179	5653
62	>sp|P50990|TCPQ_HUMAN T-complex protein 1 subunit theta OS=Homo sapiens OX=9606 GN=CCT8 PE=1 SV=4	24.97	4.37	546.2	1.68074e+07	19	9	2	16.06	548	4654
63	>sp|P00558|PGK1_HUMAN Phosphoglycerate kinase 1 OS=Homo sapiens OX=9606 GN=PGK1 PE=1 SV=3	24.9	6.73	640.4	6.0634e+07	49	13	2	23.74	417	1899
64	>sp|P55084|ECHB_HUMAN Trifunctional enzyme subunit beta, mitochondrial OS=Homo sapiens OX=9606 GN=HADHB PE=1 SV=3	24.8	7.64	663	1.93985e+07	26	9	1	16.88	474	4939
64	>sp|P55084-2|ECHB_HUMAN Isoform 2 of Trifunctional enzyme subunit beta, mitochondrial OS=Homo sapiens OX=9606 GN=HADHB
65	>sp|P06576|ATPB_HUMAN ATP synthase subunit beta, mitochondrial OS=Homo sapiens OX=9606 GN=ATP5F1B PE=1 SV=3	24.59	6.79	625.4	2.83845e+07	16	7	1	11.91	529	2277
66	>sp|P22314|UBA1_HUMAN Ubiquitin-like modifier-activating enzyme 1 OS=Homo sapiens OX=9606 GN=UBA1 PE=1 SV=3	24.44	5.31	583.7	2.07413e+07	26	9	0	7.94	1058	3389
66	>sp|P22314-2|UBA1_HUMAN Isoform 2 of Ubiquitin-like modifier-activating enzyme 1 OS=Homo sapiens OX=9606 GN=UBA1
67	>sp|P07996|TSP1_HUMAN Thrombospondin-1 OS=Homo sapiens OX=9606 GN=THBS1 PE=1 SV=2	24.29	4.75	566.1	43239321	23	9	1	6.5	1170	2367
68	>sp|P13797|PLST_HUMAN Plastin-3 OS=Homo sapiens OX=9606 GN=PLS3 PE=1 SV=4	24.21	8.79	715.4	2.41435e+07	26	5	0	8.41	630	2845
68	>sp|P13797-2|PLST_HUMAN Isoform 2 of Plastin-3 OS=Homo sapiens OX=9606 GN=PLS3
68	>sp|P13797-3|PLST_HUMAN Isoform 3 of Plastin-3 OS=Homo sapiens OX=9606 GN=PLS3
69	>sp|P12109|CO6A1_HUMAN Collagen alpha-1(VI) chain OS=Homo sapiens OX=9606 GN=COL6A1 PE=1 SV=3	24.02	9.79	777.9	8.2693e+07	30	9	0	7.78	1028	2756
70	>sp|P52272|HNRPM_HUMAN Heterogeneous nuclear ribonucleoprotein M OS=Homo sapiens OX=9606 GN=HNRNPM PE=1 SV=3	23.62	5.75	600.9	2.12015e+07	30	15	7	13.42	730	4767
70	>sp|P52272-2|HNRPM_HUMAN Isoform 2 of Heterogeneous nuclear ribonucleoprotein M OS=Homo sapiens OX=9606 GN=HNRNPM
71	>sp|P26373|RL13_HUMAN 60S ribosomal protein L13 OS=Homo sapiens OX=9606 GN=RPL13 PE=1 SV=4	23.6	8.77	750.4	4.67295e+07	31	8	1	27.96	211	3584
72	>sp|P04843|RPN1_HUMAN Dolichyl-diphosphooligosaccharide--protein glycosyltransferase subunit 1 OS=Homo sapiens OX=9606 GN=RPN1 PE=1 SV=1	22.97	5.02	572	1.69228e+07	27	9	0	13.34	607	2180
73	>sp|P08727|K1C19_HUMAN Keratin, type I cytoskeletal 19 OS=Homo sapiens OX=9606 GN=KRT19 PE=1 SV=4	22.21	5.39	635.5	1.18596e+08	42	10	2	14.25	400	2434
74	>sp|P10809|CH60_HUMAN 60 kDa heat shock protein, mitochondrial OS=Homo sapiens OX=9606 GN=HSPD1 PE=1 SV=2	22.2	5.04	585.5	5.46586e+07	37	11	1	14.83	573	2654
75	>sp|P13639|EF2_HUMAN Elongation factor 2 OS=Homo sapiens OX=9606 GN=EEF2 PE=1 SV=4	22.02	6.73	628.8	6.35792e+07	29	9	2	8.28	858	2825
76	>sp|P11142|HSP7C_HUMAN Heat shock cognate 71 kDa protein OS=Homo sapiens OX=9606 GN=HSPA8 PE=1 SV=1	21.72	8.6	732.4	9.83783e+07	35	6	0	8.98	646	2672
77	>sp|P0DOX5|IGG1_HUMAN Immunoglobulin gamma-1 heavy chain OS=Homo sapiens OX=9606 PE=1 SV=2	21.66	10.6	811.6	1.88342e+08	43	7	1	11.36	449	15368
78	>sp|P46781|RS9_HUMAN 40S ribosomal protein S9 OS=Homo sapiens OX=9606 GN=RPS9 PE=1 SV=3	21.47	4.02	546.5	6.63843e+07	39	10	0	37.11	194	4365
79	>sp|P02647|APOA1_HUMAN Apolipoprotein A-I OS=Homo sapiens OX=9606 GN=APOA1 PE=1 SV=1	20.67	7.73	654.2	2.89531e+07	26	7	1	20.6	267	2055
80	>sp|P30041|PRDX6_HUMAN Peroxiredoxin-6 OS=Homo sapiens OX=9606 GN=PRDX6 PE=1 SV=3	20.62	6.3	601.3	2.74776e+07	24	8	0	23.66	224	3750
81	>sp|P12429|ANXA3_HUMAN Annexin A3 OS=Homo sapiens OX=9606 GN=ANXA3 PE=1 SV=3	20.34	6.76	642.8	2.49683e+07	20	7	1	18.58	323	2771
82	>sp|P69905|HBA_HUMAN Hemoglobin subunit alpha OS=Homo sapiens OX=9606 GN=HBA2 PE=1 SV=2	20.26	6.68	642.9	4.25245e+08	82	6	1	27.46	142	5358
83	>sp|P68871|HBB_HUMAN Hemoglobin subunit beta OS=Homo sapiens OX=9606 GN=HBB PE=1 SV=2	20.06	8.53	695.6	3.06075e+08	57	4	0	29.25	147	5355
84	>sp|P17844|DDX5_HUMAN Probable ATP-dependent RNA helicase DDX5 OS=Homo sapiens OX=9606 GN=DDX5 PE=1 SV=1	20.06	6.6	625.5	9.69146e+06	16	7	0	10.59	614	3140
84	>sp|P17844-2|DDX5_HUMAN Isoform 2 of Probable ATP-dependent RNA helicase DDX5 OS=Homo sapiens OX=9606 GN=DDX5
85	>sp|P13667|PDIA4_HUMAN Protein disulfide-isomerase A4 OS=Homo sapiens OX=9606 GN=PDIA4 PE=1 SV=2	19.97	3.93	571.3	5.03096e+07	26	9	0	12.71	645	2830
86	>sp|P62249|RS16_HUMAN 40S ribosomal protein S16 OS=Homo sapiens OX=9606 GN=RPS16 PE=1 SV=2	19.95	7.73	651.4	5.78206e+07	38	8	0	42.47	146	5238
87	>sp|P08758|ANXA5_HUMAN Annexin A5 OS=Homo sapiens OX=9606 GN=ANXA5 PE=1 SV=2	19.94	5.88	630.1	7.81507e+07	31	6	0	13.12	320	2437
88	>sp|Q14764|MVP_HUMAN Major vault protein OS=Homo sapiens OX=9606 GN=MVP PE=1 SV=4	19.77	7.45	661.3	3.64983e+07	27	8	1	7.84	893	6591
89	>sp|P50454|SERPH_HUMAN Serpin H1 OS=Homo sapiens OX=9606 GN=SERPINH1 PE=1 SV=2	19.6	7.6	686.7	2.29523e+07	24	8	3	15.55	418	4626
90	>sp|P01023|A2MG_HUMAN Alpha-2-macroglobulin OS=Homo sapiens OX=9606 GN=A2M PE=1 SV=3	19.47	6.73	649.8	2.33293e+07	26	8	1	4.55	1474	1926
91	>sp|P50395|GDIB_HUMAN Rab GDP dissociation inhibitor beta OS=Homo sapiens OX=9606 GN=GDI2 PE=1 SV=2	19.39	4.59	532.7	2.9479e+07	29	9	2	18.2	445	4618
92	>sp|P30044|PRDX5_HUMAN Peroxiredoxin-5, mitochondrial OS=Homo sapiens OX=9606 GN=PRDX5 PE=1 SV=4	19.22	8.9	703.4	20482178	15	3	1	14.02	214	3752
92	>sp|P30044-2|PRDX5_HUMAN Isoform Cytoplasmic+peroxisomal of Peroxiredoxin-5, mitochondrial OS=Homo sapiens OX=9606 GN=PRDX5
92	>sp|P30044-3|PRDX5_HUMAN Isoform 3 of Peroxiredoxin-5, mitochondrial OS=Homo sapiens OX=9606 GN=PRDX5
93	>sp|P48047|ATPO_HUMAN ATP synthase subunit O, mitochondrial OS=Homo sapiens OX=9606 GN=ATP5PO PE=1 SV=1	19.11	7.73	663.2	8.3245e+06	9	4	1	19.72	213	4407
94	>sp|P35442|TSP2_HUMAN Thrombospondin-2 OS=Homo sapiens OX=9606 GN=THBS2 PE=1 SV=2	19.01	9.79	789.6	20062341	20	5	1	4.1	1172	3990
95	>sp|Q16658|FSCN1_HUMAN Fascin OS=Homo sapiens OX=9606 GN=FSCN1 PE=1 SV=3	18.92	5.91	558.7	1.93519e+07	16	5	0	11.16	493	7015
96	>sp|P49748|ACADV_HUMAN Very long-chain specific acyl-CoA dehydrogenase, mitochondrial OS=Homo sapiens OX=9606 GN=ACADVL PE=1 SV=1	18.68	3.74	568.2	1.04505e+07	18	8	0	12.06	655	4551
96	>sp|P49748-2|ACADV_HUMAN Isoform 2 of Very long-chain specific acyl-CoA dehydrogenase, mitochondrial OS=Homo sapiens OX=9606 GN=ACADVL
96	>sp|P49748-3|ACADV_HUMAN Isoform 3 of Very long-chain specific acyl-CoA dehydrogenase, mitochondrial OS=Homo sapiens OX=9606 GN=ACADVL
97	>sp|Q02878|RL6_HUMAN 60S ribosomal protein L6 OS=Homo sapiens OX=9606 GN=RPL6 PE=1 SV=3	18.63	6.3	729.4	3.03839e+07	24	6	0	17.36	288	5657
98	>sp|P30837|AL1B1_HUMAN Aldehyde dehydrogenase X, mitochondrial OS=Homo sapiens OX=9606 GN=ALDH1B1 PE=1 SV=4	18.45	6.96	642.8	1.3813e+07	13	5	1	9.09	517	3800
99	>sp|P59998|ARPC4_HUMAN Actin-related protein 2/3 complex subunit 4 OS=Homo sapiens OX=9606 GN=ARPC4 PE=1 SV=3	18.19	7.73	677.3	2.72285e+07	23	6	0	29.76	168	5114
99	>sp|P59998-3|ARPC4_HUMAN Isoform 3 of Actin-related protein 2/3 complex subunit 4 OS=Homo sapiens OX=9606 GN=ARPC4
100	>sp|P60842|IF4A1_HUMAN Eukaryotic initiation factor 4A-I OS=Homo sapiens OX=9606 GN=EIF4A1 PE=1 SV=1	18.14	7.73	666	1.80635e+07	17	7	1	12.56	406	5149
101	>sp|P01008|ANT3_HUMAN Antithrombin-III OS=Homo sapiens OX=9606 GN=SERPINC1 PE=1 SV=1	18.1	5.48	588.1	3.21038e+07	27	8	1	14.66	464	1922
102	>sp|P30101|PDIA3_HUMAN Protein disulfide-isomerase A3 OS=Homo sapiens OX=9606 GN=PDIA3 PE=1 SV=4	18.1	6.45	649	2.63068e+07	19	7	1	11.68	505	3761
103	>sp|Q7Z406|MYH14_HUMAN Myosin-14 OS=Homo sapiens OX=9606 GN=MYH14 PE=1 SV=2	18.09	4.18	519.8	3.28769e+07	25	11	1	4.31	1995	8505
103	>sp|Q7Z406-2|MYH14_HUMAN Isoform 2 of Myosin-14 OS=Homo sapiens OX=9606 GN=MYH14
103	>sp|Q7Z406-6|MYH14_HUMAN Isoform 6 of Myosin-14 OS=Homo sapiens OX=9606 GN=MYH14
104	>sp|P01871|IGHM_HUMAN Immunoglobulin heavy constant mu OS=Homo sapiens OX=9606 GN=IGHM PE=1 SV=4	18.09	6.6	614.7	74281153	22	6	0	11.26	453	2029
104	>sp|P01871-2|IGHM_HUMAN Isoform 2 of Immunoglobulin heavy constant mu OS=Homo sapiens OX=9606 GN=IGHM
105	>sp|P78527|PRKDC_HUMAN DNA-dependent protein kinase catalytic subunit OS=Homo sapiens OX=9606 GN=PRKDC PE=1 SV=3	18.08	3.25	357.3	3.54068e+07	29	17	1	3.29	4128	5410
105	>sp|P78527-2|PRKDC_HUMAN Isoform 2 of DNA-dependent protein kinase catalytic subunit OS=Homo sapiens OX=9606 GN=PRKDC
106	>sp|Q15717|ELAV1_HUMAN ELAV-like protein 1 OS=Homo sapiens OX=9606 GN=ELAVL1 PE=1 SV=2	17.94	5.22	570.7	15558340	15	7	0	21.17	326	6864
106	>sp|Q15717-2|ELAV1_HUMAN Isoform 2 of ELAV-like protein 1 OS=Homo sapiens OX=9606 GN=ELAVL1
107	>sp|P50570|DYN2_HUMAN Dynamin-2 OS=Homo sapiens OX=9606 GN=DNM2 PE=1 SV=2	17.93	4.9	520.3	2.0005e+07	22	9	0	8.62	870	4637
107	>sp|P50570-4|DYN2_HUMAN Isoform 4 of Dynamin-2 OS=Homo sapiens OX=9606 GN=DNM2
107	>sp|P50570-5|DYN2_HUMAN Isoform 5 of Dynamin-2 OS=Homo sapiens OX=9606 GN=DNM2
108	>sp|P26641|EF1G_HUMAN Elongation factor 1-gamma OS=Homo sapiens OX=9606 GN=EEF1G PE=1 SV=3	17.89	10.63	808	3.03175e+07	22	5	0	10.07	437	3598
108	>sp|P26641-2|EF1G_HUMAN Isoform 2 of Elongation factor 1-gamma OS=Homo sapiens OX=9606 GN=EEF1G
109	>sp|P12110|CO6A2_HUMAN Collagen alpha-2(VI) chain OS=Homo sapiens OX=9606 GN=COL6A2 PE=1 SV=4	17.84	5.34	607	6.58695e+07	24	6	0	5	1019	2757
110	>sp|P36955|PEDF_HUMAN Pigment epithelium-derived factor OS=Homo sapiens OX=9606 GN=SERPINF1 PE=1 SV=4	17.51	4.97	558.3	14633904	18	6	0	13.16	418	4076
111	>sp|Q9Y6R7|FCGBP_HUMAN IgGFc-binding protein OS=Homo sapiens OX=9606 GN=FCGBP PE=1 SV=3	17.42	7.51	621.2	1.28444e+07	15	6	0	1.61	5405	14870
112	>sp|P08133|ANXA6_HUMAN Annexin A6 OS=Homo sapiens OX=9606 GN=ANXA6 PE=1 SV=3	17.42	5.19	535.6	6.43416e+07	30	9	2	10.85	673	2376
112	>sp|P08133-2|ANXA6_HUMAN Isoform 2 of Annexin A6 OS=Homo sapiens OX=9606 GN=ANXA6
113	>sp|P07339|CATD_HUMAN Cathepsin D OS=Homo sapiens OX=9606 GN=CTSD PE=1 SV=1	17.04	4.4	496.6	40540979	24	7	1	14.56	412	2326
114	>sp|P35900|K1C20_HUMAN Keratin, type I cytoskeletal 20 OS=Homo sapiens OX=9606 GN=KRT20 PE=1 SV=1	17.01	7.81	689.7	3.05954e+07	24	8	0	13.68	424	4040
115	>sp|P38646|GRP75_HUMAN Stress-70 protein, mitochondrial OS=Homo sapiens OX=9606 GN=HSPA9 PE=1 SV=2	16.95	8.6	705.9	2.98873e+07	28	5	1	6.04	679	4109
116	>sp|Q9NR12|PDLI7_HUMAN PDZ and LIM domain protein 7 OS=Homo sapiens OX=9606 GN=PDLIM7 PE=1 SV=1	16.89	4.94	592	1.59052e+07	20	7	0	13.79	457	12989
117	>sp|Q07960|RHG01_HUMAN Rho GTPase-activating protein 1 OS=Homo sapiens OX=9606 GN=ARHGAP1 PE=1 SV=1	16.88	7.6	650.7	1.37871e+07	16	6	0	11.16	439	5856
118	>sp|O00159|MYO1C_HUMAN Unconventional myosin-Ic OS=Homo sapiens OX=9606 GN=MYO1C PE=1 SV=4	16.68	4.13	479.3	2.20759e+07	21	10	0	7.06	1063	202
118	>sp|O00159-3|MYO1C_HUMAN Isoform 3 of Unconventional myosin-Ic OS=Homo sapiens OX=9606 GN=MYO1C
118	>sp|O00159-2|MYO1C_HUMAN Isoform 2 of Unconventional myosin-Ic OS=Homo sapiens OX=9606 GN=MYO1C
119	>sp|P07384|CAN1_HUMAN Calpain-1 catalytic subunit OS=Homo sapiens OX=9606 GN=CAPN1 PE=1 SV=1	16.37	3.87	501.5	3.40964e+07	20	9	0	8.68	714	2332
120	>sp|O75083|WDR1_HUMAN WD repeat-containing protein 1 OS=Homo sapiens OX=9606 GN=WDR1 PE=1 SV=4	16.29	5.86	616.6	3.33176e+07	15	6	0	8.25	606	1210
121	>sp|P62937|PPIA_HUMAN Peptidyl-prolyl cis-trans isomerase A OS=Homo sapiens OX=9606 GN=PPIA PE=1 SV=2	16.29	7.14	676	4.66459e+07	35	6	0	27.27	165	5301
122	>sp|P04792|HSPB1_HUMAN Heat shock protein beta-1 OS=Homo sapiens OX=9606 GN=HSPB1 PE=1 SV=2	16.17	8.45	707.9	5.37323e+07	30	4	0	12.68	205	2176
123	>sp|P15924|DESP_HUMAN Desmoplakin OS=Homo sapiens OX=9606 GN=DSP PE=1 SV=3	16	4.25	456.1	1.29289e+07	16	10	0	2.86	2871	2973
123	>sp|P15924-2|DESP_HUMAN Isoform DPII of Desmoplakin OS=Homo sapiens OX=9606 GN=DSP
123	>sp|P15924-3|DESP_HUMAN Isoform DSPIa of Desmoplakin OS=Homo sapiens OX=9606 GN=DSP
124	>sp|Q09666|AHNK_HUMAN Neuroblast differentiation-associated protein AHNAK OS=Homo sapiens OX=9606 GN=AHNAK PE=1 SV=2	15.95	6.36	645.4	4.20364e+07	37	15	2	2.16	5890	5915
125	>sp|P02545|LMNA_HUMAN Prelamin-A/C OS=Homo sapiens OX=9606 GN=LMNA PE=1 SV=1	15.89	6.77	694.9	8.62368e+07	26	7	1	9.49	664	2052
125	>sp|P02545-2|LMNA_HUMAN Isoform C of Prelamin-A/C OS=Homo sapiens OX=9606 GN=LMNA
125	>sp|P02545-3|LMNA_HUMAN Isoform ADelta10 of Prelamin-A/C OS=Homo sapiens OX=9606 GN=LMNA
125	>sp|P02545-6|LMNA_HUMAN Isoform 6 of Prelamin-A/C OS=Homo sapiens OX=9606 GN=LMNA
126	>sp|P04217|A1BG_HUMAN Alpha-1B-glycoprotein OS=Homo sapiens OX=9606 GN=A1BG PE=1 SV=4	15.83	6.73	636.3	2.13206e+07	19	6	0	9.9	495	2149
127	>sp|P13796|PLSL_HUMAN Plastin-2 OS=Homo sapiens OX=9606 GN=LCP1 PE=1 SV=6	15.66	6.45	644.9	17264180	18	5	1	6.86	627	2844
128	>sp|P00738|HPT_HUMAN Haptoglobin OS=Homo sapiens OX=9606 GN=HP PE=1 SV=1	15.63	4.81	613.1	2.08218e+07	12	4	0	9.61	406	1904
128	>sp|P00738-2|HPT_HUMAN Isoform 2 of Haptoglobin OS=Homo sapiens OX=9606 GN=HP
129	>sp|P23142|FBLN1_HUMAN Fibulin-1 OS=Homo sapiens OX=9606 GN=FBLN1 PE=1 SV=4	15.55	6.45	627.1	3.46171e+07	54	5	0	5.83	703	3432
130	>sp|P29401|TKT_HUMAN Transketolase OS=Homo sapiens OX=9606 GN=TKT PE=1 SV=3	15.46	6.6	633.3	2.45386e+07	20	7	1	9.15	623	3725
130	>sp|P29401-2|TKT_HUMAN Isoform 2 of Transketolase OS=Homo sapiens OX=9606 GN=TKT
131	>sp|P60900|PSA6_HUMAN Proteasome subunit alpha type-6 OS=Homo sapiens OX=9606 GN=PSMA6 PE=1 SV=1	15.39	7.53	664.6	5.45494e+06	6	3	0	13.01	246	5155
132	>sp|Q9P2E9|RRBP1_HUMAN Ribosome-binding protein 1 OS=Homo sapiens OX=9606 GN=RRBP1 PE=1 SV=5	15.06	6.62	643.3	2.40045e+07	19	7	2	4.75	1410	13588
133	>sp|O95336|6PGL_HUMAN 6-phosphogluconolactonase OS=Homo sapiens OX=9606 GN=PGLS PE=1 SV=2	14.98	8.51	690.6	5.14382e+06	8	4	0	18.22	258	15217
134	>sp|Q14624|ITIH4_HUMAN Inter-alpha-trypsin inhibitor heavy chain H4 OS=Homo sapiens OX=9606 GN=ITIH4 PE=1 SV=4	14.94	5	554.5	7.11619e+06	10	5	0	5.16	930	6551
134	>sp|Q14624-2|ITIH4_HUMAN Isoform 2 of Inter-alpha-trypsin inhibitor heavy chain H4 OS=Homo sapiens OX=9606 GN=ITIH4
134	>sp|Q14624-3|ITIH4_HUMAN Isoform 3 of Inter-alpha-trypsin inhibitor heavy chain H4 OS=Homo sapiens OX=9606 GN=ITIH4
134	>sp|Q14624-4|ITIH4_HUMAN Isoform 4 of Inter-alpha-trypsin inhibitor heavy chain H4 OS=Homo sapiens OX=9606 GN=ITIH4
135	>sp|P08865|RSSA_HUMAN 40S ribosomal protein SA OS=Homo sapiens OX=9606 GN=RPSA PE=1 SV=4	14.8	10.63	812	3.17799e+07	13	3	0	9.15	295	2442
136	>sp|P50995|ANX11_HUMAN Annexin A11 OS=Homo sapiens OX=9606 GN=ANXA11 PE=1 SV=1	14.8	5.65	605	2.37319e+07	10	5	0	8.91	505	4657
136	>sp|P50995-2|ANX11_HUMAN Isoform 2 of Annexin A11 OS=Homo sapiens OX=9606 GN=ANXA11
137	>sp|P04406|G3P_HUMAN Glyceraldehyde-3-phosphate dehydrogenase OS=Homo sapiens OX=9606 GN=GAPDH PE=1 SV=3	14.78	4.48	434.6	2.3098e+08	47	5	1	11.04	335	2161
138	>sp|P00505|AATM_HUMAN Aspartate aminotransferase, mitochondrial OS=Homo sapiens OX=9606 GN=GOT2 PE=1 SV=3	14.75	6.23	614.2	23664372	15	7	0	15.12	430	1895
138	>sp|P00505-2|AATM_HUMAN Isoform 2 of Aspartate aminotransferase, mitochondrial OS=Homo sapiens OX=9606 GN=GOT2
139	>sp|P01876|IGHA1_HUMAN Immunoglobulin heavy constant alpha 1 OS=Homo sapiens OX=9606 GN=IGHA1 PE=1 SV=2	14.74	6.89	671	7.97449e+07	22	4	0	8.78	353	2030
140	>sp|Q14697|GANAB_HUMAN Neutral alpha-glucosidase AB OS=Homo sapiens OX=9606 GN=GANAB PE=1 SV=3	14.74	3.23	476	4.94267e+07	31	12	0	9.53	944	6581
140	>sp|Q14697-2|GANAB_HUMAN Isoform 2 of Neutral alpha-glucosidase AB OS=Homo sapiens OX=9606 GN=GANAB
141	>sp|Q16853|AOC3_HUMAN Membrane primary amine oxidase OS=Homo sapiens OX=9606 GN=AOC3 PE=1 SV=3	14.69	9.5	766.4	2.98593e+07	23	7	1	6.68	763	7067
141	>sp|Q16853-2|AOC3_HUMAN Isoform 2 of Membrane primary amine oxidase OS=Homo sapiens OX=9606 GN=AOC3
142	>sp|O95994|AGR2_HUMAN Anterior gradient protein 2 homolog OS=Homo sapiens OX=9606 GN=AGR2 PE=1 SV=1	14.6	7.88	653.6	6.34465e+07	35	5	1	17.14	175	1849
143	>sp|P62424|RL7A_HUMAN 60S ribosomal protein L7a OS=Homo sapiens OX=9606 GN=RPL7A PE=1 SV=2	14.55	3.91	577.1	3.52781e+07	23	7	0	21.43	266	5262
144	>sp|P42704|LPPRC_HUMAN Leucine-rich PPR motif-containing protein, mitochondrial OS=Homo sapiens OX=9606 GN=LRPPRC PE=1 SV=3	14.51	7.79	686.6	1.45445e+07	15	7	0	4.73	1394	4249
145	>sp|P51884|LUM_HUMAN Lumican OS=Homo sapiens OX=9606 GN=LUM PE=1 SV=2	14.49	6.02	608.9	9.68895e+07	38	7	1	15.09	338	4752
146	>sp|P04004|VTNC_HUMAN Vitronectin OS=Homo sapiens OX=9606 GN=VTN PE=1 SV=1	14.49	3.05	509.6	1.77742e+08	43	7	1	8.58	478	2120
147	>sp|Q9NSD9|SYFB_HUMAN Phenylalanine--tRNA ligase beta subunit OS=Homo sapiens OX=9606 GN=FARSB PE=1 SV=3	14.47	5.08	480.6	6.08877e+06	10	6	0	8.83	589	13119
148	>sp|P11678|PERE_HUMAN Eosinophil peroxidase OS=Homo sapiens OX=9606 GN=EPX PE=1 SV=2	14.38	4.34	456.6	1.63484e+07	20	9	1	11.89	715	2733
149	>sp|P19338|NUCL_HUMAN Nucleolin OS=Homo sapiens OX=9606 GN=NCL PE=1 SV=3	14.33	3.99	565.8	3.86184e+07	25	8	0	8.73	710	3206
150	>sp|P20774|MIME_HUMAN Mimecan OS=Homo sapiens OX=9606 GN=OGN PE=1 SV=1	14.29	3.88	442.8	1.80681e+07	14	6	0	15.77	298	3290
151	>sp|P42167|LAP2B_HUMAN Lamina-associated polypeptide 2, isoforms beta/gamma OS=Homo sapiens OX=9606 GN=TMPO PE=1 SV=2	14.25	7.63	664.4	1.0186e+07	9	4	0	9.25	454	4219
152	>sp|O75390|CISY_HUMAN Citrate synthase, mitochondrial OS=Homo sapiens OX=9606 GN=CS PE=1 SV=2	14.19	6.73	608.2	1.98405e+07	13	6	0	9.44	466	1301
153	>sp|P16144|ITB4_HUMAN Integrin beta-4 OS=Homo sapiens OX=9606 GN=ITGB4 PE=1 SV=5	14.11	4.38	509.5	8.46541e+06	10	5	1	2.58	1822	3022
153	>sp|P16144-2|ITB4_HUMAN Isoform Beta-4A of Integrin beta-4 OS=Homo sapiens OX=9606 GN=ITGB4
153	>sp|P16144-3|ITB4_HUMAN Isoform Beta-4B of Integrin beta-4 OS=Homo sapiens OX=9606 GN=ITGB4
153	>sp|P16144-4|ITB4_HUMAN Isoform Beta-4D of Integrin beta-4 OS=Homo sapiens OX=9606 GN=ITGB4
154	>sp|P62851|RS25_HUMAN 40S ribosomal protein S25 OS=Homo sapiens OX=9606 GN=RPS25 PE=1 SV=1	14.05	5.65	602.2	3.91708e+07	17	4	0	28	125	5286
155	>sp|P07737|PROF1_HUMAN Profilin-1 OS=Homo sapiens OX=9606 GN=PFN1 PE=1 SV=2	14.04	8.81	711.8	4.61499e+07	14	3	1	15.71	140	2347
156	>sp|P08238|HS90B_HUMAN Heat shock protein HSP 90-beta OS=Homo sapiens OX=9606 GN=HSP90AB1 PE=1 SV=4	14.02	4.11	533.4	6.18878e+07	28	6	0	5.66	724	2391
157	>sp|Q86VP6|CAND1_HUMAN Cullin-associated NEDD8-dissociated protein 1 OS=Homo sapiens OX=9606 GN=CAND1 PE=1 SV=2	13.87	4.91	513.1	1.23199e+07	15	7	0	5.04	1230	8758
157	>sp|Q86VP6-2|CAND1_HUMAN Isoform 2 of Cullin-associated NEDD8-dissociated protein 1 OS=Homo sapiens OX=9606 GN=CAND1
158	>sp|P51888|PRELP_HUMAN Prolargin OS=Homo sapiens OX=9606 GN=PRELP PE=1 SV=1	13.8	4.67	450.8	3.80356e+07	32	6	1	14.14	382	4753
159	>sp|Q07065|CKAP4_HUMAN Cytoskeleton-associated protein 4 OS=Homo sapiens OX=9606 GN=CKAP4 PE=1 SV=2	13.72	4.94	562.6	3.73372e+07	26	8	0	10.63	602	5827
160	>sp|P11586|C1TC_HUMAN C-1-tetrahydrofolate synthase, cytoplasmic OS=Homo sapiens OX=9606 GN=MTHFD1 PE=1 SV=4	13.71	4.19	432.9	9.72298e+06	13	7	0	6.95	935	2731
161	>sp|P60660|MYL6_HUMAN Myosin light polypeptide 6 OS=Homo sapiens OX=9606 GN=MYL6 PE=1 SV=2	13.66	8.66	774.4	6.63106e+07	30	3	0	15.23	151	5146
161	>sp|P60660-2|MYL6_HUMAN Isoform Smooth muscle of Myosin light polypeptide 6 OS=Homo sapiens OX=9606 GN=MYL6
162	>sp|P13611|CSPG2_HUMAN Versican core protein OS=Homo sapiens OX=9606 GN=VCAN PE=1 SV=3	13.63	6.03	635	5.33518e+07	27	8	0	1.83	3396	2821
162	>sp|P13611-2|CSPG2_HUMAN Isoform V1 of Versican core protein OS=Homo sapiens OX=9606 GN=VCAN
162	>sp|P13611-5|CSPG2_HUMAN Isoform Vint of Versican core protein OS=Homo sapiens OX=9606 GN=VCAN
163	>sp|P48735|IDHP_HUMAN Isocitrate dehydrogenase [NADP], mitochondrial OS=Homo sapiens OX=9606 GN=IDH2 PE=1 SV=2	13.6	4.85	478.6	7.93784e+06	15	6	2	11.5	452	4470
163	>sp|P48735-2|IDHP_HUMAN Isoform 2 of Isocitrate dehydrogenase [NADP], mitochondrial OS=Homo sapiens OX=9606 GN=IDH2
164	>sp|Q9Y4L1|HYOU1_HUMAN Hypoxia up-regulated protein 1 OS=Homo sapiens OX=9606 GN=HYOU1 PE=1 SV=1	13.56	3.77	579.6	3.20654e+07	28	12	2	9.31	999	14648
165	>sp|P02743|SAMP_HUMAN Serum amyloid P-component OS=Homo sapiens OX=9606 GN=APCS PE=1 SV=2	13.55	6.6	642.7	1.67936e+07	12	4	0	16.14	223	2070
166	>sp|Q8IUX7|AEBP1_HUMAN Adipocyte enhancer-binding protein 1 OS=Homo sapiens OX=9606 GN=AEBP1 PE=1 SV=1	13.55	5.32	601.6	2.78938e+07	15	5	2	3.54	1158	8939
167	>sp|P16444|DPEP1_HUMAN Dipeptidase 1 OS=Homo sapiens OX=9606 GN=DPEP1 PE=1 SV=3	13.5	6.53	605.8	3.00266e+07	18	4	1	9	411	3066
168	>sp|Q96HE7|ERO1A_HUMAN ERO1-like protein alpha OS=Homo sapiens OX=9606 GN=ERO1A PE=1 SV=2	13.44	8.34	703.9	2.70444e+07	19	7	0	10.68	468	10889
169	>sp|P08559|ODPA_HUMAN Pyruvate dehydrogenase E1 component subunit alpha, somatic form, mitochondrial OS=Homo sapiens OX=9606 GN=PDHA1 PE=1 SV=3	13.42	7.63	694.6	6.11036e+06	8	3	0	7.69	390	2408
169	>sp|P08559-2|ODPA_HUMAN Isoform 2 of Pyruvate dehydrogenase E1 component subunit alpha, somatic form, mitochondrial OS=Homo sapiens OX=9606 GN=PDHA1
169	>sp|P08559-3|ODPA_HUMAN Isoform 3 of Pyruvate dehydrogenase E1 component subunit alpha, somatic form, mitochondrial OS=Homo sapiens OX=9606 GN=PDHA1
169	>sp|P08559-4|ODPA_HUMAN Isoform 4 of Pyruvate dehydrogenase E1 component subunit alpha, somatic form, mitochondrial OS=Homo sapiens OX=9606 GN=PDHA1
170	>sp|O75874|IDHC_HUMAN Isocitrate dehydrogenase [NADP] cytoplasmic OS=Homo sapiens OX=9606 GN=IDH1 PE=1 SV=2	13.41	4.97	488.5	1.33388e+07	17	5	0	10.63	414	1432
171	>sp|Q9NR30|DDX21_HUMAN Nucleolar RNA helicase 2 OS=Homo sapiens OX=9606 GN=DDX21 PE=1 SV=5	13.35	6.73	623.1	4.01858e+06	6	3	0	3.96	783	12997
171	>sp|Q9NR30-2|DDX21_HUMAN Isoform 2 of Nucleolar RNA helicase 2 OS=Homo sapiens OX=9606 GN=DDX21
172	>sp|P17174|AATC_HUMAN Aspartate aminotransferase, cytoplasmic OS=Homo sapiens OX=9606 GN=GOT1 PE=1 SV=3	13.34	9.81	787	5.10532e+06	6	3	0	7.51	413	3104
172	>sp|P17174-2|AATC_HUMAN Isoform 2 of Aspartate aminotransferase, cytoplasmic OS=Homo sapiens OX=9606 GN=GOT1
173	>sp|P31153|METK2_HUMAN S-adenosylmethionine synthase isoform type-2 OS=Homo sapiens OX=9606 GN=MAT2A PE=1 SV=1	13.33	10.85	802.9	6.14093e+06	6	3	0	8.35	395	3817
173	>sp|P31153-2|METK2_HUMAN Isoform 2 of S-adenosylmethionine synthase isoform type-2 OS=Homo sapiens OX=9606 GN=MAT2A
174	>sp|P63092|GNAS2_HUMAN Guanine nucleotide-binding protein G(s) subunit alpha isoforms short OS=Homo sapiens OX=9606 GN=GNAS PE=1 SV=1	13.32	5.05	600	1.58563e+07	15	5	0	11.17	394	5315
174	>sp|Q5JWF2|GNAS1_HUMAN Guanine nucleotide-binding protein G(s) subunit alpha isoforms XLas OS=Homo sapiens OX=9606 GN=GNAS PE=1 SV=2
174	>sp|P63092-2|GNAS2_HUMAN Isoform Gnas-2 of Guanine nucleotide-binding protein G(s) subunit alpha isoforms short OS=Homo sapiens OX=9606 GN=GNAS
174	>sp|P63092-3|GNAS2_HUMAN Isoform 3 of Guanine nucleotide-binding protein G(s) subunit alpha isoforms short OS=Homo sapiens OX=9606 GN=GNAS
174	>sp|P63092-4|GNAS2_HUMAN Isoform 4 of Guanine nucleotide-binding protein G(s) subunit alpha isoforms short OS=Homo sapiens OX=9606 GN=GNAS
174	>sp|Q5JWF2-2|GNAS1_HUMAN Isoform XLas-2 of Guanine nucleotide-binding protein G(s) subunit alpha isoforms XLas OS=Homo sapiens OX=9606 GN=GNAS
175	>sp|Q9Y678|COPG1_HUMAN Coatomer subunit gamma-1 OS=Homo sapiens OX=9606 GN=COPG1 PE=1 SV=1	13.22	4.63	506.2	1.36337e+07	11	6	0	5.95	874	14794
176	>sp|P15941|MUC1_HUMAN Mucin-1 OS=Homo sapiens OX=9606 GN=MUC1 PE=1 SV=3	13.17	8.73	704.8	3530378	8	2	0	1.75	1255	2975
176	>sp|P15941-11|MUC1_HUMAN Isoform Y-LSP of Mucin-1 OS=Homo sapiens OX=9606 GN=MUC1
176	>sp|P15941-17|MUC1_HUMAN Isoform J13 of Mucin-1 OS=Homo sapiens OX=9606 GN=MUC1
176	>sp|P15941-2|MUC1_HUMAN Isoform 2 of Mucin-1 OS=Homo sapiens OX=9606 GN=MUC1
176	>sp|P15941-3|MUC1_HUMAN Isoform 3 of Mucin-1 OS=Homo sapiens OX=9606 GN=MUC1
176	>sp|P15941-4|MUC1_HUMAN Isoform 4 of Mucin-1 OS=Homo sapiens OX=9606 GN=MUC1
176	>sp|P15941-7|MUC1_HUMAN Isoform Y of Mucin-1 OS=Homo sapiens OX=9606 GN=MUC1
176	>sp|P15941-8|MUC1_HUMAN Isoform 8 of Mucin-1 OS=Homo sapiens OX=9606 GN=MUC1
177	>sp|O75367|H2AY_HUMAN Core histone macro-H2A.1 OS=Homo sapiens OX=9606 GN=MACROH2A1 PE=1 SV=5	13.12	5.17	584.3	1.97159e+07	13	4	0	9.76	369	1290
177	>sp|O75367-1|H2AY_HUMAN Isoform 2 of Core histone macro-H2A.1 OS=Homo sapiens OX=9606 GN=MACROH2A1
177	>sp|O75367-3|H2AY_HUMAN Isoform 3 of Core histone macro-H2A.1 OS=Homo sapiens OX=9606 GN=MACROH2A1
178	>sp|P23396|RS3_HUMAN 40S ribosomal protein S3 OS=Homo sapiens OX=9606 GN=RPS3 PE=1 SV=2	13.11	5.57	614.1	37072505	25	7	1	19.75	243	3448
178	>sp|P23396-2|RS3_HUMAN Isoform 2 of 40S ribosomal protein S3 OS=Homo sapiens OX=9606 GN=RPS3
179	>sp|P35555|FBN1_HUMAN Fibrillin-1 OS=Homo sapiens OX=9606 GN=FBN1 PE=1 SV=4	13.11	5.66	618.5	5.02633e+07	29	5	0	1.29	2871	4004
180	>sp|Q9NR99|MXRA5_HUMAN Matrix-remodeling-associated protein 5 OS=Homo sapiens OX=9606 GN=MXRA5 PE=1 SV=3	13.1	4.72	546.8	1.2594e+07	14	7	0	2.12	2828	13018
181	>sp|P39656|OST48_HUMAN Dolichyl-diphosphooligosaccharide--protein glycosyltransferase 48 kDa subunit OS=Homo sapiens OX=9606 GN=DDOST PE=1 SV=4	12.78	4.57	560.5	2.44997e+07	19	6	0	10.53	456	4119
181	>sp|P39656-3|OST48_HUMAN Isoform 3 of Dolichyl-diphosphooligosaccharide--protein glycosyltransferase 48 kDa subunit OS=Homo sapiens OX=9606 GN=DDOST
182	>sp|P14174|MIF_HUMAN Macrophage migration inhibitory factor OS=Homo sapiens OX=9606 GN=MIF PE=1 SV=4	12.74	7.88	684.1	1.89918e+07	8	2	1	9.57	115	2866
183	>sp|P05164|PERM_HUMAN Myeloperoxidase OS=Homo sapiens OX=9606 GN=MPO PE=1 SV=1	12.74	4.83	558.1	5.97939e+06	10	4	2	5.23	745	2219
183	>sp|P05164-2|PERM_HUMAN Isoform H14 of Myeloperoxidase OS=Homo sapiens OX=9606 GN=MPO
183	>sp|P05164-3|PERM_HUMAN Isoform H7 of Myeloperoxidase OS=Homo sapiens OX=9606 GN=MPO
184	>sp|P39023|RL3_HUMAN 60S ribosomal protein L3 OS=Homo sapiens OX=9606 GN=RPL3 PE=1 SV=2	12.72	7.66	753.8	4.50678e+07	26	7	0	11.41	403	4114
185	>sp|Q9UQ80|PA2G4_HUMAN Proliferation-associated protein 2G4 OS=Homo sapiens OX=9606 GN=PA2G4 PE=1 SV=3	12.72	3.94	456.1	9.16037e+06	12	5	2	8.88	394	14331
185	>sp|Q9UQ80-2|PA2G4_HUMAN Isoform 2 of Proliferation-associated protein 2G4 OS=Homo sapiens OX=9606 GN=PA2G4
186	>sp|Q12931|TRAP1_HUMAN Heat shock protein 75 kDa, mitochondrial OS=Homo sapiens OX=9606 GN=TRAP1 PE=1 SV=3	12.69	5.08	525.8	1.29114e+07	12	5	0	7.1	704	6042
187	>sp|P01011|AACT_HUMAN Alpha-1-antichymotrypsin OS=Homo sapiens OX=9606 GN=SERPINA3 PE=1 SV=2	12.66	6.86	674.7	3.16085e+07	22	6	0	9.93	423	1924
188	>sp|P13010|XRCC5_HUMAN X-ray repair cross-complementing protein 5 OS=Homo sapiens OX=9606 GN=XRCC5 PE=1 SV=3	12.61	5.33	655.4	1.71525e+07	16	7	2	7.65	732	2794
189	>sp|P35232|PHB1_HUMAN Prohibitin 1 OS=Homo sapiens OX=9606 GN=PHB1 PE=1 SV=1	12.59	5.02	576.4	1.1471e+07	12	4	0	13.97	272	3962
190	>sp|Q5SSJ5|HP1B3_HUMAN Heterochromatin protein 1-binding protein 3 OS=Homo sapiens OX=9606 GN=HP1BP3 PE=1 SV=1	12.54	4.58	466.2	1.3903e+07	15	7	1	11.57	553	7500
190	>sp|Q5SSJ5-2|HP1B3_HUMAN Isoform 2 of Heterochromatin protein 1-binding protein 3 OS=Homo sapiens OX=9606 GN=HP1BP3
190	>sp|Q5SSJ5-3|HP1B3_HUMAN Isoform 3 of Heterochromatin protein 1-binding protein 3 OS=Homo sapiens OX=9606 GN=HP1BP3
191	>sp|P36578|RL4_HUMAN 60S ribosomal protein L4 OS=Homo sapiens OX=9606 GN=RPL4 PE=1 SV=5	12.45	4.39	536.6	2.96269e+07	21	6	1	11.48	427	4064
192	>sp|Q96PK6|RBM14_HUMAN RNA-binding protein 14 OS=Homo sapiens OX=9606 GN=RBM14 PE=1 SV=2	12.44	6.85	622.4	8.45218e+06	9	4	0	5.83	669	11193
193	>sp|Q13838|DX39B_HUMAN Spliceosome RNA helicase DDX39B OS=Homo sapiens OX=9606 GN=DDX39B PE=1 SV=1	12.42	3.91	535.7	2.63635e+07	26	5	0	9.58	428	6343
193	>sp|Q13838-2|DX39B_HUMAN Isoform 2 of Spliceosome RNA helicase DDX39B OS=Homo sapiens OX=9606 GN=DDX39B
194	>sp|Q9BR76|COR1B_HUMAN Coronin-1B OS=Homo sapiens OX=9606 GN=CORO1B PE=1 SV=1	12.4	4.63	510.7	7.77371e+06	12	4	0	7.57	489	11616
195	>sp|P34897|GLYM_HUMAN Serine hydroxymethyltransferase, mitochondrial OS=Homo sapiens OX=9606 GN=SHMT2 PE=1 SV=3	12.33	2.99	468.4	2.736e+07	21	8	0	12.3	504	3932
195	>sp|P34897-2|GLYM_HUMAN Isoform 2 of Serine hydroxymethyltransferase, mitochondrial OS=Homo sapiens OX=9606 GN=SHMT2
195	>sp|P34897-3|GLYM_HUMAN Isoform 3 of Serine hydroxymethyltransferase, mitochondrial OS=Homo sapiens OX=9606 GN=SHMT2
196	>sp|Q00839|HNRPU_HUMAN Heterogeneous nuclear ribonucleoprotein U OS=Homo sapiens OX=9606 GN=HNRNPU PE=1 SV=6	12.32	4.64	392.7	2.39701e+07	17	6	1	6.06	825	5534
196	>sp|Q00839-2|HNRPU_HUMAN Isoform 2 of Heterogeneous nuclear ribonucleoprotein U OS=Homo sapiens OX=9606 GN=HNRNPU
197	>sp|P04075|ALDOA_HUMAN Fructose-bisphosphate aldolase A OS=Homo sapiens OX=9606 GN=ALDOA PE=1 SV=2	12.31	6.02	612.9	6.2609e+07	21	4	0	9.89	364	2129
197	>sp|P04075-2|ALDOA_HUMAN Isoform 2 of Fructose-bisphosphate aldolase A OS=Homo sapiens OX=9606 GN=ALDOA
198	>sp|Q9HBL0|TENS1_HUMAN Tensin-1 OS=Homo sapiens OX=9606 GN=TNS1 PE=1 SV=2	12.29	6.71	684.5	9.09732e+06	13	6	1	3	1735	12710
199	>sp|P62244|RS15A_HUMAN 40S ribosomal protein S15a OS=Homo sapiens OX=9606 GN=RPS15A PE=1 SV=2	12.27	4.36	548.5	2.99672e+07	15	6	1	28.46	130	5237
200	>sp|P02790|HEMO_HUMAN Hemopexin OS=Homo sapiens OX=9606 GN=HPX PE=1 SV=2	12.17	4.71	588.4	3.24618e+07	25	6	0	9.31	462	2092
201	>sp|Q8WX93|PALLD_HUMAN Palladin OS=Homo sapiens OX=9606 GN=PALLD PE=1 SV=3	12.17	3.88	518.5	1.58719e+07	12	5	0	3.11	1383	10173
201	>sp|Q8WX93-3|PALLD_HUMAN Isoform 3 of Palladin OS=Homo sapiens OX=9606 GN=PALLD
201	>sp|Q8WX93-4|PALLD_HUMAN Isoform 4 of Palladin OS=Homo sapiens OX=9606 GN=PALLD
202	>sp|P0CG47|UBB_HUMAN Polyubiquitin-B OS=Homo sapiens OX=9606 GN=UBB PE=1 SV=1	12.11	9.66	804.8	3.61164e+07	20	4	1	9.17	229	2544
202	>sp|P0CG48|UBC_HUMAN Polyubiquitin-C OS=Homo sapiens OX=9606 GN=UBC PE=1 SV=3
202	>sp|P62979|RS27A_HUMAN Ubiquitin-40S ribosomal protein S27a OS=Homo sapiens OX=9606 GN=RPS27A PE=1 SV=2
202	>sp|P62987|RL40_HUMAN Ubiquitin-60S ribosomal protein L40 OS=Homo sapiens OX=9606 GN=UBA52 PE=1 SV=2
203	>sp|Q92841|DDX17_HUMAN Probable ATP-dependent RNA helicase DDX17 OS=Homo sapiens OX=9606 GN=DDX17 PE=1 SV=2	12.08	4.97	531.6	6452978	11	3	0	4.12	729	10397
203	>sp|Q92841-1|DDX17_HUMAN Isoform 2 of Probable ATP-dependent RNA helicase DDX17 OS=Homo sapiens OX=9606 GN=DDX17
203	>sp|Q92841-2|DDX17_HUMAN Isoform 3 of Probable ATP-dependent RNA helicase DDX17 OS=Homo sapiens OX=9606 GN=DDX17
203	>sp|Q92841-3|DDX17_HUMAN Isoform 4 of Probable ATP-dependent RNA helicase DDX17 OS=Homo sapiens OX=9606 GN=DDX17
204	>sp|P14543|NID1_HUMAN Nidogen-1 OS=Homo sapiens OX=9606 GN=NID1 PE=1 SV=3	12.06	4.71	490.1	8.41701e+06	10	4	0	3.21	1247	2881
204	>sp|P14543-2|NID1_HUMAN Isoform 2 of Nidogen-1 OS=Homo sapiens OX=9606 GN=NID1
205	>sp|Q99536|VAT1_HUMAN Synaptic vesicle membrane protein VAT-1 homolog OS=Homo sapiens OX=9606 GN=VAT1 PE=1 SV=2	12.05	7.88	687.6	1.22418e+07	12	5	3	12.21	393	11399
206	>sp|P61158|ARP3_HUMAN Actin-related protein 3 OS=Homo sapiens OX=9606 GN=ACTR3 PE=1 SV=3	11.84	5.12	577.3	1.77253e+07	16	4	3	8.61	418	5173
207	>sp|P35237|SPB6_HUMAN Serpin B6 OS=Homo sapiens OX=9606 GN=SERPINB6 PE=1 SV=3	11.76	4.58	528.3	1.1495e+07	10	4	1	10.9	376	3964
208	>sp|P23526|SAHH_HUMAN Adenosylhomocysteinase OS=Homo sapiens OX=9606 GN=AHCY PE=1 SV=4	11.75	4.56	531.5	7.37351e+06	11	3	0	6.48	432	3467
209	>sp|P62701|RS4X_HUMAN 40S ribosomal protein S4, X isoform OS=Homo sapiens OX=9606 GN=RPS4X PE=1 SV=2	11.74	6.44	618.8	58494560	28	9	0	22.43	263	5270
210	>sp|Q13418|ILK_HUMAN Integrin-linked protein kinase OS=Homo sapiens OX=9606 GN=ILK PE=1 SV=2	11.74	4.93	408.9	1.59447e+07	18	6	2	13.5	452	6206
211	>sp|P37837|TALDO_HUMAN Transaldolase OS=Homo sapiens OX=9606 GN=TALDO1 PE=1 SV=2	11.68	7.73	691.1	2.05068e+07	16	7	1	14.24	337	4096
211	>sp|P37837-2|TALDO_HUMAN Isoform 2 of Transaldolase OS=Homo sapiens OX=9606 GN=TALDO1
212	>sp|P61204|ARF3_HUMAN ADP-ribosylation factor 3 OS=Homo sapiens OX=9606 GN=ARF3 PE=1 SV=2	11.65	6.47	621	1.35982e+07	14	5	1	22.1	181	5178
212	>sp|P84077|ARF1_HUMAN ADP-ribosylation factor 1 OS=Homo sapiens OX=9606 GN=ARF1 PE=1 SV=2
213	>sp|O14950|ML12B_HUMAN Myosin regulatory light chain 12B OS=Homo sapiens OX=9606 GN=MYL12B PE=1 SV=2	11.6	4.87	560.9	1.96587e+07	13	3	1	11.05	172	498
213	>sp|P19105|ML12A_HUMAN Myosin regulatory light chain 12A OS=Homo sapiens OX=9606 GN=MYL12A PE=1 SV=2
214	>sp|P08294|SODE_HUMAN Extracellular superoxide dismutase [Cu-Zn] OS=Homo sapiens OX=9606 GN=SOD3 PE=1 SV=2	11.57	8.51	669.9	3.06076e+07	7	3	0	12.5	240	2399
215	>sp|P07225|PROS_HUMAN Vitamin K-dependent protein S OS=Homo sapiens OX=9606 GN=PROS1 PE=1 SV=1	11.56	4.46	539.9	9.05383e+06	11	5	1	6.21	676	2314
216	>sp|Q12805|FBLN3_HUMAN EGF-containing fibulin-like extracellular matrix protein 1 OS=Homo sapiens OX=9606 GN=EFEMP1 PE=1 SV=2	11.51	7.77	687.1	5.26429e+07	35	7	2	9.13	493	6000
216	>sp|Q12805-2|FBLN3_HUMAN Isoform 2 of EGF-containing fibulin-like extracellular matrix protein 1 OS=Homo sapiens OX=9606 GN=EFEMP1
216	>sp|Q12805-3|FBLN3_HUMAN Isoform 3 of EGF-containing fibulin-like extracellular matrix protein 1 OS=Homo sapiens OX=9606 GN=EFEMP1
216	>sp|Q12805-4|FBLN3_HUMAN Isoform 4 of EGF-containing fibulin-like extracellular matrix protein 1 OS=Homo sapiens OX=9606 GN=EFEMP1
216	>sp|Q12805-5|FBLN3_HUMAN Isoform 5 of EGF-containing fibulin-like extracellular matrix protein 1 OS=Homo sapiens OX=9606 GN=EFEMP1
217	>sp|Q7L576|CYFP1_HUMAN Cytoplasmic FMR1-interacting protein 1 OS=Homo sapiens OX=9606 GN=CYFIP1 PE=1 SV=1	11.31	4.85	490.7	1.93192e+07	15	8	0	5.51	1253	8410
218	>sp|O15145|ARPC3_HUMAN Actin-related protein 2/3 complex subunit 3 OS=Homo sapiens OX=9606 GN=ARPC3 PE=1 SV=3	11.3	7.9	669.1	2.3446e+07	10	3	1	13.48	178	564
219	>sp|P17661|DESM_HUMAN Desmin OS=Homo sapiens OX=9606 GN=DES PE=1 SV=3	11.29	7.48	664.3	2.48006e+07	13	4	1	5.11	470	3129
220	>sp|P19971|TYPH_HUMAN Thymidine phosphorylase OS=Homo sapiens OX=9606 GN=TYMP PE=1 SV=2	11.23	7.73	656.1	1.18119e+07	16	5	0	7.26	482	3240
220	>sp|P19971-2|TYPH_HUMAN Isoform 2 of Thymidine phosphorylase OS=Homo sapiens OX=9606 GN=TYMP
221	>sp|P16401|H15_HUMAN Histone H1.5 OS=Homo sapiens OX=9606 GN=H1-5 PE=1 SV=3	11.22	6.6	649.2	1.45209e+07	7	2	0	9.29	226	3059
222	>sp|Q13228|SBP1_HUMAN Methanethiol oxidase OS=Homo sapiens OX=9606 GN=SELENBP1 PE=1 SV=2	11.22	5.18	567.3	1.01346e+07	15	4	0	8.05	472	6139
222	>sp|Q13228-2|SBP1_HUMAN Isoform 2 of Methanethiol oxidase OS=Homo sapiens OX=9606 GN=SELENBP1
222	>sp|Q13228-4|SBP1_HUMAN Isoform 4 of Methanethiol oxidase OS=Homo sapiens OX=9606 GN=SELENBP1
223	>sp|P30086|PEBP1_HUMAN Phosphatidylethanolamine-binding protein 1 OS=Homo sapiens OX=9606 GN=PEBP1 PE=1 SV=3	11.17	5.03	488	1.66991e+07	10	3	0	16.04	187	3760
224	>sp|P22695|QCR2_HUMAN Cytochrome b-c1 complex subunit 2, mitochondrial OS=Homo sapiens OX=9606 GN=UQCRC2 PE=1 SV=3	11.15	4	455.1	1.05561e+07	17	7	1	14.57	453	3412
225	>sp|P35222|CTNB1_HUMAN Catenin beta-1 OS=Homo sapiens OX=9606 GN=CTNNB1 PE=1 SV=1	11.08	3.56	409.9	2.98453e+07	18	8	0	7.94	781	3957
226	>sp|P06733|ENOA_HUMAN Alpha-enolase OS=Homo sapiens OX=9606 GN=ENO1 PE=1 SV=2	11.04	5	557.5	7.4253e+07	23	5	0	9.22	434	2286
227	>sp|P02649|APOE_HUMAN Apolipoprotein E OS=Homo sapiens OX=9606 GN=APOE PE=1 SV=1	11.03	4.49	547.7	2.04204e+07	17	6	0	13.88	317	2056
228	>sp|P07195|LDHB_HUMAN L-lactate dehydrogenase B chain OS=Homo sapiens OX=9606 GN=LDHB PE=1 SV=2	10.96	3.79	504.7	1.67428e+07	14	6	0	14.37	334	2306
229	>sp|O43707|ACTN4_HUMAN Alpha-actinin-4 OS=Homo sapiens OX=9606 GN=ACTN4 PE=1 SV=2	10.91	4.15	467	9617770	13	5	0	4.72	911	898
230	>sp|P62277|RS13_HUMAN 40S ribosomal protein S13 OS=Homo sapiens OX=9606 GN=RPS13 PE=1 SV=2	10.91	7.45	669.5	3.341e+07	18	6	0	31.79	151	5246
231	>sp|P17987|TCPA_HUMAN T-complex protein 1 subunit alpha OS=Homo sapiens OX=9606 GN=TCP1 PE=1 SV=1	10.9	5.45	580.8	2.66088e+07	25	6	0	8.99	556	3150
232	>sp|Q9NZ08|ERAP1_HUMAN Endoplasmic reticulum aminopeptidase 1 OS=Homo sapiens OX=9606 GN=ERAP1 PE=1 SV=3	10.88	9.65	753.8	1.37716e+07	9	4	0	3.51	941	13413
232	>sp|Q9NZ08-2|ERAP1_HUMAN Isoform 2 of Endoplasmic reticulum aminopeptidase 1 OS=Homo sapiens OX=9606 GN=ERAP1
233	>sp|P11047|LAMC1_HUMAN Laminin subunit gamma-1 OS=Homo sapiens OX=9606 GN=LAMC1 PE=1 SV=3	10.88	5.12	573.1	2.63962e+07	19	7	1	3.29	1609	2666
234	>sp|P08311|CATG_HUMAN Cathepsin G OS=Homo sapiens OX=9606 GN=CTSG PE=1 SV=2	10.87	4.18	482.1	1.11256e+07	11	4	0	12.16	255	2400
235	>sp|P06731|CEAM5_HUMAN Carcinoembryonic antigen-related cell adhesion molecule 5 OS=Homo sapiens OX=9606 GN=CEACAM5 PE=1 SV=4	10.85	6.54	617.6	4.65022e+07	14	2	0	3.28	702	2284
235	>sp|P06731-2|CEAM5_HUMAN Isoform 2 of Carcinoembryonic antigen-related cell adhesion molecule 5 OS=Homo sapiens OX=9606 GN=CEACAM5
236	>sp|P16152|CBR1_HUMAN Carbonyl reductase [NADPH] 1 OS=Homo sapiens OX=9606 GN=CBR1 PE=1 SV=3	10.83	4.55	542.6	1.36152e+07	11	4	1	12.27	277	3025
237	>sp|P22087|FBRL_HUMAN rRNA 2'-O-methyltransferase fibrillarin OS=Homo sapiens OX=9606 GN=FBL PE=1 SV=2	10.82	5.06	565.2	9.15167e+06	11	4	0	10.9	321	3377
238	>sp|P62191|PRS4_HUMAN 26S proteasome regulatory subunit 4 OS=Homo sapiens OX=9606 GN=PSMC1 PE=1 SV=1	10.8	6.5	626.1	4.07987e+06	5	3	0	7.5	440	5234
238	>sp|P62191-2|PRS4_HUMAN Isoform 2 of 26S proteasome regulatory subunit 4 OS=Homo sapiens OX=9606 GN=PSMC1
239	>sp|Q16851|UGPA_HUMAN UTP--glucose-1-phosphate uridylyltransferase OS=Homo sapiens OX=9606 GN=UGP2 PE=1 SV=5	10.76	3.82	430.3	1.86829e+07	16	8	0	12.8	508	7066
240	>sp|Q08211|DHX9_HUMAN ATP-dependent RNA helicase A OS=Homo sapiens OX=9606 GN=DHX9 PE=1 SV=4	10.75	3.86	504.3	1.65393e+07	23	8	1	4.96	1270	5867
241	>sp|Q12906|ILF3_HUMAN Interleukin enhancer-binding factor 3 OS=Homo sapiens OX=9606 GN=ILF3 PE=1 SV=3	10.75	4.45	538.3	1.09424e+07	11	6	1	6.15	894	6034
241	>sp|Q12906-2|ILF3_HUMAN Isoform 2 of Interleukin enhancer-binding factor 3 OS=Homo sapiens OX=9606 GN=ILF3
241	>sp|Q12906-3|ILF3_HUMAN Isoform 3 of Interleukin enhancer-binding factor 3 OS=Homo sapiens OX=9606 GN=ILF3
241	>sp|Q12906-4|ILF3_HUMAN Isoform 4 of Interleukin enhancer-binding factor 3 OS=Homo sapiens OX=9606 GN=ILF3
241	>sp|Q12906-5|ILF3_HUMAN Isoform 5 of Interleukin enhancer-binding factor 3 OS=Homo sapiens OX=9606 GN=ILF3
241	>sp|Q12906-6|ILF3_HUMAN Isoform 6 of Interleukin enhancer-binding factor 3 OS=Homo sapiens OX=9606 GN=ILF3
241	>sp|Q12906-7|ILF3_HUMAN Isoform 7 of Interleukin enhancer-binding factor 3 OS=Homo sapiens OX=9606 GN=ILF3
242	>sp|P02763|A1AG1_HUMAN Alpha-1-acid glycoprotein 1 OS=Homo sapiens OX=9606 GN=ORM1 PE=1 SV=2	10.74	6.85	600.5	10184161	13	2	0	11.44	201	2080
243	>sp|Q13310|PABP4_HUMAN Polyadenylate-binding protein 4 OS=Homo sapiens OX=9606 GN=PABPC4 PE=1 SV=1	10.68	5	542.2	3.62273e+06	8	5	0	6.68	644	6167
243	>sp|Q13310-2|PABP4_HUMAN Isoform 2 of Polyadenylate-binding protein 4 OS=Homo sapiens OX=9606 GN=PABPC4
243	>sp|Q13310-3|PABP4_HUMAN Isoform 3 of Polyadenylate-binding protein 4 OS=Homo sapiens OX=9606 GN=PABPC4
244	>sp|P0DMV8|HS71A_HUMAN Heat shock 70 kDa protein 1A OS=Homo sapiens OX=9606 GN=HSPA1A PE=1 SV=1	10.65	4.15	524.2	7.78218e+06	10	3	1	4.68	641	2565
244	>sp|P0DMV9|HS71B_HUMAN Heat shock 70 kDa protein 1B OS=Homo sapiens OX=9606 GN=HSPA1B PE=1 SV=1
244	>sp|P0DMV8-2|HS71A_HUMAN Isoform 2 of Heat shock 70 kDa protein 1A OS=Homo sapiens OX=9606 GN=HSPA1A
245	>sp|Q9BX66|SRBS1_HUMAN Sorbin and SH3 domain-containing protein 1 OS=Homo sapiens OX=9606 GN=SORBS1 PE=1 SV=3	10.65	4.83	430.3	2.11929e+07	21	7	0	3.87	1292	11868
245	>sp|Q9BX66-11|SRBS1_HUMAN Isoform 11 of Sorbin and SH3 domain-containing protein 1 OS=Homo sapiens OX=9606 GN=SORBS1
245	>sp|Q9BX66-12|SRBS1_HUMAN Isoform 12 of Sorbin and SH3 domain-containing protein 1 OS=Homo sapiens OX=9606 GN=SORBS1
245	>sp|Q9BX66-2|SRBS1_HUMAN Isoform 2 of Sorbin and SH3 domain-containing protein 1 OS=Homo sapiens OX=9606 GN=SORBS1
245	>sp|Q9BX66-3|SRBS1_HUMAN Isoform 3 of Sorbin and SH3 domain-containing protein 1 OS=Homo sapiens OX=9606 GN=SORBS1
245	>sp|Q9BX66-5|SRBS1_HUMAN Isoform 5 of Sorbin and SH3 domain-containing protein 1 OS=Homo sapiens OX=9606 GN=SORBS1
245	>sp|Q9BX66-6|SRBS1_HUMAN Isoform 6 of Sorbin and SH3 domain-containing protein 1 OS=Homo sapiens OX=9606 GN=SORBS1
245	>sp|Q9BX66-8|SRBS1_HUMAN Isoform 8 of Sorbin and SH3 domain-containing protein 1 OS=Homo sapiens OX=9606 GN=SORBS1
245	>sp|Q9BX66-9|SRBS1_HUMAN Isoform 9 of Sorbin and SH3 domain-containing protein 1 OS=Homo sapiens OX=9606 GN=SORBS1
246	>sp|O00571|DDX3X_HUMAN ATP-dependent RNA helicase DDX3X OS=Homo sapiens OX=9606 GN=DDX3X PE=1 SV=3	10.63	3.69	424.4	8.88906e+06	8	5	0	7.1	662	321
246	>sp|O00571-2|DDX3X_HUMAN Isoform 2 of ATP-dependent RNA helicase DDX3X OS=Homo sapiens OX=9606 GN=DDX3X
247	>sp|P20700|LMNB1_HUMAN Lamin-B1 OS=Homo sapiens OX=9606 GN=LMNB1 PE=1 SV=2	10.62	3.95	577.2	1.25675e+07	15	5	0	6.66	586	3282
248	>sp|P58107|EPIPL_HUMAN Epiplakin OS=Homo sapiens OX=9606 GN=EPPK1 PE=1 SV=3	10.62	3.85	450.2	1.45434e+07	18	12	0	1.87	5088	5081
249	>sp|P09525|ANXA4_HUMAN Annexin A4 OS=Homo sapiens OX=9606 GN=ANXA4 PE=1 SV=4	10.6	4.81	592.8	1.4767e+07	11	4	0	11.6	319	2485
249	>sp|P09525-3|ANXA4_HUMAN Isoform 3 of Annexin A4 OS=Homo sapiens OX=9606 GN=ANXA4
250	>sp|P46977|STT3A_HUMAN Dolichyl-diphosphooligosaccharide--protein glycosyltransferase subunit STT3A OS=Homo sapiens OX=9606 GN=STT3A PE=1 SV=2	10.6	3.83	381.9	1.0275e+07	12	5	0	5.82	705	4376
251	>sp|P39059|COFA1_HUMAN Collagen alpha-1(XV) chain OS=Homo sapiens OX=9606 GN=COL15A1 PE=1 SV=2	10.59	3.77	524.3	6.6246e+06	9	4	0	2.52	1388	4115
252	>sp|P29536|LMOD1_HUMAN Leiomodin-1 OS=Homo sapiens OX=9606 GN=LMOD1 PE=1 SV=3	10.52	4.12	523.8	3127781	6	3	1	4.83	600	3733
252	>sp|P29536-2|LMOD1_HUMAN Isoform 2 of Leiomodin-1 OS=Homo sapiens OX=9606 GN=LMOD1
253	>sp|P62318|SMD3_HUMAN Small nuclear ribonucleoprotein Sm D3 OS=Homo sapiens OX=9606 GN=SNRPD3 PE=1 SV=1	10.48	7.45	657.7	7.741e+06	10	2	1	15.08	126	5255
253	>sp|P62318-2|SMD3_HUMAN Isoform 2 of Small nuclear ribonucleoprotein Sm D3 OS=Homo sapiens OX=9606 GN=SNRPD3
254	>sp|P02671|FIBA_HUMAN Fibrinogen alpha chain OS=Homo sapiens OX=9606 GN=FGA PE=1 SV=2	10.44	3.87	523.3	1.4348e+07	16	6	1	5.08	866	2061
254	>sp|P02671-2|FIBA_HUMAN Isoform 2 of Fibrinogen alpha chain OS=Homo sapiens OX=9606 GN=FGA
255	>sp|P31146|COR1A_HUMAN Coronin-1A OS=Homo sapiens OX=9606 GN=CORO1A PE=1 SV=4	10.39	4.63	510.9	2.75337e+07	20	5	0	8.46	461	3813
256	>sp|O60664|PLIN3_HUMAN Perilipin-3 OS=Homo sapiens OX=9606 GN=PLIN3 PE=1 SV=3	10.39	9.51	736.5	6.05081e+06	6	2	0	5.3	434	1080
256	>sp|O60664-3|PLIN3_HUMAN Isoform 3 of Perilipin-3 OS=Homo sapiens OX=9606 GN=PLIN3
256	>sp|O60664-4|PLIN3_HUMAN Isoform 4 of Perilipin-3 OS=Homo sapiens OX=9606 GN=PLIN3
257	>sp|O14979|HNRDL_HUMAN Heterogeneous nuclear ribonucleoprotein D-like OS=Homo sapiens OX=9606 GN=HNRNPDL PE=1 SV=3	10.38	3.46	483.8	8.12365e+06	16	5	0	6.67	420	512
257	>sp|O14979-2|HNRDL_HUMAN Isoform 2 of Heterogeneous nuclear ribonucleoprotein D-like OS=Homo sapiens OX=9606 GN=HNRNPDL
257	>sp|O14979-3|HNRDL_HUMAN Isoform 3 of Heterogeneous nuclear ribonucleoprotein D-like OS=Homo sapiens OX=9606 GN=HNRNPDL
258	>sp|P14868|SYDC_HUMAN Aspartate--tRNA ligase, cytoplasmic OS=Homo sapiens OX=9606 GN=DARS1 PE=1 SV=2	10.37	4.22	433	5.88853e+06	10	4	0	6.19	501	2907
258	>sp|P14868-2|SYDC_HUMAN Isoform 2 of Aspartate--tRNA ligase, cytoplasmic OS=Homo sapiens OX=9606 GN=DARS1
259	>sp|P32119|PRDX2_HUMAN Peroxiredoxin-2 OS=Homo sapiens OX=9606 GN=PRDX2 PE=1 SV=5	10.36	4.48	568.4	15098889	11	3	0	13.64	198	3866
260	>sp|P42224|STAT1_HUMAN Signal transducer and activator of transcription 1-alpha/beta OS=Homo sapiens OX=9606 GN=STAT1 PE=1 SV=2	10.33	3.83	442.4	4.10213e+06	8	4	0	3.87	750	4220
260	>sp|P42224-2|STAT1_HUMAN Isoform Beta of Signal transducer and activator of transcription 1-alpha/beta OS=Homo sapiens OX=9606 GN=STAT1
261	>sp|P35580|MYH10_HUMAN Myosin-10 OS=Homo sapiens OX=9606 GN=MYH10 PE=1 SV=3	10.3	4.96	479.3	1.95478e+07	17	8	0	3.34	1976	4012
261	>sp|P35580-2|MYH10_HUMAN Isoform 2 of Myosin-10 OS=Homo sapiens OX=9606 GN=MYH10
261	>sp|P35580-3|MYH10_HUMAN Isoform 3 of Myosin-10 OS=Homo sapiens OX=9606 GN=MYH10
261	>sp|P35580-4|MYH10_HUMAN Isoform 4 of Myosin-10 OS=Homo sapiens OX=9606 GN=MYH10
261	>sp|P35580-5|MYH10_HUMAN Isoform 5 of Myosin-10 OS=Homo sapiens OX=9606 GN=MYH10
262	>sp|P00751|CFAB_HUMAN Complement factor B OS=Homo sapiens OX=9606 GN=CFB PE=1 SV=2	10.29	4.41	549.3	2.38647e+06	4	3	0	3.8	764	1913
263	>sp|Q9H223|EHD4_HUMAN EH domain-containing protein 4 OS=Homo sapiens OX=9606 GN=EHD4 PE=1 SV=1	10.28	5.01	515.7	9.94705e+06	10	5	1	8.87	541	12308
264	>sp|P06727|APOA4_HUMAN Apolipoprotein A-IV OS=Homo sapiens OX=9606 GN=APOA4 PE=1 SV=4	10.23	3.56	499.3	2.39953e+07	14	6	0	13.13	396	2281
265	>sp|P30740|ILEU_HUMAN Leukocyte elastase inhibitor OS=Homo sapiens OX=9606 GN=SERPINB1 PE=1 SV=1	10.21	8.76	709.9	1.02552e+07	18	4	0	7.65	379	3797
266	>sp|P01009|A1AT_HUMAN Alpha-1-antitrypsin OS=Homo sapiens OX=9606 GN=SERPINA1 PE=1 SV=3	10.19	4.71	561.3	3.83701e+07	17	4	2	7.66	418	1923
267	>sp|P55011|S12A2_HUMAN Solute carrier family 12 member 2 OS=Homo sapiens OX=9606 GN=SLC12A2 PE=1 SV=1	10.13	4.29	536.5	7054437	8	4	0	3.3	1212	4922
267	>sp|P55011-3|S12A2_HUMAN Isoform 2 of Solute carrier family 12 member 2 OS=Homo sapiens OX=9606 GN=SLC12A2
268	>sp|P36871|PGM1_HUMAN Phosphoglucomutase-1 OS=Homo sapiens OX=9606 GN=PGM1 PE=1 SV=3	10.12	4.02	454.7	9.19424e+06	11	6	1	9.07	562	4067
269	>sp|O43390|HNRPR_HUMAN Heterogeneous nuclear ribonucleoprotein R OS=Homo sapiens OX=9606 GN=HNRNPR PE=1 SV=1	9.89	3.77	408	2.47017e+07	15	5	0	5.53	633	773
269	>sp|O43390-2|HNRPR_HUMAN Isoform 2 of Heterogeneous nuclear ribonucleoprotein R OS=Homo sapiens OX=9606 GN=HNRNPR
269	>sp|O43390-4|HNRPR_HUMAN Isoform 4 of Heterogeneous nuclear ribonucleoprotein R OS=Homo sapiens OX=9606 GN=HNRNPR
270	>sp|P08572|CO4A2_HUMAN Collagen alpha-2(IV) chain OS=Homo sapiens OX=9606 GN=COL4A2 PE=1 SV=4	9.88	4.94	500.8	1.96551e+07	18	3	0	1.93	1712	2411
271	>sp|P02748|CO9_HUMAN Complement component C9 OS=Homo sapiens OX=9606 GN=C9 PE=1 SV=2	9.85	6.73	601.2	5.87557e+06	8	2	0	3.94	559	2074
272	>sp|P31948|STIP1_HUMAN Stress-induced-phosphoprotein 1 OS=Homo sapiens OX=9606 GN=STIP1 PE=1 SV=1	9.84	3.7	471.2	10417665	11	5	1	8.29	543	3859
272	>sp|P31948-2|STIP1_HUMAN Isoform 2 of Stress-induced-phosphoprotein 1 OS=Homo sapiens OX=9606 GN=STIP1
272	>sp|P31948-3|STIP1_HUMAN Isoform 3 of Stress-induced-phosphoprotein 1 OS=Homo sapiens OX=9606 GN=STIP1
273	>sp|P22626|ROA2_HUMAN Heterogeneous nuclear ribonucleoproteins A2/B1 OS=Homo sapiens OX=9606 GN=HNRNPA2B1 PE=1 SV=2	9.78	4.1	512.1	2.35387e+07	16	4	0	7.08	353	3405
274	>sp|Q08380|LG3BP_HUMAN Galectin-3-binding protein OS=Homo sapiens OX=9606 GN=LGALS3BP PE=1 SV=1	9.76	4.82	487.7	2.29248e+07	10	4	0	5.81	585	5875
275	>sp|Q9NZN4|EHD2_HUMAN EH domain-containing protein 2 OS=Homo sapiens OX=9606 GN=EHD2 PE=1 SV=2	9.75	3.9	434.1	1.56393e+07	14	7	1	10.5	543	13468
276	>sp|O60749|SNX2_HUMAN Sorting nexin-2 OS=Homo sapiens OX=9606 GN=SNX2 PE=1 SV=2	9.74	6.79	630.2	2.78914e+06	4	2	0	4.62	519	1133
276	>sp|O60749-2|SNX2_HUMAN Isoform 2 of Sorting nexin-2 OS=Homo sapiens OX=9606 GN=SNX2
277	>sp|O15143|ARC1B_HUMAN Actin-related protein 2/3 complex subunit 1B OS=Homo sapiens OX=9606 GN=ARPC1B PE=1 SV=3	9.72	4.67	468.5	1.04317e+07	13	4	0	8.6	372	562
278	>sp|P08123|CO1A2_HUMAN Collagen alpha-2(I) chain OS=Homo sapiens OX=9606 GN=COL1A2 PE=1 SV=7	9.67	4.87	573.6	1.07208e+08	25	4	0	2.12	1366	2375
279	>sp|P15880|RS2_HUMAN 40S ribosomal protein S2 OS=Homo sapiens OX=9606 GN=RPS2 PE=1 SV=2	9.67	6.93	661.5	3.36064e+07	25	9	0	20.14	293	2966
280	>sp|P49368|TCPG_HUMAN T-complex protein 1 subunit gamma OS=Homo sapiens OX=9606 GN=CCT3 PE=1 SV=4	9.64	7.73	656.1	13013621	12	4	0	5.69	545	4510
281	>sp|Q15907|RB11B_HUMAN Ras-related protein Rab-11B OS=Homo sapiens OX=9606 GN=RAB11B PE=1 SV=4	9.64	3.7	464.1	2.72172e+07	9	4	0	15.14	218	6915
282	>sp|P06744|G6PI_HUMAN Glucose-6-phosphate isomerase OS=Homo sapiens OX=9606 GN=GPI PE=1 SV=4	9.62	2.45	412.4	3.99e+07	23	10	2	11.47	558	2289
282	>sp|P06744-2|G6PI_HUMAN Isoform 2 of Glucose-6-phosphate isomerase OS=Homo sapiens OX=9606 GN=GPI
283	>sp|Q9H3R2|MUC13_HUMAN Mucin-13 OS=Homo sapiens OX=9606 GN=MUC13 PE=1 SV=3	9.58	9.51	734	1.30206e+06	6	1	0	3.12	512	12401
284	>sp|P26599|PTBP1_HUMAN Polypyrimidine tract-binding protein 1 OS=Homo sapiens OX=9606 GN=PTBP1 PE=1 SV=2	9.57	3.46	511	2.31773e+07	19	8	1	8.62	557	3595
284	>sp|P26599-1|PTBP1_HUMAN Isoform 2 of Polypyrimidine tract-binding protein 1 OS=Homo sapiens OX=9606 GN=PTBP1
284	>sp|P26599-2|PTBP1_HUMAN Isoform 3 of Polypyrimidine tract-binding protein 1 OS=Homo sapiens OX=9606 GN=PTBP1
285	>sp|P07203|GPX1_HUMAN Glutathione peroxidase 1 OS=Homo sapiens OX=9606 GN=GPX1 PE=1 SV=4	9.51	5.79	597.9	4.59404e+06	5	2	0	12.81	203	2311
286	>sp|P14550|AK1A1_HUMAN Aldo-keto reductase family 1 member A1 OS=Homo sapiens OX=9606 GN=AKR1A1 PE=1 SV=3	9.49	4.07	548.8	1.70975e+07	14	6	2	15.08	325	2882
287	>sp|P05155|IC1_HUMAN Plasma protease C1 inhibitor OS=Homo sapiens OX=9606 GN=SERPING1 PE=1 SV=2	9.48	4.9	526.5	4.36902e+07	12	4	0	9	500	2214
287	>sp|P05155-2|IC1_HUMAN Isoform 2 of Plasma protease C1 inhibitor OS=Homo sapiens OX=9606 GN=SERPING1
287	>sp|P05155-3|IC1_HUMAN Isoform 3 of Plasma protease C1 inhibitor OS=Homo sapiens OX=9606 GN=SERPING1
288	>sp|P26038|MOES_HUMAN Moesin OS=Homo sapiens OX=9606 GN=MSN PE=1 SV=3	9.45	4.57	547	1.25206e+07	11	5	1	5.37	577	3575
289	>sp|P54886|P5CS_HUMAN Delta-1-pyrroline-5-carboxylate synthase OS=Homo sapiens OX=9606 GN=ALDH18A1 PE=1 SV=2	9.44	3.25	378.7	1.0038e+07	11	5	1	5.53	795	4915
289	>sp|P54886-2|P5CS_HUMAN Isoform Short of Delta-1-pyrroline-5-carboxylate synthase OS=Homo sapiens OX=9606 GN=ALDH18A1
290	>sp|Q99497|PARK7_HUMAN Parkinson disease protein 7 OS=Homo sapiens OX=9606 GN=PARK7 PE=1 SV=2	9.42	3.94	443.8	1.87773e+07	15	4	0	16.4	189	11390
291	>sp|P50453|SPB9_HUMAN Serpin B9 OS=Homo sapiens OX=9606 GN=SERPINB9 PE=1 SV=1	9.38	4.37	472.8	3.42819e+06	6	3	0	7.71	376	4625
292	>sp|P39060|COIA1_HUMAN Collagen alpha-1(XVIII) chain OS=Homo sapiens OX=9606 GN=COL18A1 PE=1 SV=5	9.32	3.43	557.6	17630411	9	3	0	1.65	1754	4116
292	>sp|P39060-1|COIA1_HUMAN Isoform 2 of Collagen alpha-1(XVIII) chain OS=Homo sapiens OX=9606 GN=COL18A1
292	>sp|P39060-2|COIA1_HUMAN Isoform 3 of Collagen alpha-1(XVIII) chain OS=Homo sapiens OX=9606 GN=COL18A1
293	>sp|P36957|ODO2_HUMAN Dihydrolipoyllysine-residue succinyltransferase component of 2-oxoglutarate dehydrogenase complex, mitochondrial OS=Homo sapiens OX=9606 GN=DLST PE=1 SV=4	9.32	4.6	523.6	1.12158e+07	9	3	0	5.74	453	4078
293	>sp|P36957-2|ODO2_HUMAN Isoform 2 of Dihydrolipoyllysine-residue succinyltransferase component of 2-oxoglutarate dehydrogenase complex, mitochondrial OS=Homo sapiens OX=9606 GN=DLST
294	>sp|Q93052|LPP_HUMAN Lipoma-preferred partner OS=Homo sapiens OX=9606 GN=LPP PE=1 SV=1	9.29	5.23	559	1.17294e+07	10	4	0	6.05	612	10469
295	>sp|O00567|NOP56_HUMAN Nucleolar protein 56 OS=Homo sapiens OX=9606 GN=NOP56 PE=1 SV=4	9.27	4.65	522.9	6.56231e+06	7	4	0	5.72	594	320
296	>sp|P21810|PGS1_HUMAN Biglycan OS=Homo sapiens OX=9606 GN=BGN PE=1 SV=2	9.25	3.37	549.2	1.90418e+08	34	7	0	12.77	368	3354
297	>sp|P62913|RL11_HUMAN 60S ribosomal protein L11 OS=Homo sapiens OX=9606 GN=RPL11 PE=1 SV=2	9.25	4.64	569.8	1.01699e+07	10	3	0	15.73	178	5299
297	>sp|P62913-2|RL11_HUMAN Isoform 2 of 60S ribosomal protein L11 OS=Homo sapiens OX=9606 GN=RPL11
298	>sp|Q8WUM4|PDC6I_HUMAN Programmed cell death 6-interacting protein OS=Homo sapiens OX=9606 GN=PDCD6IP PE=1 SV=1	9.24	2.59	437.6	1.0433e+07	10	6	0	5.65	868	10068
299	>sp|Q8IVT2|MISP_HUMAN Mitotic interactor and substrate of PLK1 OS=Homo sapiens OX=9606 GN=MISP PE=1 SV=1	9.23	3.97	485.4	5.3496e+06	6	3	0	4.27	679	8983
300	>sp|P53396|ACLY_HUMAN ATP-citrate synthase OS=Homo sapiens OX=9606 GN=ACLY PE=1 SV=3	9.22	3.35	511	6.06754e+06	10	5	1	3.63	1101	4828
300	>sp|P53396-2|ACLY_HUMAN Isoform 2 of ATP-citrate synthase OS=Homo sapiens OX=9606 GN=ACLY
301	>sp|Q16555|DPYL2_HUMAN Dihydropyrimidinase-related protein 2 OS=Homo sapiens OX=9606 GN=DPYSL2 PE=1 SV=1	9.21	7.63	684.2	8.27624e+06	7	2	0	3.5	572	6970
301	>sp|Q16555-2|DPYL2_HUMAN Isoform 2 of Dihydropyrimidinase-related protein 2 OS=Homo sapiens OX=9606 GN=DPYSL2
302	>sp|P01033|TIMP1_HUMAN Metalloproteinase inhibitor 1 OS=Homo sapiens OX=9606 GN=TIMP1 PE=1 SV=1	9.19	5.05	577.7	3.08531e+06	4	2	0	10.14	207	1929
303	>sp|P52209|6PGD_HUMAN 6-phosphogluconate dehydrogenase, decarboxylating OS=Homo sapiens OX=9606 GN=PGD PE=1 SV=3	9.17	2.76	451.7	2.1451e+07	22	7	0	9.73	483	4766
303	>sp|P52209-2|6PGD_HUMAN Isoform 2 of 6-phosphogluconate dehydrogenase, decarboxylating OS=Homo sapiens OX=9606 GN=PGD
304	>sp|P09211|GSTP1_HUMAN Glutathione S-transferase P OS=Homo sapiens OX=9606 GN=GSTP1 PE=1 SV=2	9.12	7.24	661.8	5.62736e+07	18	2	0	8.57	210	2463
305	>sp|O95571|ETHE1_HUMAN Persulfide dioxygenase ETHE1, mitochondrial OS=Homo sapiens OX=9606 GN=ETHE1 PE=1 SV=2	9.11	4.97	514.2	1.1807e+07	12	3	0	11.81	254	1742
306	>sp|P62917|RL8_HUMAN 60S ribosomal protein L8 OS=Homo sapiens OX=9606 GN=RPL8 PE=1 SV=2	9.09	6.3	652.6	2.79755e+07	17	4	0	12.84	257	5300
307	>sp|P25788|PSA3_HUMAN Proteasome subunit alpha type-3 OS=Homo sapiens OX=9606 GN=PSMA3 PE=1 SV=2	9.03	4.74	480	1.16981e+07	8	4	1	12.55	255	3560
307	>sp|P25788-2|PSA3_HUMAN Isoform 2 of Proteasome subunit alpha type-3 OS=Homo sapiens OX=9606 GN=PSMA3
308	>sp|Q9ULV4|COR1C_HUMAN Coronin-1C OS=Homo sapiens OX=9606 GN=CORO1C PE=1 SV=1	9.02	4.3	528.3	7.50776e+06	7	3	0	6.12	474	14161
308	>sp|Q9ULV4-3|COR1C_HUMAN Isoform 3 of Coronin-1C OS=Homo sapiens OX=9606 GN=CORO1C
308	>sp|Q9ULV4-2|COR1C_HUMAN Isoform 2 of Coronin-1C OS=Homo sapiens OX=9606 GN=CORO1C
309	>sp|P21399|ACOHC_HUMAN Cytoplasmic aconitate hydratase OS=Homo sapiens OX=9606 GN=ACO1 PE=1 SV=3	8.99	4.88	435.4	5.27562e+06	11	6	0	5.17	889	3329
310	>sp|O94979|SC31A_HUMAN Protein transport protein Sec31A OS=Homo sapiens OX=9606 GN=SEC31A PE=1 SV=3	8.96	3.79	459.8	1.04746e+07	10	6	0	4.18	1220	1583
310	>sp|O94979-10|SC31A_HUMAN Isoform 10 of Protein transport protein Sec31A OS=Homo sapiens OX=9606 GN=SEC31A
310	>sp|O94979-2|SC31A_HUMAN Isoform 2 of Protein transport protein Sec31A OS=Homo sapiens OX=9606 GN=SEC31A
310	>sp|O94979-3|SC31A_HUMAN Isoform 3 of Protein transport protein Sec31A OS=Homo sapiens OX=9606 GN=SEC31A
310	>sp|O94979-4|SC31A_HUMAN Isoform 4 of Protein transport protein Sec31A OS=Homo sapiens OX=9606 GN=SEC31A
310	>sp|O94979-6|SC31A_HUMAN Isoform 6 of Protein transport protein Sec31A OS=Homo sapiens OX=9606 GN=SEC31A
310	>sp|O94979-8|SC31A_HUMAN Isoform 8 of Protein transport protein Sec31A OS=Homo sapiens OX=9606 GN=SEC31A
310	>sp|O94979-9|SC31A_HUMAN Isoform 9 of Protein transport protein Sec31A OS=Homo sapiens OX=9606 GN=SEC31A
311	>sp|P21291|CSRP1_HUMAN Cysteine and glycine-rich protein 1 OS=Homo sapiens OX=9606 GN=CSRP1 PE=1 SV=3	8.95	8.88	725.5	5137444	5	1	0	7.77	193	3324
312	>sp|P02452|CO1A1_HUMAN Collagen alpha-1(I) chain OS=Homo sapiens OX=9606 GN=COL1A1 PE=1 SV=6	8.95	3.18	508	6.62327e+07	22	4	1	2.46	1464	2044
313	>sp|P49411|EFTU_HUMAN Elongation factor Tu, mitochondrial OS=Homo sapiens OX=9606 GN=TUFM PE=1 SV=2	8.93	4.15	585.7	2.82017e+07	12	4	0	7.08	452	4512
314	>sp|O75351|VPS4B_HUMAN Vacuolar protein sorting-associated protein 4B OS=Homo sapiens OX=9606 GN=VPS4B PE=1 SV=2	8.89	4.23	451.2	6.41902e+06	10	3	0	6.76	444	1281
315	>sp|O75340|PDCD6_HUMAN Programmed cell death protein 6 OS=Homo sapiens OX=9606 GN=PDCD6 PE=1 SV=1	8.85	5.16	547.4	6.38065e+06	7	3	0	13.61	191	1275
316	>sp|Q13162|PRDX4_HUMAN Peroxiredoxin-4 OS=Homo sapiens OX=9606 GN=PRDX4 PE=1 SV=1	8.81	7.64	660.2	1.41781e+07	12	3	0	8.86	271	6119
317	>sp|O15511|ARPC5_HUMAN Actin-related protein 2/3 complex subunit 5 OS=Homo sapiens OX=9606 GN=ARPC5 PE=1 SV=3	8.73	7.2	690.4	1.32493e+07	9	4	1	21.85	151	672
317	>sp|O15511-2|ARPC5_HUMAN Isoform 2 of Actin-related protein 2/3 complex subunit 5 OS=Homo sapiens OX=9606 GN=ARPC5
318	>sp|P19367|HXK1_HUMAN Hexokinase-1 OS=Homo sapiens OX=9606 GN=HK1 PE=1 SV=3	8.71	3.04	446.1	16162636	17	8	2	6.43	917	3207
318	>sp|P19367-2|HXK1_HUMAN Isoform 2 of Hexokinase-1 OS=Homo sapiens OX=9606 GN=HK1
318	>sp|P19367-3|HXK1_HUMAN Isoform 3 of Hexokinase-1 OS=Homo sapiens OX=9606 GN=HK1
318	>sp|P19367-4|HXK1_HUMAN Isoform 4 of Hexokinase-1 OS=Homo sapiens OX=9606 GN=HK1
319	>sp|P17931|LEG3_HUMAN Galectin-3 OS=Homo sapiens OX=9606 GN=LGALS3 PE=1 SV=5	8.71	5.65	589.9	2.43007e+07	9	2	0	8	250	3145
320	>sp|Q9BVC6|TM109_HUMAN Transmembrane protein 109 OS=Homo sapiens OX=9606 GN=TMEM109 PE=1 SV=1	8.69	8.6	706.3	5.07189e+06	6	1	0	4.94	243	11795
321	>sp|Q13813|SPTN1_HUMAN Spectrin alpha chain, non-erythrocytic 1 OS=Homo sapiens OX=9606 GN=SPTAN1 PE=1 SV=3	8.67	2.84	444.7	9.04609e+06	12	9	0	2.79	2472	6337
321	>sp|Q13813-2|SPTN1_HUMAN Isoform 2 of Spectrin alpha chain, non-erythrocytic 1 OS=Homo sapiens OX=9606 GN=SPTAN1
321	>sp|Q13813-3|SPTN1_HUMAN Isoform 3 of Spectrin alpha chain, non-erythrocytic 1 OS=Homo sapiens OX=9606 GN=SPTAN1
322	>sp|Q9ULA0|DNPEP_HUMAN Aspartyl aminopeptidase OS=Homo sapiens OX=9606 GN=DNPEP PE=1 SV=2	8.6	8.6	716.7	1.37382e+06	2	1	0	2.47	485	14087
322	>sp|Q9ULA0-2|DNPEP_HUMAN Isoform 2 of Aspartyl aminopeptidase OS=Homo sapiens OX=9606 GN=DNPEP
323	>sp|Q9UKM9|RALY_HUMAN RNA-binding protein Raly OS=Homo sapiens OX=9606 GN=RALY PE=1 SV=1	8.54	4.74	588.3	1.68715e+07	14	4	0	10.46	306	14025
323	>sp|Q9UKM9-2|RALY_HUMAN Isoform 1 of RNA-binding protein Raly OS=Homo sapiens OX=9606 GN=RALY
324	>sp|Q92945|FUBP2_HUMAN Far upstream element-binding protein 2 OS=Homo sapiens OX=9606 GN=KHSRP PE=1 SV=4	8.53	7.73	678	8.30578e+06	7	3	0	3.23	711	10437
325	>sp|P51148|RAB5C_HUMAN Ras-related protein Rab-5C OS=Homo sapiens OX=9606 GN=RAB5C PE=1 SV=2	8.51	5.16	490.7	2.81544e+06	4	2	0	11.57	216	4663
325	>sp|P51148-2|RAB5C_HUMAN Isoform 2 of Ras-related protein Rab-5C OS=Homo sapiens OX=9606 GN=RAB5C
326	>sp|P54578|UBP14_HUMAN Ubiquitin carboxyl-terminal hydrolase 14 OS=Homo sapiens OX=9606 GN=USP14 PE=1 SV=3	8.51	4.17	470.5	7.66542e+06	10	4	2	7.09	494	4887
326	>sp|P54578-2|UBP14_HUMAN Isoform 2 of Ubiquitin carboxyl-terminal hydrolase 14 OS=Homo sapiens OX=9606 GN=USP14
326	>sp|P54578-3|UBP14_HUMAN Isoform 3 of Ubiquitin carboxyl-terminal hydrolase 14 OS=Homo sapiens OX=9606 GN=USP14
327	>sp|P13861|KAP2_HUMAN cAMP-dependent protein kinase type II-alpha regulatory subunit OS=Homo sapiens OX=9606 GN=PRKAR2A PE=1 SV=2	8.5	8.5	717.9	1.29254e+06	2	1	0	2.97	404	2850
327	>sp|P13861-2|KAP2_HUMAN Isoform 2 of cAMP-dependent protein kinase type II-alpha regulatory subunit OS=Homo sapiens OX=9606 GN=PRKAR2A
328	>sp|P46776|RL27A_HUMAN 60S ribosomal protein L27a OS=Homo sapiens OX=9606 GN=RPL27A PE=1 SV=2	8.5	4.46	599.6	16883768	9	3	0	18.24	148	4361
329	>sp|P31946|1433B_HUMAN 14-3-3 protein beta/alpha OS=Homo sapiens OX=9606 GN=YWHAB PE=1 SV=3	8.49	4.16	521.8	9.62504e+07	39	5	1	13.82	246	3857
329	>sp|P31946-2|1433B_HUMAN Isoform Short of 14-3-3 protein beta/alpha OS=Homo sapiens OX=9606 GN=YWHAB
330	>sp|P05109|S10A8_HUMAN Protein S100-A8 OS=Homo sapiens OX=9606 GN=S100A8 PE=1 SV=1	8.48	6.73	627.1	9.4339e+06	9	3	0	24.73	93	2204
331	>sp|P10909|CLUS_HUMAN Clusterin OS=Homo sapiens OX=9606 GN=CLU PE=1 SV=1	8.46	4.06	543.3	1.7895e+07	21	5	0	7.57	449	2658
331	>sp|P10909-4|CLUS_HUMAN Isoform 4 of Clusterin OS=Homo sapiens OX=9606 GN=CLU
331	>sp|P10909-6|CLUS_HUMAN Isoform 6 of Clusterin OS=Homo sapiens OX=9606 GN=CLU
331	>sp|P10909-2|CLUS_HUMAN Isoform 2 of Clusterin OS=Homo sapiens OX=9606 GN=CLU
331	>sp|P10909-5|CLUS_HUMAN Isoform 5 of Clusterin OS=Homo sapiens OX=9606 GN=CLU
332	>sp|P07910|HNRPC_HUMAN Heterogeneous nuclear ribonucleoproteins C1/C2 OS=Homo sapiens OX=9606 GN=HNRNPC PE=1 SV=4	8.43	4.72	435.5	4.38054e+07	15	4	0	12.09	306	2356
332	>sp|P07910-2|HNRPC_HUMAN Isoform C1 of Heterogeneous nuclear ribonucleoproteins C1/C2 OS=Homo sapiens OX=9606 GN=HNRNPC
332	>sp|P07910-3|HNRPC_HUMAN Isoform 3 of Heterogeneous nuclear ribonucleoproteins C1/C2 OS=Homo sapiens OX=9606 GN=HNRNPC
332	>sp|P07910-4|HNRPC_HUMAN Isoform 4 of Heterogeneous nuclear ribonucleoproteins C1/C2 OS=Homo sapiens OX=9606 GN=HNRNPC
333	>sp|Q03692|COAA1_HUMAN Collagen alpha-1(X) chain OS=Homo sapiens OX=9606 GN=COL10A1 PE=1 SV=2	8.43	7.63	658.8	7.31356e+06	10	2	0	2.65	680	5719
334	>sp|P50479|PDLI4_HUMAN PDZ and LIM domain protein 4 OS=Homo sapiens OX=9606 GN=PDLIM4 PE=1 SV=2	8.36	2.81	504.7	1.04507e+07	7	4	0	10.61	330	4629
335	>sp|P99999|CYC_HUMAN Cytochrome c OS=Homo sapiens OX=9606 GN=CYCS PE=1 SV=2	8.32	5.16	571.2	7.27346e+06	9	3	1	24.76	105	5506
336	>sp|P00568|KAD1_HUMAN Adenylate kinase isoenzyme 1 OS=Homo sapiens OX=9606 GN=AK1 PE=1 SV=3	8.31	3.15	437.6	1.54909e+07	11	5	0	26.29	194	1900
337	>sp|P30050|RL12_HUMAN 60S ribosomal protein L12 OS=Homo sapiens OX=9606 GN=RPL12 PE=1 SV=1	8.3	3.86	475.2	2.08355e+07	14	4	0	22.42	165	3757
338	>sp|P00387|NB5R3_HUMAN NADH-cytochrome b5 reductase 3 OS=Homo sapiens OX=9606 GN=CYB5R3 PE=1 SV=3	8.29	5.14	549.2	2.45472e+07	10	4	0	11.96	301	1882
338	>sp|P00387-2|NB5R3_HUMAN Isoform 2 of NADH-cytochrome b5 reductase 3 OS=Homo sapiens OX=9606 GN=CYB5R3
338	>sp|P00387-3|NB5R3_HUMAN Isoform 3 of NADH-cytochrome b5 reductase 3 OS=Homo sapiens OX=9606 GN=CYB5R3
339	>sp|P01031|CO5_HUMAN Complement C5 OS=Homo sapiens OX=9606 GN=C5 PE=1 SV=4	8.28	3.5	547.9	1.2434e+07	11	6	0	2.86	1676	1928
340	>sp|P00734|THRB_HUMAN Prothrombin OS=Homo sapiens OX=9606 GN=F2 PE=1 SV=2	8.28	4.14	516	1.91444e+06	4	2	0	3.05	622	1902
341	>sp|P56470|LEG4_HUMAN Galectin-4 OS=Homo sapiens OX=9606 GN=LGALS4 PE=1 SV=1	8.21	4.17	542.7	2.93651e+07	18	5	0	12.07	323	5009
342	>sp|P62269|RS18_HUMAN 40S ribosomal protein S18 OS=Homo sapiens OX=9606 GN=RPS18 PE=1 SV=3	8.18	3.66	475.7	1.53004e+07	17	5	0	25.66	152	5244
343	>sp|O00299|CLIC1_HUMAN Chloride intracellular channel protein 1 OS=Homo sapiens OX=9606 GN=CLIC1 PE=1 SV=4	8.18	3.68	516.7	5.78501e+07	17	3	0	9.54	241	252
344	>sp|Q7KZF4|SND1_HUMAN Staphylococcal nuclease domain-containing protein 1 OS=Homo sapiens OX=9606 GN=SND1 PE=1 SV=1	8.18	2.84	589.7	2.08534e+07	18	7	0	5.6	910	8381
345	>sp|Q6XQN6|PNCB_HUMAN Nicotinate phosphoribosyltransferase OS=Homo sapiens OX=9606 GN=NAPRT PE=1 SV=2	8.12	3.99	516.5	8.35094e+06	9	4	1	5.95	538	8201
345	>sp|Q6XQN6-2|PNCB_HUMAN Isoform 2 of Nicotinate phosphoribosyltransferase OS=Homo sapiens OX=9606 GN=NAPRT
345	>sp|Q6XQN6-3|PNCB_HUMAN Isoform 3 of Nicotinate phosphoribosyltransferase OS=Homo sapiens OX=9606 GN=NAPRT
346	>sp|Q06210|GFPT1_HUMAN Glutamine--fructose-6-phosphate aminotransferase [isomerizing] 1 OS=Homo sapiens OX=9606 GN=GFPT1 PE=1 SV=3	8.1	3.93	444.8	9.90575e+06	13	6	1	6.58	699	5791
346	>sp|Q06210-2|GFPT1_HUMAN Isoform 2 of Glutamine--fructose-6-phosphate aminotransferase [isomerizing] 1 OS=Homo sapiens OX=9606 GN=GFPT1
347	>sp|Q15746|MYLK_HUMAN Myosin light chain kinase, smooth muscle OS=Homo sapiens OX=9606 GN=MYLK PE=1 SV=4	8.08	3.42	423.6	1.18365e+07	14	5	0	1.93	1914	6873
347	>sp|Q15746-2|MYLK_HUMAN Isoform 2 of Myosin light chain kinase, smooth muscle OS=Homo sapiens OX=9606 GN=MYLK
347	>sp|Q15746-3|MYLK_HUMAN Isoform 3A of Myosin light chain kinase, smooth muscle OS=Homo sapiens OX=9606 GN=MYLK
347	>sp|Q15746-4|MYLK_HUMAN Isoform 3B of Myosin light chain kinase, smooth muscle OS=Homo sapiens OX=9606 GN=MYLK
347	>sp|Q15746-6|MYLK_HUMAN Isoform Del-1790 of Myosin light chain kinase, smooth muscle OS=Homo sapiens OX=9606 GN=MYLK
348	>sp|Q12905|ILF2_HUMAN Interleukin enhancer-binding factor 2 OS=Homo sapiens OX=9606 GN=ILF2 PE=1 SV=2	8.08	3.9	476.4	9.77871e+06	7	4	0	9.49	390	6033
349	>sp|P62906|RL10A_HUMAN 60S ribosomal protein L10a OS=Homo sapiens OX=9606 GN=RPL10A PE=1 SV=2	8.06	2.98	465.8	4.23065e+07	18	5	0	18.43	217	5297
350	>sp|P04080|CYTB_HUMAN Cystatin-B OS=Homo sapiens OX=9606 GN=CSTB PE=1 SV=2	8.04	6.62	618.3	4.01701e+06	4	2	0	19.39	98	2130
351	>sp|P62736|ACTA_HUMAN Actin, aortic smooth muscle OS=Homo sapiens OX=9606 GN=ACTA2 PE=1 SV=1	8.03	7.75	735.2	3.03516e+07	16	1	0	2.92	377	5272
351	>sp|P63267|ACTH_HUMAN Actin, gamma-enteric smooth muscle OS=Homo sapiens OX=9606 GN=ACTG2 PE=1 SV=1
352	>sp|P42765|THIM_HUMAN 3-ketoacyl-CoA thiolase, mitochondrial OS=Homo sapiens OX=9606 GN=ACAA2 PE=1 SV=2	8.03	6.17	632.7	8.63161e+06	12	4	0	7.81	397	4250
353	>sp|P30040|ERP29_HUMAN Endoplasmic reticulum resident protein 29 OS=Homo sapiens OX=9606 GN=ERP29 PE=1 SV=4	7.99	5.04	587.3	8.28649e+06	16	3	0	10.73	261	3749
354	>sp|P61313|RL15_HUMAN 60S ribosomal protein L15 OS=Homo sapiens OX=9606 GN=RPL15 PE=1 SV=2	7.96	4.36	388.3	2.98418e+07	20	4	0	17.16	204	5190
355	>sp|Q96HC4|PDLI5_HUMAN PDZ and LIM domain protein 5 OS=Homo sapiens OX=9606 GN=PDLIM5 PE=1 SV=5	7.96	4.53	536.4	7.57462e+06	10	2	0	3.02	596	10886
356	>sp|Q99623|PHB2_HUMAN Prohibitin-2 OS=Homo sapiens OX=9606 GN=PHB2 PE=1 SV=2	7.95	3.23	489	5.98325e+06	8	4	0	11.37	299	11436
357	>sp|P82979|SARNP_HUMAN SAP domain-containing ribonucleoprotein OS=Homo sapiens OX=9606 GN=SARNP PE=1 SV=3	7.92	3.42	540.4	5.1118e+06	5	3	0	13.81	210	5454
358	>sp|P50991|TCPD_HUMAN T-complex protein 1 subunit delta OS=Homo sapiens OX=9606 GN=CCT4 PE=1 SV=4	7.91	4.28	535.2	6.82952e+06	7	3	0	5.19	539	4655
358	>sp|P50991-2|TCPD_HUMAN Isoform 2 of T-complex protein 1 subunit delta OS=Homo sapiens OX=9606 GN=CCT4
359	>sp|P47897|SYQ_HUMAN Glutamine--tRNA ligase OS=Homo sapiens OX=9606 GN=QARS1 PE=1 SV=1	7.9	3.97	453.4	2.93188e+06	7	3	0	3.61	775	4392
359	>sp|P47897-2|SYQ_HUMAN Isoform 2 of Glutamine--tRNA ligase OS=Homo sapiens OX=9606 GN=QARS1
360	>sp|P19823|ITIH2_HUMAN Inter-alpha-trypsin inhibitor heavy chain H2 OS=Homo sapiens OX=9606 GN=ITIH2 PE=1 SV=2	7.9	5.03	452.7	9.33675e+06	10	4	0	3.38	946	3231
361	>sp|Q9UJ70|NAGK_HUMAN N-acetyl-D-glucosamine kinase OS=Homo sapiens OX=9606 GN=NAGK PE=1 SV=4	7.87	3.88	416.2	8.44726e+06	7	3	0	7.56	344	13929
361	>sp|Q9UJ70-2|NAGK_HUMAN Isoform 2 of N-acetyl-D-glucosamine kinase OS=Homo sapiens OX=9606 GN=NAGK
362	>sp|P54819|KAD2_HUMAN Adenylate kinase 2, mitochondrial OS=Homo sapiens OX=9606 GN=AK2 PE=1 SV=2	7.87	4.22	509.7	4.59773e+06	5	2	0	8.79	239	4905
362	>sp|P54819-2|KAD2_HUMAN Isoform 2 of Adenylate kinase 2, mitochondrial OS=Homo sapiens OX=9606 GN=AK2
362	>sp|P54819-3|KAD2_HUMAN Isoform 3 of Adenylate kinase 2, mitochondrial OS=Homo sapiens OX=9606 GN=AK2
362	>sp|P54819-5|KAD2_HUMAN Isoform 5 of Adenylate kinase 2, mitochondrial OS=Homo sapiens OX=9606 GN=AK2
363	>sp|P23528|COF1_HUMAN Cofilin-1 OS=Homo sapiens OX=9606 GN=CFL1 PE=1 SV=3	7.82	5.85	645.5	1.80444e+07	18	5	2	14.46	166	3469
363	>sp|Q9Y281|COF2_HUMAN Cofilin-2 OS=Homo sapiens OX=9606 GN=CFL2 PE=1 SV=1
364	>sp|P02786|TFR1_HUMAN Transferrin receptor protein 1 OS=Homo sapiens OX=9606 GN=TFRC PE=1 SV=2	7.81	3.52	492.7	2.3914e+06	6	4	0	5	760	2089
365	>sp|P40429|RL13A_HUMAN 60S ribosomal protein L13a OS=Homo sapiens OX=9606 GN=RPL13A PE=1 SV=2	7.78	4.05	489	5.95865e+07	37	9	1	27.09	203	4149
366	>sp|P63244|RACK1_HUMAN Receptor of activated protein C kinase 1 OS=Homo sapiens OX=9606 GN=RACK1 PE=1 SV=3	7.75	6.18	638.3	6.64436e+06	5	2	0	6.31	317	5332
367	>sp|P31939|PUR9_HUMAN Bifunctional purine biosynthesis protein ATIC OS=Homo sapiens OX=9606 GN=ATIC PE=1 SV=3	7.73	4.39	524.4	2.78239e+07	12	6	0	8.28	592	3852
367	>sp|P31939-2|PUR9_HUMAN Isoform 2 of Bifunctional purine biosynthesis protein ATIC OS=Homo sapiens OX=9606 GN=ATIC
368	>sp|P48444|COPD_HUMAN Coatomer subunit delta OS=Homo sapiens OX=9606 GN=ARCN1 PE=1 SV=1	7.69	4.72	473.8	626997	3	2	0	4.31	511	4439
369	>sp|P04908|H2A1B_HUMAN Histone H2A type 1-B/E OS=Homo sapiens OX=9606 GN=H2AC8 PE=1 SV=2	7.65	4.03	569.1	7.01119e+08	45	2	0	12.31	130	2183
369	>sp|P0C0S5|H2AZ_HUMAN Histone H2A.Z OS=Homo sapiens OX=9606 GN=H2AZ1 PE=1 SV=2
369	>sp|P0C0S8|H2A1_HUMAN Histone H2A type 1 OS=Homo sapiens OX=9606 GN=H2AC17 PE=1 SV=2
369	>sp|P16104|H2AX_HUMAN Histone H2AX OS=Homo sapiens OX=9606 GN=H2AX PE=1 SV=2
369	>sp|P20671|H2A1D_HUMAN Histone H2A type 1-D OS=Homo sapiens OX=9606 GN=H2AC7 PE=1 SV=2
369	>sp|Q16777|H2A2C_HUMAN Histone H2A type 2-C OS=Homo sapiens OX=9606 GN=H2AC20 PE=1 SV=4
369	>sp|Q6FI13|H2A2A_HUMAN Histone H2A type 2-A OS=Homo sapiens OX=9606 GN=H2AC19 PE=1 SV=3
369	>sp|Q71UI9|H2AV_HUMAN Histone H2A.V OS=Homo sapiens OX=9606 GN=H2AZ2 PE=1 SV=3
369	>sp|Q7L7L0|H2A3_HUMAN Histone H2A type 3 OS=Homo sapiens OX=9606 GN=H2AC25 PE=1 SV=3
369	>sp|Q93077|H2A1C_HUMAN Histone H2A type 1-C OS=Homo sapiens OX=9606 GN=H2AC6 PE=1 SV=3
369	>sp|Q96KK5|H2A1H_HUMAN Histone H2A type 1-H OS=Homo sapiens OX=9606 GN=H2AC12 PE=1 SV=3
369	>sp|Q96QV6|H2A1A_HUMAN Histone H2A type 1-A OS=Homo sapiens OX=9606 GN=H2AC1 PE=1 SV=3
369	>sp|Q99878|H2A1J_HUMAN Histone H2A type 1-J OS=Homo sapiens OX=9606 GN=H2AC14 PE=1 SV=3
369	>sp|Q9BTM1|H2AJ_HUMAN Histone H2A.J OS=Homo sapiens OX=9606 GN=H2AJ PE=1 SV=1
369	>sp|Q71UI9-2|H2AV_HUMAN Isoform 2 of Histone H2A.V OS=Homo sapiens OX=9606 GN=H2AZ2
369	>sp|Q9BTM1-2|H2AJ_HUMAN Isoform 2 of Histone H2A.J OS=Homo sapiens OX=9606 GN=H2AJ
370	>sp|Q9UHD8|SEPT9_HUMAN Septin-9 OS=Homo sapiens OX=9606 GN=SEPTIN9 PE=1 SV=2	7.64	4.9	539.9	1.19886e+07	9	3	0	4.1	586	13823
370	>sp|Q9UHD8-2|SEPT9_HUMAN Isoform 2 of Septin-9 OS=Homo sapiens OX=9606 GN=SEPTIN9
370	>sp|Q9UHD8-3|SEPT9_HUMAN Isoform 3 of Septin-9 OS=Homo sapiens OX=9606 GN=SEPTIN9
370	>sp|Q9UHD8-4|SEPT9_HUMAN Isoform 4 of Septin-9 OS=Homo sapiens OX=9606 GN=SEPTIN9
370	>sp|Q9UHD8-5|SEPT9_HUMAN Isoform 5 of Septin-9 OS=Homo sapiens OX=9606 GN=SEPTIN9
370	>sp|Q9UHD8-7|SEPT9_HUMAN Isoform 7 of Septin-9 OS=Homo sapiens OX=9606 GN=SEPTIN9
370	>sp|Q9UHD8-8|SEPT9_HUMAN Isoform 8 of Septin-9 OS=Homo sapiens OX=9606 GN=SEPTIN9
370	>sp|Q9UHD8-9|SEPT9_HUMAN Isoform 9 of Septin-9 OS=Homo sapiens OX=9606 GN=SEPTIN9
371	>sp|O60493|SNX3_HUMAN Sorting nexin-3 OS=Homo sapiens OX=9606 GN=SNX3 PE=1 SV=3	7.62	4.54	410.8	9788163	9	5	0	22.22	162	1041
372	>sp|P09972|ALDOC_HUMAN Fructose-bisphosphate aldolase C OS=Homo sapiens OX=9606 GN=ALDOC PE=1 SV=2	7.62	4.6	569.7	6559365	6	3	0	7.14	364	2517
373	>sp|Q9Y3I0|RTCB_HUMAN RNA-splicing ligase RtcB homolog OS=Homo sapiens OX=9606 GN=RTCB PE=1 SV=1	7.61	4.49	447.9	2.33448e+06	5	3	2	6.73	505	14573
374	>sp|Q15942|ZYX_HUMAN Zyxin OS=Homo sapiens OX=9606 GN=ZYX PE=1 SV=1	7.58	5.73	590.5	3.70491e+07	16	4	0	5.42	572	6923
374	>sp|Q15942-2|ZYX_HUMAN Isoform 2 of Zyxin OS=Homo sapiens OX=9606 GN=ZYX
375	>sp|P61247|RS3A_HUMAN 40S ribosomal protein S3a OS=Homo sapiens OX=9606 GN=RPS3A PE=1 SV=2	7.57	2.48	404.1	2.6684e+07	16	5	1	10.98	264	5184
376	>sp|P05388|RLA0_HUMAN 60S acidic ribosomal protein P0 OS=Homo sapiens OX=9606 GN=RPLP0 PE=1 SV=1	7.57	3.84	438.9	2.30532e+07	22	6	1	13.88	317	2234
377	>sp|P41252|SYIC_HUMAN Isoleucine--tRNA ligase, cytoplasmic OS=Homo sapiens OX=9606 GN=IARS1 PE=1 SV=2	7.55	3.38	394.1	6.56632e+06	10	6	0	3.65	1262	4197
378	>sp|Q8N5I2|ARRD1_HUMAN Arrestin domain-containing protein 1 OS=Homo sapiens OX=9606 GN=ARRDC1 PE=1 SV=1	7.54	5.11	448.2	1.304e+06	3	2	0	5.08	433	9379
379	>sp|Q14152|EIF3A_HUMAN Eukaryotic translation initiation factor 3 subunit A OS=Homo sapiens OX=9606 GN=EIF3A PE=1 SV=1	7.53	4.94	444.9	8.93525e+06	11	7	1	3.98	1382	6444
379	>sp|Q14152-2|EIF3A_HUMAN Isoform 2 of Eukaryotic translation initiation factor 3 subunit A OS=Homo sapiens OX=9606 GN=EIF3A
380	>sp|P40925|MDHC_HUMAN Malate dehydrogenase, cytoplasmic OS=Homo sapiens OX=9606 GN=MDH1 PE=1 SV=4	7.52	3.72	443	6.58929e+06	7	3	0	8.08	334	4157
380	>sp|P40925-2|MDHC_HUMAN Isoform 2 of Malate dehydrogenase, cytoplasmic OS=Homo sapiens OX=9606 GN=MDH1
380	>sp|P40925-3|MDHC_HUMAN Isoform 3 of Malate dehydrogenase, cytoplasmic OS=Homo sapiens OX=9606 GN=MDH1
381	>sp|Q15417|CNN3_HUMAN Calponin-3 OS=Homo sapiens OX=9606 GN=CNN3 PE=1 SV=1	7.51	4.83	511.5	9.85877e+06	7	2	1	2.74	329	6795
381	>sp|Q15417-2|CNN3_HUMAN Isoform 2 of Calponin-3 OS=Homo sapiens OX=9606 GN=CNN3
381	>sp|Q15417-3|CNN3_HUMAN Isoform 3 of Calponin-3 OS=Homo sapiens OX=9606 GN=CNN3
382	>sp|P11413|G6PD_HUMAN Glucose-6-phosphate 1-dehydrogenase OS=Homo sapiens OX=9606 GN=G6PD PE=1 SV=4	7.51	3.9	423.8	4.08121e+06	9	5	0	8.35	515	2720
382	>sp|P11413-2|G6PD_HUMAN Isoform Long of Glucose-6-phosphate 1-dehydrogenase OS=Homo sapiens OX=9606 GN=G6PD
382	>sp|P11413-3|G6PD_HUMAN Isoform 3 of Glucose-6-phosphate 1-dehydrogenase OS=Homo sapiens OX=9606 GN=G6PD
383	>sp|Q06323|PSME1_HUMAN Proteasome activator complex subunit 1 OS=Homo sapiens OX=9606 GN=PSME1 PE=1 SV=1	7.45	4.21	513.2	6.88096e+06	9	3	0	9.24	249	5794
383	>sp|Q06323-2|PSME1_HUMAN Isoform 2 of Proteasome activator complex subunit 1 OS=Homo sapiens OX=9606 GN=PSME1
383	>sp|Q06323-3|PSME1_HUMAN Isoform 3 of Proteasome activator complex subunit 1 OS=Homo sapiens OX=9606 GN=PSME1
384	>sp|O60814|H2B1K_HUMAN Histone H2B type 1-K OS=Homo sapiens OX=9606 GN=H2BC12 PE=1 SV=3	7.4	3.42	518.4	4.30897e+08	37	3	0	19.84	126	1144
384	>sp|P58876|H2B1D_HUMAN Histone H2B type 1-D OS=Homo sapiens OX=9606 GN=H2BC5 PE=1 SV=2
384	>sp|P62807|H2B1C_HUMAN Histone H2B type 1-C/E/F/G/I OS=Homo sapiens OX=9606 GN=H2BC10 PE=1 SV=4
384	>sp|Q5QNW6|H2B2F_HUMAN Histone H2B type 2-F OS=Homo sapiens OX=9606 GN=H2BC18 PE=1 SV=3
384	>sp|Q93079|H2B1H_HUMAN Histone H2B type 1-H OS=Homo sapiens OX=9606 GN=H2BC9 PE=1 SV=3
384	>sp|Q99877|H2B1N_HUMAN Histone H2B type 1-N OS=Homo sapiens OX=9606 GN=H2BC15 PE=1 SV=3
384	>sp|Q99879|H2B1M_HUMAN Histone H2B type 1-M OS=Homo sapiens OX=9606 GN=H2BC14 PE=1 SV=3
384	>sp|Q99880|H2B1L_HUMAN Histone H2B type 1-L OS=Homo sapiens OX=9606 GN=H2BC13 PE=1 SV=3
384	>sp|Q5QNW6-2|H2B2F_HUMAN Isoform 2 of Histone H2B type 2-F OS=Homo sapiens OX=9606 GN=H2BC18
385	>sp|P40121|CAPG_HUMAN Macrophage-capping protein OS=Homo sapiens OX=9606 GN=CAPG PE=1 SV=2	7.38	5.03	546.9	1.32313e+07	15	5	0	10.34	348	4126
385	>sp|P40121-2|CAPG_HUMAN Isoform 2 of Macrophage-capping protein OS=Homo sapiens OX=9606 GN=CAPG
386	>sp|P07305|H10_HUMAN Histone H1.0 OS=Homo sapiens OX=9606 GN=H1-0 PE=1 SV=3	7.34	3.7	561.1	2.76887e+07	10	2	0	8.76	194	2317
386	>sp|P07305-2|H10_HUMAN Isoform 2 of Histone H1.0 OS=Homo sapiens OX=9606 GN=H1-0
387	>sp|Q04760|LGUL_HUMAN Lactoylglutathione lyase OS=Homo sapiens OX=9606 GN=GLO1 PE=1 SV=4	7.31	4.31	438.9	6.79887e+06	7	3	1	13.04	184	5743
387	>sp|Q04760-2|LGUL_HUMAN Isoform 2 of Lactoylglutathione lyase OS=Homo sapiens OX=9606 GN=GLO1
388	>sp|P07741|APT_HUMAN Adenine phosphoribosyltransferase OS=Homo sapiens OX=9606 GN=APRT PE=1 SV=2	7.29	4.56	594.7	7.9353e+06	4	2	0	10	180	2349
388	>sp|P07741-2|APT_HUMAN Isoform 2 of Adenine phosphoribosyltransferase OS=Homo sapiens OX=9606 GN=APRT
389	>sp|Q13509|TBB3_HUMAN Tubulin beta-3 chain OS=Homo sapiens OX=9606 GN=TUBB3 PE=1 SV=2	7.27	3.87	456.6	4.84243e+06	6	2	1	5.11	450	6253
390	>sp|P02675|FIBB_HUMAN Fibrinogen beta chain OS=Homo sapiens OX=9606 GN=FGB PE=1 SV=2	7.24	3.42	474.4	3.46324e+07	16	6	1	6.72	491	2062
391	>sp|P05141|ADT2_HUMAN ADP/ATP translocase 2 OS=Homo sapiens OX=9606 GN=SLC25A5 PE=1 SV=7	7.24	4.06	455.1	1.96045e+07	9	3	0	8.39	298	2212
391	>sp|P12236|ADT3_HUMAN ADP/ATP translocase 3 OS=Homo sapiens OX=9606 GN=SLC25A6 PE=1 SV=4
392	>sp|P63000|RAC1_HUMAN Ras-related C3 botulinum toxin substrate 1 OS=Homo sapiens OX=9606 GN=RAC1 PE=1 SV=1	7.19	4.77	526.3	1.96744e+07	10	4	1	17.71	192	5311
392	>sp|P63000-2|RAC1_HUMAN Isoform B of Ras-related C3 botulinum toxin substrate 1 OS=Homo sapiens OX=9606 GN=RAC1
393	>sp|Q96KP4|CNDP2_HUMAN Cytosolic non-specific dipeptidase OS=Homo sapiens OX=9606 GN=CNDP2 PE=1 SV=2	7.18	6.76	642.8	6.46807e+06	6	2	0	3.37	475	11018
393	>sp|Q96KP4-2|CNDP2_HUMAN Isoform 2 of Cytosolic non-specific dipeptidase OS=Homo sapiens OX=9606 GN=CNDP2
394	>sp|P27105|STOM_HUMAN Stomatin OS=Homo sapiens OX=9606 GN=STOM PE=1 SV=3	7.16	4.03	433.6	1.80499e+07	10	5	0	13.19	288	3611
395	>sp|P61978|HNRPK_HUMAN Heterogeneous nuclear ribonucleoprotein K OS=Homo sapiens OX=9606 GN=HNRNPK PE=1 SV=1	7.12	4.5	530.8	3.80633e+07	26	3	0	5.62	463	5223
396	>sp|Q16698|DECR_HUMAN 2,4-dienoyl-CoA reductase [(3E)-enoyl-CoA-producing], mitochondrial OS=Homo sapiens OX=9606 GN=DECR1 PE=1 SV=1	7.11	4.32	567.8	8.83488e+06	8	4	0	11.04	335	7029
396	>sp|Q16698-2|DECR_HUMAN Isoform 2 of 2,4-dienoyl-CoA reductase [(3E)-enoyl-CoA-producing], mitochondrial OS=Homo sapiens OX=9606 GN=DECR1
397	>sp|Q01813|PFKAP_HUMAN ATP-dependent 6-phosphofructokinase, platelet type OS=Homo sapiens OX=9606 GN=PFKP PE=1 SV=2	7.11	3.85	428.4	1.14746e+07	6	3	0	3.44	784	5592
397	>sp|Q01813-2|PFKAP_HUMAN Isoform 2 of ATP-dependent 6-phosphofructokinase, platelet type OS=Homo sapiens OX=9606 GN=PFKP
398	>sp|Q02218|ODO1_HUMAN 2-oxoglutarate dehydrogenase complex component E1 OS=Homo sapiens OX=9606 GN=OGDH PE=1 SV=3	7.1	3.47	413.6	8.93159e+06	13	4	0	2.74	1023	5619
399	>sp|P13489|RINI_HUMAN Ribonuclease inhibitor OS=Homo sapiens OX=9606 GN=RNH1 PE=1 SV=2	7.06	6.76	617.6	7.08871e+06	6	2	0	3.9	461	2809
400	>sp|P04264|K2C1_HUMAN Keratin, type II cytoskeletal 1 OS=Homo sapiens OX=9606 GN=KRT1 PE=1 SV=6	7.04	3.83	483.1	1.29434e+07	10	4	0	5.9	644	2154
401	>sp|O60701|UGDH_HUMAN UDP-glucose 6-dehydrogenase OS=Homo sapiens OX=9606 GN=UGDH PE=1 SV=1	7	4.21	575.7	4.96498e+06	4	2	0	4.66	494	1092
401	>sp|O60701-2|UGDH_HUMAN Isoform 2 of UDP-glucose 6-dehydrogenase OS=Homo sapiens OX=9606 GN=UGDH
401	>sp|O60701-3|UGDH_HUMAN Isoform 3 of UDP-glucose 6-dehydrogenase OS=Homo sapiens OX=9606 GN=UGDH
402	>sp|Q14739|LBR_HUMAN Delta(14)-sterol reductase LBR OS=Homo sapiens OX=9606 GN=LBR PE=1 SV=2	6.99	4.17	403.4	2.18975e+06	4	2	0	3.74	615	6588
403	>sp|Q16762|THTR_HUMAN Thiosulfate sulfurtransferase OS=Homo sapiens OX=9606 GN=TST PE=1 SV=4	6.98	4.42	540.4	1.22115e+07	14	7	1	17.85	297	7037
404	>sp|P55268|LAMB2_HUMAN Laminin subunit beta-2 OS=Homo sapiens OX=9606 GN=LAMB2 PE=1 SV=2	6.98	3.61	463.1	4.713e+06	3	2	0	1.22	1798	4959
405	>sp|P23246|SFPQ_HUMAN Splicing factor, proline- and glutamine-rich OS=Homo sapiens OX=9606 GN=SFPQ PE=1 SV=2	6.96	5.76	582.3	1.09137e+07	12	4	0	4.53	707	3437
405	>sp|P23246-2|SFPQ_HUMAN Isoform Short of Splicing factor, proline- and glutamine-rich OS=Homo sapiens OX=9606 GN=SFPQ
406	>sp|Q8NBS9|TXND5_HUMAN Thioredoxin domain-containing protein 5 OS=Homo sapiens OX=9606 GN=TXNDC5 PE=1 SV=2	6.94	3.79	401.5	1.3382e+07	14	3	0	5.56	432	9556
406	>sp|Q8NBS9-2|TXND5_HUMAN Isoform 2 of Thioredoxin domain-containing protein 5 OS=Homo sapiens OX=9606 GN=TXNDC5
407	>sp|Q07955|SRSF1_HUMAN Serine/arginine-rich splicing factor 1 OS=Homo sapiens OX=9606 GN=SRSF1 PE=1 SV=2	6.9	4.29	577.3	2.42337e+07	18	4	0	13.71	248	5855
407	>sp|Q07955-2|SRSF1_HUMAN Isoform ASF-2 of Serine/arginine-rich splicing factor 1 OS=Homo sapiens OX=9606 GN=SRSF1
407	>sp|Q07955-3|SRSF1_HUMAN Isoform ASF-3 of Serine/arginine-rich splicing factor 1 OS=Homo sapiens OX=9606 GN=SRSF1
408	>sp|Q9P0M6|H2AW_HUMAN Core histone macro-H2A.2 OS=Homo sapiens OX=9606 GN=MACROH2A2 PE=1 SV=3	6.88	6.62	649.1	6.58666e+06	5	3	0	8.33	372	13517
409	>sp|Q15366|PCBP2_HUMAN Poly(rC)-binding protein 2 OS=Homo sapiens OX=9606 GN=PCBP2 PE=1 SV=1	6.87	5.01	541.7	1.11328e+07	12	3	0	7.12	365	6779
409	>sp|Q15366-2|PCBP2_HUMAN Isoform 2 of Poly(rC)-binding protein 2 OS=Homo sapiens OX=9606 GN=PCBP2
409	>sp|Q15366-3|PCBP2_HUMAN Isoform 3 of Poly(rC)-binding protein 2 OS=Homo sapiens OX=9606 GN=PCBP2
409	>sp|Q15366-4|PCBP2_HUMAN Isoform 4 of Poly(rC)-binding protein 2 OS=Homo sapiens OX=9606 GN=PCBP2
409	>sp|Q15366-5|PCBP2_HUMAN Isoform 5 of Poly(rC)-binding protein 2 OS=Homo sapiens OX=9606 GN=PCBP2
409	>sp|Q15366-6|PCBP2_HUMAN Isoform 6 of Poly(rC)-binding protein 2 OS=Homo sapiens OX=9606 GN=PCBP2
409	>sp|Q15366-7|PCBP2_HUMAN Isoform 7 of Poly(rC)-binding protein 2 OS=Homo sapiens OX=9606 GN=PCBP2
409	>sp|Q15366-8|PCBP2_HUMAN Isoform 8 of Poly(rC)-binding protein 2 OS=Homo sapiens OX=9606 GN=PCBP2
410	>sp|Q13247|SRSF6_HUMAN Serine/arginine-rich splicing factor 6 OS=Homo sapiens OX=9606 GN=SRSF6 PE=1 SV=2	6.85	3.77	530.7	2.48617e+07	14	7	0	14.24	344	6148
410	>sp|Q13247-3|SRSF6_HUMAN Isoform SRP55-3 of Serine/arginine-rich splicing factor 6 OS=Homo sapiens OX=9606 GN=SRSF6
411	>sp|P39019|RS19_HUMAN 40S ribosomal protein S19 OS=Homo sapiens OX=9606 GN=RPS19 PE=1 SV=2	6.85	3.4	469.6	2.6437e+07	17	5	0	21.38	145	4113
412	>sp|P00390|GSHR_HUMAN Glutathione reductase, mitochondrial OS=Homo sapiens OX=9606 GN=GSR PE=1 SV=2	6.85	3.89	500.3	8.00416e+06	11	3	0	5.36	522	1883
412	>sp|P00390-2|GSHR_HUMAN Isoform Cytoplasmic of Glutathione reductase, mitochondrial OS=Homo sapiens OX=9606 GN=GSR
412	>sp|P00390-3|GSHR_HUMAN Isoform 2 of Glutathione reductase, mitochondrial OS=Homo sapiens OX=9606 GN=GSR
412	>sp|P00390-4|GSHR_HUMAN Isoform 3 of Glutathione reductase, mitochondrial OS=Homo sapiens OX=9606 GN=GSR
412	>sp|P00390-5|GSHR_HUMAN Isoform 4 of Glutathione reductase, mitochondrial OS=Homo sapiens OX=9606 GN=GSR
413	>sp|P45880|VDAC2_HUMAN Voltage-dependent anion-selective channel protein 2 OS=Homo sapiens OX=9606 GN=VDAC2 PE=1 SV=2	6.84	3.41	434	1.42959e+07	11	4	0	9.18	294	4325
413	>sp|P45880-1|VDAC2_HUMAN Isoform 1 of Voltage-dependent anion-selective channel protein 2 OS=Homo sapiens OX=9606 GN=VDAC2
413	>sp|P45880-2|VDAC2_HUMAN Isoform 2 of Voltage-dependent anion-selective channel protein 2 OS=Homo sapiens OX=9606 GN=VDAC2
414	>sp|P61106|RAB14_HUMAN Ras-related protein Rab-14 OS=Homo sapiens OX=9606 GN=RAB14 PE=1 SV=4	6.8	6.79	602	536668	2	1	1	6.05	215	5172
415	>sp|Q99714|HCD2_HUMAN 3-hydroxyacyl-CoA dehydrogenase type-2 OS=Homo sapiens OX=9606 GN=HSD17B10 PE=1 SV=3	6.8	3.91	568.1	1.27447e+07	6	2	1	7.66	261	11469
416	>sp|P57088|TMM33_HUMAN Transmembrane protein 33 OS=Homo sapiens OX=9606 GN=TMEM33 PE=1 SV=2	6.8	3.94	400.3	2.4929e+06	4	3	0	10.53	247	5058
417	>sp|P22352|GPX3_HUMAN Glutathione peroxidase 3 OS=Homo sapiens OX=9606 GN=GPX3 PE=1 SV=2	6.79	4.65	488.6	11519214	12	4	2	13.27	226	3390
418	>sp|P05556|ITB1_HUMAN Integrin beta-1 OS=Homo sapiens OX=9606 GN=ITGB1 PE=1 SV=2	6.79	3.37	485.5	1.35827e+07	9	4	0	4.14	798	2247
418	>sp|P05556-2|ITB1_HUMAN Isoform 2 of Integrin beta-1 OS=Homo sapiens OX=9606 GN=ITGB1
418	>sp|P05556-5|ITB1_HUMAN Isoform 5 of Integrin beta-1 OS=Homo sapiens OX=9606 GN=ITGB1
418	>sp|P05556-3|ITB1_HUMAN Isoform 3 of Integrin beta-1 OS=Homo sapiens OX=9606 GN=ITGB1
418	>sp|P05556-4|ITB1_HUMAN Isoform 4 of Integrin beta-1 OS=Homo sapiens OX=9606 GN=ITGB1
419	>sp|P21980|TGM2_HUMAN Protein-glutamine gamma-glutamyltransferase 2 OS=Homo sapiens OX=9606 GN=TGM2 PE=1 SV=2	6.78	3.91	497.9	2.25383e+07	17	4	0	4.51	687	3367
420	>sp|Q9NZU5|LMCD1_HUMAN LIM and cysteine-rich domains protein 1 OS=Homo sapiens OX=9606 GN=LMCD1 PE=1 SV=1	6.77	3.27	478	7004836	9	4	0	9.04	365	13486
420	>sp|Q9NZU5-2|LMCD1_HUMAN Isoform 2 of LIM and cysteine-rich domains protein 1 OS=Homo sapiens OX=9606 GN=LMCD1
421	>sp|P55735|SEC13_HUMAN Protein SEC13 homolog OS=Homo sapiens OX=9606 GN=SEC13 PE=1 SV=3	6.76	6.76	637	1.2387e+06	2	1	0	3.42	322	4975
421	>sp|P55735-3|SEC13_HUMAN Isoform 3 of Protein SEC13 homolog OS=Homo sapiens OX=9606 GN=SEC13
421	>sp|P55735-2|SEC13_HUMAN Isoform 2 of Protein SEC13 homolog OS=Homo sapiens OX=9606 GN=SEC13
421	>sp|P55735-4|SEC13_HUMAN Isoform 4 of Protein SEC13 homolog OS=Homo sapiens OX=9606 GN=SEC13
422	>sp|P02750|A2GL_HUMAN Leucine-rich alpha-2-glycoprotein OS=Homo sapiens OX=9606 GN=LRG1 PE=1 SV=2	6.75	4.24	569.7	7.8636e+06	6	4	0	9.51	347	2076
423	>sp|Q15181|IPYR_HUMAN Inorganic pyrophosphatase OS=Homo sapiens OX=9606 GN=PPA1 PE=1 SV=2	6.75	4.17	458.3	1.01739e+07	10	2	0	6.23	289	19637
424	>sp|Q04837|SSBP_HUMAN Single-stranded DNA-binding protein, mitochondrial OS=Homo sapiens OX=9606 GN=SSBP1 PE=1 SV=1	6.72	4.01	448.8	7.3203e+06	9	3	0	11.49	148	5746
425	>sp|Q14108|SCRB2_HUMAN Lysosome membrane protein 2 OS=Homo sapiens OX=9606 GN=SCARB2 PE=1 SV=2	6.7	4.79	581.4	1.45799e+07	13	3	0	4.39	478	6423
426	>sp|P68431|H31_HUMAN Histone H3.1 OS=Homo sapiens OX=9606 GN=H3C12 PE=1 SV=2	6.7	3.26	539.8	457233600	52	7	1	23.53	136	5354
426	>sp|P84243|H33_HUMAN Histone H3.3 OS=Homo sapiens OX=9606 GN=H3-3B PE=1 SV=2
426	>sp|Q16695|H31T_HUMAN Histone H3.1t OS=Homo sapiens OX=9606 GN=H3-4 PE=1 SV=3
426	>sp|Q6NXT2|H3C_HUMAN Histone H3.3C OS=Homo sapiens OX=9606 GN=H3-5 PE=1 SV=3
426	>sp|Q71DI3|H32_HUMAN Histone H3.2 OS=Homo sapiens OX=9606 GN=H3C13 PE=1 SV=3
427	>sp|P48637|GSHB_HUMAN Glutathione synthetase OS=Homo sapiens OX=9606 GN=GSS PE=1 SV=1	6.7	3.51	431.6	8.51106e+06	8	4	0	6.12	474	4458
427	>sp|P48637-2|GSHB_HUMAN Isoform 2 of Glutathione synthetase OS=Homo sapiens OX=9606 GN=GSS
428	>sp|Q1KMD3|HNRL2_HUMAN Heterogeneous nuclear ribonucleoprotein U-like protein 2 OS=Homo sapiens OX=9606 GN=HNRNPUL2 PE=1 SV=1	6.69	2.55	402.9	2.28732e+07	16	7	0	6.16	747	19732
429	>sp|P07942|LAMB1_HUMAN Laminin subunit beta-1 OS=Homo sapiens OX=9606 GN=LAMB1 PE=1 SV=2	6.67	2.86	487.9	1.30892e+07	13	5	0	2.18	1786	2359
430	>sp|O00468|AGRIN_HUMAN Agrin OS=Homo sapiens OX=9606 GN=AGRN PE=1 SV=6	6.67	3.87	408.7	1.21057e+07	11	5	0	1.98	2068	291
430	>sp|O00468-2|AGRIN_HUMAN Isoform 2 of Agrin OS=Homo sapiens OX=9606 GN=AGRN
430	>sp|O00468-3|AGRIN_HUMAN Isoform 3 of Agrin OS=Homo sapiens OX=9606 GN=AGRN
430	>sp|O00468-4|AGRIN_HUMAN Isoform 4 of Agrin OS=Homo sapiens OX=9606 GN=AGRN
430	>sp|O00468-5|AGRIN_HUMAN Isoform 5 of Agrin OS=Homo sapiens OX=9606 GN=AGRN
430	>sp|O00468-6|AGRIN_HUMAN Isoform 6 of Agrin OS=Homo sapiens OX=9606 GN=AGRN
430	>sp|O00468-7|AGRIN_HUMAN Isoform 7 of Agrin OS=Homo sapiens OX=9606 GN=AGRN
431	>sp|P40926|MDHM_HUMAN Malate dehydrogenase, mitochondrial OS=Homo sapiens OX=9606 GN=MDH2 PE=1 SV=3	6.65	3.92	509.6	1.28637e+07	7	3	1	7.69	338	4158
432	>sp|O14558|HSPB6_HUMAN Heat shock protein beta-6 OS=Homo sapiens OX=9606 GN=HSPB6 PE=1 SV=2	6.64	6.63	619.6	1.96959e+06	2	1	0	8.12	160	378
433	>sp|P04003|C4BPA_HUMAN C4b-binding protein alpha chain OS=Homo sapiens OX=9606 GN=C4BPA PE=1 SV=2	6.62	2.76	426.3	9.72545e+06	11	4	0	5.36	597	2119
434	>sp|P19652|A1AG2_HUMAN Alpha-1-acid glycoprotein 2 OS=Homo sapiens OX=9606 GN=ORM2 PE=1 SV=2	6.62	6.57	679.9	4.37062e+06	4	1	0	4.98	201	3227
435	>sp|P62861|RS30_HUMAN FAU ubiquitin-like and ribosomal protein S30 OS=Homo sapiens OX=9606 GN=FAU PE=1 SV=2	6.61	4.87	574	9508956	7	2	0	8.27	133	5289
436	>sp|P28062|PSB8_HUMAN Proteasome subunit beta type-8 OS=Homo sapiens OX=9606 GN=PSMB8 PE=1 SV=3	6.61	6.24	602.5	4.35093e+06	4	2	0	5.8	276	3645
436	>sp|P28062-2|PSB8_HUMAN Isoform 2 of Proteasome subunit beta type-8 OS=Homo sapiens OX=9606 GN=PSMB8
437	>sp|Q9BS26|ERP44_HUMAN Endoplasmic reticulum resident protein 44 OS=Homo sapiens OX=9606 GN=ERP44 PE=1 SV=1	6.6	4.02	493.8	1.46649e+07	14	5	0	9.36	406	11659
438	>sp|P08574|CY1_HUMAN Cytochrome c1, heme protein, mitochondrial OS=Homo sapiens OX=9606 GN=CYC1 PE=1 SV=3	6.6	6.6	600.3	2065724	2	1	0	3.69	325	2412
439	>sp|Q16822|PCKGM_HUMAN Phosphoenolpyruvate carboxykinase [GTP], mitochondrial OS=Homo sapiens OX=9606 GN=PCK2 PE=1 SV=4	6.54	3.85	410.7	2.90416e+06	4	2	0	2.97	640	7055
439	>sp|Q16822-3|PCKGM_HUMAN Isoform 3 of Phosphoenolpyruvate carboxykinase [GTP], mitochondrial OS=Homo sapiens OX=9606 GN=PCK2
440	>sp|P62081|RS7_HUMAN 40S ribosomal protein S7 OS=Homo sapiens OX=9606 GN=RPS7 PE=1 SV=1	6.5	3.26	489	4.51337e+06	5	2	0	8.76	194	5230
441	>sp|P25398|RS12_HUMAN 40S ribosomal protein S12 OS=Homo sapiens OX=9606 GN=RPS12 PE=1 SV=3	6.48	3.87	392.3	5.25257e+06	4	2	0	13.64	132	3549
442	>sp|Q02543|RL18A_HUMAN 60S ribosomal protein L18a OS=Homo sapiens OX=9606 GN=RPL18A PE=1 SV=2	6.47	3.48	416.4	1.08291e+07	12	3	0	8.52	176	5639
443	>sp|P28838|AMPL_HUMAN Cytosol aminopeptidase OS=Homo sapiens OX=9606 GN=LAP3 PE=1 SV=3	6.46	4.89	518.2	8.43372e+06	6	2	0	3.47	519	3692
443	>sp|P28838-2|AMPL_HUMAN Isoform 2 of Cytosol aminopeptidase OS=Homo sapiens OX=9606 GN=LAP3
444	>sp|P20618|PSB1_HUMAN Proteasome subunit beta type-1 OS=Homo sapiens OX=9606 GN=PSMB1 PE=1 SV=2	6.43	4.1	378.6	1.24399e+07	15	4	0	15.35	241	3277
445	>sp|P63010|AP2B1_HUMAN AP-2 complex subunit beta OS=Homo sapiens OX=9606 GN=AP2B1 PE=1 SV=1	6.34	2.98	425	8.34666e+06	7	4	0	3.42	937	5312
445	>sp|P63010-2|AP2B1_HUMAN Isoform 2 of AP-2 complex subunit beta OS=Homo sapiens OX=9606 GN=AP2B1
445	>sp|P63010-3|AP2B1_HUMAN Isoform 3 of AP-2 complex subunit beta OS=Homo sapiens OX=9606 GN=AP2B1
446	>sp|P27695|APEX1_HUMAN DNA-(apurinic or apyrimidinic site) endonuclease OS=Homo sapiens OX=9606 GN=APEX1 PE=1 SV=2	6.34	6.34	608.3	1.05783e+06	2	1	0	3.46	318	3629
447	>sp|P63241|IF5A1_HUMAN Eukaryotic translation initiation factor 5A-1 OS=Homo sapiens OX=9606 GN=EIF5A PE=1 SV=2	6.34	4.6	400.2	6.94786e+06	8	2	0	12.34	154	5331
447	>sp|Q9GZV4|IF5A2_HUMAN Eukaryotic translation initiation factor 5A-2 OS=Homo sapiens OX=9606 GN=EIF5A2 PE=1 SV=3
447	>sp|Q6IS14|IF5AL_HUMAN Eukaryotic translation initiation factor 5A-1-like OS=Homo sapiens OX=9606 GN=EIF5AL1 PE=2 SV=2
447	>sp|P63241-2|IF5A1_HUMAN Isoform 2 of Eukaryotic translation initiation factor 5A-1 OS=Homo sapiens OX=9606 GN=EIF5A
448	>sp|P49755|TMEDA_HUMAN Transmembrane emp24 domain-containing protein 10 OS=Homo sapiens OX=9606 GN=TMED10 PE=1 SV=2	6.32	4.69	556.3	4.42678e+06	7	2	1	9.13	219	4555
449	>sp|P07585|PGS2_HUMAN Decorin OS=Homo sapiens OX=9606 GN=DCN PE=1 SV=1	6.3	4.43	563	29283663	18	6	0	11.7	359	2343
450	>sp|P31930|QCR1_HUMAN Cytochrome b-c1 complex subunit 1, mitochondrial OS=Homo sapiens OX=9606 GN=UQCRC1 PE=1 SV=3	6.3	3.91	566.8	1.6816e+07	13	5	1	7.5	480	3850
451	>sp|P15088|CBPA3_HUMAN Mast cell carboxypeptidase A OS=Homo sapiens OX=9606 GN=CPA3 PE=1 SV=2	6.29	3.6	480.3	4.90101e+06	7	2	0	4.32	417	15393
452	>sp|P62820|RAB1A_HUMAN Ras-related protein Rab-1A OS=Homo sapiens OX=9606 GN=RAB1A PE=1 SV=3	6.28	4.35	491.8	1.6671e+07	9	2	0	9.27	205	5279
453	>sp|O75131|CPNE3_HUMAN Copine-3 OS=Homo sapiens OX=9606 GN=CPNE3 PE=1 SV=1	6.24	3.77	483.4	2.52024e+06	4	2	0	3.35	537	1225
454	>sp|Q9H6S3|ES8L2_HUMAN Epidermal growth factor receptor kinase substrate 8-like protein 2 OS=Homo sapiens OX=9606 GN=EPS8L2 PE=1 SV=2	6.21	4.35	420.1	4.12094e+06	7	4	0	4.2	715	12517
454	>sp|Q9H6S3-3|ES8L2_HUMAN Isoform 3 of Epidermal growth factor receptor kinase substrate 8-like protein 2 OS=Homo sapiens OX=9606 GN=EPS8L2
455	>sp|Q00341|VIGLN_HUMAN Vigilin OS=Homo sapiens OX=9606 GN=HDLBP PE=1 SV=2	6.16	2.93	469.1	1.95207e+07	15	9	0	5.52	1268	5514
456	>sp|A0A0B4J1X5|HV374_HUMAN Immunoglobulin heavy variable 3-74 OS=Homo sapiens OX=9606 GN=IGHV3-74 PE=3 SV=1	6.14	5.17	617.1	7.04792e+06	6	2	1	15.38	117	14907
457	>sp|O15533|TPSN_HUMAN Tapasin OS=Homo sapiens OX=9606 GN=TAPBP PE=1 SV=2	6.13	2.77	478.1	1.64033e+07	10	4	1	7.37	448	685
457	>sp|O15533-2|TPSN_HUMAN Isoform 2 of Tapasin OS=Homo sapiens OX=9606 GN=TAPBP
457	>sp|O15533-3|TPSN_HUMAN Isoform 3 of Tapasin OS=Homo sapiens OX=9606 GN=TAPBP
458	>sp|O60763|USO1_HUMAN General vesicular transport factor p115 OS=Homo sapiens OX=9606 GN=USO1 PE=1 SV=2	6.13	2.64	391	2.84757e+06	6	4	1	3.64	962	1138
458	>sp|O60763-2|USO1_HUMAN Isoform 2 of General vesicular transport factor p115 OS=Homo sapiens OX=9606 GN=USO1
459	>sp|Q96IU4|ABHEB_HUMAN Putative protein-lysine deacylase ABHD14B OS=Homo sapiens OX=9606 GN=ABHD14B PE=1 SV=1	6.12	4.7	477.4	4.93553e+06	9	3	1	10.48	210	10930
460	>sp|P02679|FIBG_HUMAN Fibrinogen gamma chain OS=Homo sapiens OX=9606 GN=FGG PE=1 SV=3	6.09	4.97	437.2	1.35325e+07	15	4	1	7.06	453	2063
460	>sp|P02679-2|FIBG_HUMAN Isoform Gamma-A of Fibrinogen gamma chain OS=Homo sapiens OX=9606 GN=FGG
461	>sp|P25786|PSA1_HUMAN Proteasome subunit alpha type-1 OS=Homo sapiens OX=9606 GN=PSMA1 PE=1 SV=1	6.08	4.05	415.5	3.03293e+07	10	4	0	11.79	263	3558
461	>sp|P25786-2|PSA1_HUMAN Isoform Long of Proteasome subunit alpha type-1 OS=Homo sapiens OX=9606 GN=PSMA1
462	>sp|P55786|PSA_HUMAN Puromycin-sensitive aminopeptidase OS=Homo sapiens OX=9606 GN=NPEPPS PE=1 SV=2	6.06	4	446	2.57756e+06	6	4	0	3.7	919	4980
462	>sp|P55786-2|PSA_HUMAN Isoform 2 of Puromycin-sensitive aminopeptidase OS=Homo sapiens OX=9606 GN=NPEPPS
463	>sp|P47756|CAPZB_HUMAN F-actin-capping protein subunit beta OS=Homo sapiens OX=9606 GN=CAPZB PE=1 SV=5	6.05	5.56	602.6	1.49096e+07	8	2	0	6.25	272	4383
463	>sp|P47756-1|CAPZB_HUMAN Isoform 2 of F-actin-capping protein subunit beta OS=Homo sapiens OX=9606 GN=CAPZB
464	>sp|P00367|DHE3_HUMAN Glutamate dehydrogenase 1, mitochondrial OS=Homo sapiens OX=9606 GN=GLUD1 PE=1 SV=2	6.02	3.28	452.7	13305028	11	5	3	6.81	558	1880
465	>sp|P12955|PEPD_HUMAN Xaa-Pro dipeptidase OS=Homo sapiens OX=9606 GN=PEPD PE=1 SV=3	6.01	3.97	543.9	5.26677e+06	8	3	0	4.87	493	2791
465	>sp|P12955-2|PEPD_HUMAN Isoform 2 of Xaa-Pro dipeptidase OS=Homo sapiens OX=9606 GN=PEPD
465	>sp|P12955-3|PEPD_HUMAN Isoform 3 of Xaa-Pro dipeptidase OS=Homo sapiens OX=9606 GN=PEPD
466	>sp|P14923|PLAK_HUMAN Junction plakoglobin OS=Homo sapiens OX=9606 GN=JUP PE=1 SV=3	5.99	3.42	424.3	21785043	10	6	2	6.85	745	2911
467	>sp|P30085-3|KCY_HUMAN Isoform 3 of UMP-CMP kinase OS=Homo sapiens OX=9606 GN=CMPK1	5.98	4.92	456	5.02945e+06	10	2	0	9.21	228	18914
468	>Reverse >sp|Q07092|COGA1_HUMAN Collagen alpha-1(XVI) chain OS=Homo sapiens OX=9606 GN=COL16A1 PE=1 SV=2	5.96	5.57	638.3	6.25402e+06	5	2	0	0.94	1604	48221
469	>sp|Q92890|UFD1_HUMAN Ubiquitin recognition factor in ER-associated degradation protein 1 OS=Homo sapiens OX=9606 GN=UFD1 PE=1 SV=3	5.95	4.23	414.4	6621612	10	4	0	9.77	307	10418
469	>sp|Q92890-1|UFD1_HUMAN Isoform Long of Ubiquitin recognition factor in ER-associated degradation protein 1 OS=Homo sapiens OX=9606 GN=UFD1
470	>sp|Q9UGI8|TES_HUMAN Testin OS=Homo sapiens OX=9606 GN=TES PE=1 SV=1	5.93	5.12	547.5	3.10986e+06	4	2	1	4.51	421	13776
470	>sp|Q9UGI8-2|TES_HUMAN Isoform 2 of Testin OS=Homo sapiens OX=9606 GN=TES
471	>sp|Q9NYU2|UGGG1_HUMAN UDP-glucose:glycoprotein glucosyltransferase 1 OS=Homo sapiens OX=9606 GN=UGGT1 PE=1 SV=3	5.89	3.81	476.6	1.53285e+07	10	4	0	1.99	1555	13396
471	>sp|Q9NYU2-2|UGGG1_HUMAN Isoform 2 of UDP-glucose:glycoprotein glucosyltransferase 1 OS=Homo sapiens OX=9606 GN=UGGT1
472	>sp|O75891|AL1L1_HUMAN Cytosolic 10-formyltetrahydrofolate dehydrogenase OS=Homo sapiens OX=9606 GN=ALDH1L1 PE=1 SV=2	5.89	4.74	391.6	6.40668e+06	10	4	0	3.88	902	1440
472	>sp|O75891-3|AL1L1_HUMAN Isoform 3 of Cytosolic 10-formyltetrahydrofolate dehydrogenase OS=Homo sapiens OX=9606 GN=ALDH1L1
473	>sp|P52907|CAZA1_HUMAN F-actin-capping protein subunit alpha-1 OS=Homo sapiens OX=9606 GN=CAPZA1 PE=1 SV=3	5.88	4.49	592.4	2.55708e+07	18	5	0	11.19	286	4811
474	>sp|P01903|DRA_HUMAN HLA class II histocompatibility antigen, DR alpha chain OS=Homo sapiens OX=9606 GN=HLA-DRA PE=1 SV=2	5.87	5.03	537	5.71471e+06	5	3	0	9.06	254	2035
475	>sp|P50502|F10A1_HUMAN Hsc70-interacting protein OS=Homo sapiens OX=9606 GN=ST13 PE=1 SV=2	5.86	3.83	523	5.81668e+06	10	3	0	6.23	369	4630
475	>sp|Q8IZP2|ST134_HUMAN Putative protein FAM10A4 OS=Homo sapiens OX=9606 GN=ST13P4 PE=5 SV=1
475	>sp|Q8NFI4|F10A5_HUMAN Putative protein FAM10A5 OS=Homo sapiens OX=9606 GN=ST13P5 PE=5 SV=1
476	>sp|P14866|HNRPL_HUMAN Heterogeneous nuclear ribonucleoprotein L OS=Homo sapiens OX=9606 GN=HNRNPL PE=1 SV=2	5.84	5.11	555.3	15004015	11	3	0	3.57	589	2905
476	>sp|P14866-2|HNRPL_HUMAN Isoform 2 of Heterogeneous nuclear ribonucleoprotein L OS=Homo sapiens OX=9606 GN=HNRNPL
477	>sp|P62834|RAP1A_HUMAN Ras-related protein Rap-1A OS=Homo sapiens OX=9606 GN=RAP1A PE=1 SV=1	5.82	4.04	520.8	1.01736e+07	10	3	1	11.41	184	5282
478	>sp|Q00796|DHSO_HUMAN Sorbitol dehydrogenase OS=Homo sapiens OX=9606 GN=SORD PE=1 SV=4	5.79	4.44	535.3	5.28486e+06	6	2	0	4.48	357	5533
479	>sp|P11279|LAMP1_HUMAN Lysosome-associated membrane glycoprotein 1 OS=Homo sapiens OX=9606 GN=LAMP1 PE=1 SV=3	5.77	3.03	509.1	2.08823e+06	4	2	0	4.08	417	2693
480	>sp|O60831|PRAF2_HUMAN PRA1 family protein 2 OS=Homo sapiens OX=9606 GN=PRAF2 PE=1 SV=1	5.75	5.73	589	584982	2	1	0	6.18	178	1150
481	>sp|Q53EL6|PDCD4_HUMAN Programmed cell death protein 4 OS=Homo sapiens OX=9606 GN=PDCD4 PE=1 SV=2	5.73	5.73	599.1	760304	2	1	0	2.35	469	7304
481	>sp|Q53EL6-2|PDCD4_HUMAN Isoform 2 of Programmed cell death protein 4 OS=Homo sapiens OX=9606 GN=PDCD4
482	>sp|P10253|LYAG_HUMAN Lysosomal alpha-glucosidase OS=Homo sapiens OX=9606 GN=GAA PE=1 SV=4	5.71	2.92	392.9	2.75766e+06	6	3	0	2.52	952	2617
483	>sp|O15144|ARPC2_HUMAN Actin-related protein 2/3 complex subunit 2 OS=Homo sapiens OX=9606 GN=ARPC2 PE=1 SV=1	5.71	4.83	428.4	1.44308e+07	9	4	1	10.33	300	563
484	>sp|P14314|GLU2B_HUMAN Glucosidase 2 subunit beta OS=Homo sapiens OX=9606 GN=PRKCSH PE=1 SV=2	5.69	3	477.2	1.09209e+07	10	4	0	5.87	528	2871
484	>sp|P14314-2|GLU2B_HUMAN Isoform 2 of Glucosidase 2 subunit beta OS=Homo sapiens OX=9606 GN=PRKCSH
485	>sp|P62280|RS11_HUMAN 40S ribosomal protein S11 OS=Homo sapiens OX=9606 GN=RPS11 PE=1 SV=3	5.68	1.54	541	3.86278e+07	22	6	0	25.32	158	5247
486	>sp|P29590|PML_HUMAN Protein PML OS=Homo sapiens OX=9606 GN=PML PE=1 SV=3	5.68	4.39	541	5.99781e+06	8	4	0	3.4	882	3735
486	>sp|P29590-10|PML_HUMAN Isoform PML-7 of Protein PML OS=Homo sapiens OX=9606 GN=PML
486	>sp|P29590-11|PML_HUMAN Isoform PML-11 of Protein PML OS=Homo sapiens OX=9606 GN=PML
486	>sp|P29590-12|PML_HUMAN Isoform PML-12 of Protein PML OS=Homo sapiens OX=9606 GN=PML
486	>sp|P29590-13|PML_HUMAN Isoform PML-13 of Protein PML OS=Homo sapiens OX=9606 GN=PML
486	>sp|P29590-14|PML_HUMAN Isoform PML-14 of Protein PML OS=Homo sapiens OX=9606 GN=PML
486	>sp|P29590-2|PML_HUMAN Isoform PML-5 of Protein PML OS=Homo sapiens OX=9606 GN=PML
486	>sp|P29590-3|PML_HUMAN Isoform PML-8 of Protein PML OS=Homo sapiens OX=9606 GN=PML
486	>sp|P29590-4|PML_HUMAN Isoform PML-6 of Protein PML OS=Homo sapiens OX=9606 GN=PML
486	>sp|P29590-5|PML_HUMAN Isoform PML-4 of Protein PML OS=Homo sapiens OX=9606 GN=PML
486	>sp|P29590-8|PML_HUMAN Isoform PML-2 of Protein PML OS=Homo sapiens OX=9606 GN=PML
486	>sp|P29590-9|PML_HUMAN Isoform PML-3 of Protein PML OS=Homo sapiens OX=9606 GN=PML
487	>sp|P01615|KVD28_HUMAN Immunoglobulin kappa variable 2D-28 OS=Homo sapiens OX=9606 GN=IGKV2D-28 PE=1 SV=2	5.67	5.65	585.8	4.15993e+06	2	1	0	10.83	120	1993
487	>sp|P01614|KVD40_HUMAN Immunoglobulin kappa variable 2D-40 OS=Homo sapiens OX=9606 GN=IGKV2D-40 PE=1 SV=2
487	>sp|P06310|KV230_HUMAN Immunoglobulin kappa variable 2-30 OS=Homo sapiens OX=9606 GN=IGKV2-30 PE=3 SV=2
487	>sp|A0A075B6P5|KV228_HUMAN Immunoglobulin kappa variable 2-28 OS=Homo sapiens OX=9606 GN=IGKV2-28 PE=3 SV=1
487	>sp|A0A075B6S2|KVD29_HUMAN Immunoglobulin kappa variable 2D-29 OS=Homo sapiens OX=9606 GN=IGKV2D-29 PE=3 SV=1
487	>sp|A0A075B6S6|KVD30_HUMAN Immunoglobulin kappa variable 2D-30 OS=Homo sapiens OX=9606 GN=IGKV2D-30 PE=3 SV=1
487	>sp|A0A087WW87|KV240_HUMAN Immunoglobulin kappa variable 2-40 OS=Homo sapiens OX=9606 GN=IGKV2-40 PE=3 SV=2
487	>sp|A0A0A0MRZ7|KVD26_HUMAN Immunoglobulin kappa variable 2D-26 OS=Homo sapiens OX=9606 GN=IGKV2D-26 PE=3 SV=1
487	>sp|A2NJV5|KV229_HUMAN Immunoglobulin kappa variable 2-29 OS=Homo sapiens OX=9606 GN=IGKV2-29 PE=3 SV=2
488	>sp|Q9UBR2|CATZ_HUMAN Cathepsin Z OS=Homo sapiens OX=9606 GN=CTSZ PE=1 SV=1	5.66	4.39	591.5	5.28664e+06	8	3	0	8.91	303	13693
489	>sp|Q9HDC9|APMAP_HUMAN Adipocyte plasma membrane-associated protein OS=Homo sapiens OX=9606 GN=APMAP PE=1 SV=2	5.65	3.27	482.8	2.34962e+06	4	2	0	5.05	416	12817
489	>sp|Q9HDC9-2|APMAP_HUMAN Isoform 2 of Adipocyte plasma membrane-associated protein OS=Homo sapiens OX=9606 GN=APMAP
490	>sp|Q8NBJ5|GT251_HUMAN Procollagen galactosyltransferase 1 OS=Homo sapiens OX=9606 GN=COLGALT1 PE=1 SV=1	5.65	3.01	443	3.68509e+06	6	3	0	3.7	622	9543
491	>sp|P36952|SPB5_HUMAN Serpin B5 OS=Homo sapiens OX=9606 GN=SERPINB5 PE=1 SV=2	5.65	3.41	427.5	6.3877e+06	10	4	0	7.73	375	4074
492	>sp|Q9NR31|SAR1A_HUMAN GTP-binding protein SAR1a OS=Homo sapiens OX=9606 GN=SAR1A PE=1 SV=1	5.63	5.62	592.2	932776	2	1	0	6.06	198	12998
492	>sp|Q9NR31-2|SAR1A_HUMAN Isoform 2 of GTP-binding protein SAR1a OS=Homo sapiens OX=9606 GN=SAR1A
493	>sp|P05546|HEP2_HUMAN Heparin cofactor 2 OS=Homo sapiens OX=9606 GN=SERPIND1 PE=1 SV=3	5.62	2.48	371.2	6.33768e+06	12	5	1	7.01	499	2245
494	>sp|P68366|TBA4A_HUMAN Tubulin alpha-4A chain OS=Homo sapiens OX=9606 GN=TUBA4A PE=1 SV=1	5.62	4.08	475.7	4983751	4	2	0	4.24	448	5350
494	>sp|P68366-2|TBA4A_HUMAN Isoform 2 of Tubulin alpha-4A chain OS=Homo sapiens OX=9606 GN=TUBA4A
495	>sp|Q8NFJ5|RAI3_HUMAN Retinoic acid-induced protein 3 OS=Homo sapiens OX=9606 GN=GPRC5A PE=1 SV=2	5.58	4.74	434.7	9.31312e+06	6	2	0	5.32	357	9692
496	>sp|Q5T9A4|ATD3B_HUMAN ATPase family AAA domain-containing protein 3B OS=Homo sapiens OX=9606 GN=ATAD3B PE=1 SV=1	5.57	4.01	370.1	3.24736e+06	5	3	0	3.7	648	7589
496	>sp|Q9NVI7|ATD3A_HUMAN ATPase family AAA domain-containing protein 3A OS=Homo sapiens OX=9606 GN=ATAD3A PE=1 SV=2
496	>sp|Q5T9A4-3|ATD3B_HUMAN Isoform 3 of ATPase family AAA domain-containing protein 3B OS=Homo sapiens OX=9606 GN=ATAD3B
496	>sp|Q9NVI7-2|ATD3A_HUMAN Isoform 2 of ATPase family AAA domain-containing protein 3A OS=Homo sapiens OX=9606 GN=ATAD3A
496	>sp|Q9NVI7-3|ATD3A_HUMAN Isoform 3 of ATPase family AAA domain-containing protein 3A OS=Homo sapiens OX=9606 GN=ATAD3A
497	>sp|Q07020|RL18_HUMAN 60S ribosomal protein L18 OS=Homo sapiens OX=9606 GN=RPL18 PE=1 SV=2	5.55	4.06	401.6	16237998	11	3	1	13.3	188	5825
498	>sp|P29622|KAIN_HUMAN Kallistatin OS=Homo sapiens OX=9606 GN=SERPINA4 PE=1 SV=3	5.54	3.1	387.5	1.66682e+06	5	3	0	6.09	427	3737
499	>sp|P01780|HV307_HUMAN Immunoglobulin heavy variable 3-7 OS=Homo sapiens OX=9606 GN=IGHV3-7 PE=1 SV=2	5.5	4.81	588	2870404	4	2	1	15.38	117	2014
500	>sp|P27635|RL10_HUMAN 60S ribosomal protein L10 OS=Homo sapiens OX=9606 GN=RPL10 PE=1 SV=5	5.48	3.32	353.5	1.94753e+07	15	5	1	12.62	214	3626
501	>sp|Q12864|CAD17_HUMAN Cadherin-17 OS=Homo sapiens OX=9606 GN=CDH17 PE=1 SV=3	5.48	3.73	460.9	4.06913e+06	4	2	0	1.92	832	6017
502	>sp|P00918|CAH2_HUMAN Carbonic anhydrase 2 OS=Homo sapiens OX=9606 GN=CA2 PE=1 SV=2	5.46	3.24	368.7	7.97619e+06	7	4	0	11.54	260	1918
503	>sp|P51149|RAB7A_HUMAN Ras-related protein Rab-7a OS=Homo sapiens OX=9606 GN=RAB7A PE=1 SV=1	5.45	3.92	502.6	6.59233e+06	4	2	0	10.14	207	4664
504	>sp|Q99805|TM9S2_HUMAN Transmembrane 9 superfamily member 2 OS=Homo sapiens OX=9606 GN=TM9SF2 PE=1 SV=1	5.42	4.6	493.7	919220	3	2	0	3.02	663	17018
505	>sp|Q9BRA2|TXD17_HUMAN Thioredoxin domain-containing protein 17 OS=Homo sapiens OX=9606 GN=TXNDC17 PE=1 SV=1	5.41	3.82	397	7.60839e+06	5	2	0	15.45	123	11618
506	>sp|O00203|AP3B1_HUMAN AP-3 complex subunit beta-1 OS=Homo sapiens OX=9606 GN=AP3B1 PE=1 SV=3	5.4	3.59	358.4	3.84049e+06	5	3	0	2.29	1094	219
506	>sp|O00203-3|AP3B1_HUMAN Isoform 2 of AP-3 complex subunit beta-1 OS=Homo sapiens OX=9606 GN=AP3B1
507	>sp|P35754|GLRX1_HUMAN Glutaredoxin-1 OS=Homo sapiens OX=9606 GN=GLRX PE=1 SV=2	5.39	5.08	500.5	4.23597e+06	5	2	0	17.92	106	4034
508	>sp|P28676|GRAN_HUMAN Grancalcin OS=Homo sapiens OX=9606 GN=GCA PE=1 SV=2	5.38	3.62	366.8	4.37324e+06	8	3	1	12.44	217	3684
509	>sp|P62753|RS6_HUMAN 40S ribosomal protein S6 OS=Homo sapiens OX=9606 GN=RPS6 PE=1 SV=1	5.36	4.42	553.3	1.55926e+07	10	4	0	11.24	249	5275
510	>sp|Q9Y230|RUVB2_HUMAN RuvB-like 2 OS=Homo sapiens OX=9606 GN=RUVBL2 PE=1 SV=3	5.36	4.75	519.8	1.35272e+07	8	3	0	5.4	463	14370
511	>sp|P60981|DEST_HUMAN Destrin OS=Homo sapiens OX=9606 GN=DSTN PE=1 SV=3	5.35	4.89	506.9	7.90506e+06	6	2	1	10.3	165	5158
512	>sp|Q01130|SRSF2_HUMAN Serine/arginine-rich splicing factor 2 OS=Homo sapiens OX=9606 GN=SRSF2 PE=1 SV=4	5.34	3.54	559.7	1.43463e+07	10	3	0	9.5	221	5557
512	>sp|Q9BRL6|SRSF8_HUMAN Serine/arginine-rich splicing factor 8 OS=Homo sapiens OX=9606 GN=SRSF8 PE=1 SV=1
512	>sp|Q01130-2|SRSF2_HUMAN Isoform 2 of Serine/arginine-rich splicing factor 2 OS=Homo sapiens OX=9606 GN=SRSF2
512	>sp|Q9BRL6-2|SRSF8_HUMAN Isoform 2 of Serine/arginine-rich splicing factor 8 OS=Homo sapiens OX=9606 GN=SRSF8
513	>sp|P00966|ASSY_HUMAN Argininosuccinate synthase OS=Homo sapiens OX=9606 GN=ASS1 PE=1 SV=2	5.34	2.82	418.7	1.87276e+07	15	7	1	11.89	412	1919
514	>sp|P42330|AK1C3_HUMAN Aldo-keto reductase family 1 member C3 OS=Homo sapiens OX=9606 GN=AKR1C3 PE=1 SV=4	5.33	2.71	477.6	1.49367e+07	6	2	0	5.26	323	4227
514	>sp|Q04828|AK1C1_HUMAN Aldo-keto reductase family 1 member C1 OS=Homo sapiens OX=9606 GN=AKR1C1 PE=1 SV=1
514	>sp|P42330-2|AK1C3_HUMAN Isoform 2 of Aldo-keto reductase family 1 member C3 OS=Homo sapiens OX=9606 GN=AKR1C3
515	>sp|P40227|TCPZ_HUMAN T-complex protein 1 subunit zeta OS=Homo sapiens OX=9606 GN=CCT6A PE=1 SV=3	5.32	1.52	361.8	8.52634e+06	12	6	0	8.47	531	4137
515	>sp|P40227-2|TCPZ_HUMAN Isoform 2 of T-complex protein 1 subunit zeta OS=Homo sapiens OX=9606 GN=CCT6A
516	>sp|P00747|PLMN_HUMAN Plasminogen OS=Homo sapiens OX=9606 GN=PLG PE=1 SV=2	5.32	3.63	436.2	8.32555e+06	10	4	1	3.09	810	1909
517	>sp|P14091|CATE_HUMAN Cathepsin E OS=Homo sapiens OX=9606 GN=CTSE PE=1 SV=3	5.3	2.87	463.5	2.90933e+06	4	2	0	4.04	396	2862
517	>sp|P14091-3|CATE_HUMAN Isoform 3 of Cathepsin E OS=Homo sapiens OX=9606 GN=CTSE
518	>sp|P53814|SMTN_HUMAN Smoothelin OS=Homo sapiens OX=9606 GN=SMTN PE=1 SV=7	5.28	4.67	462.7	3229991	4	2	0	2.07	917	4857
518	>sp|P53814-5|SMTN_HUMAN Isoform B2 of Smoothelin OS=Homo sapiens OX=9606 GN=SMTN
518	>sp|P53814-6|SMTN_HUMAN Isoform B3 of Smoothelin OS=Homo sapiens OX=9606 GN=SMTN
519	>sp|P00450|CERU_HUMAN Ceruloplasmin OS=Homo sapiens OX=9606 GN=CP PE=1 SV=1	5.27	4.72	429	7.7313e+06	11	3	0	2.25	1065	1889
520	>sp|Q9UMS6|SYNP2_HUMAN Synaptopodin-2 OS=Homo sapiens OX=9606 GN=SYNPO2 PE=1 SV=2	5.25	2.43	382.6	8.11273e+06	10	6	1	4.03	1093	14206
520	>sp|Q9UMS6-2|SYNP2_HUMAN Isoform 2 of Synaptopodin-2 OS=Homo sapiens OX=9606 GN=SYNPO2
520	>sp|Q9UMS6-3|SYNP2_HUMAN Isoform 3 of Synaptopodin-2 OS=Homo sapiens OX=9606 GN=SYNPO2
520	>sp|Q9UMS6-4|SYNP2_HUMAN Isoform 4 of Synaptopodin-2 OS=Homo sapiens OX=9606 GN=SYNPO2
521	>sp|Q8TCJ2|STT3B_HUMAN Dolichyl-diphosphooligosaccharide--protein glycosyltransferase subunit STT3B OS=Homo sapiens OX=9606 GN=STT3B PE=1 SV=1	5.25	3	563.7	9082057	8	4	1	3.63	826	9874
522	>sp|Q16527|CSRP2_HUMAN Cysteine and glycine-rich protein 2 OS=Homo sapiens OX=9606 GN=CSRP2 PE=1 SV=3	5.24	5.23	553.2	378966	2	1	0	7.77	193	6958
523	>sp|P55265|DSRAD_HUMAN Double-stranded RNA-specific adenosine deaminase OS=Homo sapiens OX=9606 GN=ADAR PE=1 SV=4	5.23	4.9	382.9	3.23835e+06	6	3	1	2.28	1226	4958
523	>sp|P55265-4|DSRAD_HUMAN Isoform 4 of Double-stranded RNA-specific adenosine deaminase OS=Homo sapiens OX=9606 GN=ADAR
523	>sp|P55265-5|DSRAD_HUMAN Isoform 5 of Double-stranded RNA-specific adenosine deaminase OS=Homo sapiens OX=9606 GN=ADAR
524	>sp|O76021|RL1D1_HUMAN Ribosomal L1 domain-containing protein 1 OS=Homo sapiens OX=9606 GN=RSL1D1 PE=1 SV=3	5.22	2.52	346.4	4320778	7	3	0	4.69	490	1480
525	>sp|Q16563|SYPL1_HUMAN Synaptophysin-like protein 1 OS=Homo sapiens OX=9606 GN=SYPL1 PE=1 SV=1	5.21	5.16	532.2	1.06005e+06	4	1	0	4.25	259	6973
525	>sp|Q16563-2|SYPL1_HUMAN Isoform 2 of Synaptophysin-like protein 1 OS=Homo sapiens OX=9606 GN=SYPL1
526	>sp|P62310|LSM3_HUMAN U6 snRNA-associated Sm-like protein LSm3 OS=Homo sapiens OX=9606 GN=LSM3 PE=1 SV=2	5.17	5.05	526.3	3.14655e+06	3	2	1	19.61	102	5251
527	>sp|P07358|CO8B_HUMAN Complement component C8 beta chain OS=Homo sapiens OX=9606 GN=C8B PE=1 SV=3	5.17	5.18	596.1	1.3701e+06	2	1	0	1.86	591	2329
528	>sp|P06756|ITAV_HUMAN Integrin alpha-V OS=Homo sapiens OX=9606 GN=ITGAV PE=1 SV=2	5.16	2.46	380.9	4.85688e+06	5	3	0	2.39	1048	2293
528	>sp|P06756-2|ITAV_HUMAN Isoform 2 of Integrin alpha-V OS=Homo sapiens OX=9606 GN=ITGAV
528	>sp|P06756-3|ITAV_HUMAN Isoform 3 of Integrin alpha-V OS=Homo sapiens OX=9606 GN=ITGAV
529	>sp|Q13283|G3BP1_HUMAN Ras GTPase-activating protein-binding protein 1 OS=Homo sapiens OX=9606 GN=G3BP1 PE=1 SV=1	5.15	2.59	390.4	2.11907e+06	4	2	0	4.08	466	6158
530	>sp|P49821|NDUV1_HUMAN NADH dehydrogenase [ubiquinone] flavoprotein 1, mitochondrial OS=Homo sapiens OX=9606 GN=NDUFV1 PE=1 SV=4	5.15	3.61	398.6	1.44573e+06	4	2	0	3.88	464	4580
530	>sp|P49821-2|NDUV1_HUMAN Isoform 2 of NADH dehydrogenase [ubiquinone] flavoprotein 1, mitochondrial OS=Homo sapiens OX=9606 GN=NDUFV1
531	>sp|Q15365|PCBP1_HUMAN Poly(rC)-binding protein 1 OS=Homo sapiens OX=9606 GN=PCBP1 PE=1 SV=2	5.15	5.06	589.9	1.9482e+06	6	1	0	3.65	356	6778
532	>sp|Q9Y265|RUVB1_HUMAN RuvB-like 1 OS=Homo sapiens OX=9606 GN=RUVBL1 PE=1 SV=1	5.14	4.98	556.3	3.12513e+06	4	3	2	5.92	456	14399
532	>sp|Q9Y265-2|RUVB1_HUMAN Isoform 2 of RuvB-like 1 OS=Homo sapiens OX=9606 GN=RUVBL1
533	>sp|Q9NQC3|RTN4_HUMAN Reticulon-4 OS=Homo sapiens OX=9606 GN=RTN4 PE=1 SV=2	5.12	4.87	497.5	5.27334e+06	4	2	0	1.51	1192	12939
533	>sp|Q9NQC3-2|RTN4_HUMAN Isoform B of Reticulon-4 OS=Homo sapiens OX=9606 GN=RTN4
533	>sp|Q9NQC3-5|RTN4_HUMAN Isoform B2 of Reticulon-4 OS=Homo sapiens OX=9606 GN=RTN4
534	>sp|Q15819|UB2V2_HUMAN Ubiquitin-conjugating enzyme E2 variant 2 OS=Homo sapiens OX=9606 GN=UBE2V2 PE=1 SV=4	5.1	4.01	521.6	3.57746e+06	6	4	1	20.69	145	6896
535	>sp|P04040|CATA_HUMAN Catalase OS=Homo sapiens OX=9606 GN=CAT PE=1 SV=3	5.1	2.78	416.7	1.10021e+07	10	5	0	7.4	527	2122
536	>sp|P68402|PA1B2_HUMAN Platelet-activating factor acetylhydrolase IB subunit alpha2 OS=Homo sapiens OX=9606 GN=PAFAH1B2 PE=1 SV=1	5.09	4.56	412.9	5.6573e+06	8	3	0	8.73	229	5353
537	>sp|Q8NFV4|ABHDB_HUMAN Protein ABHD11 OS=Homo sapiens OX=9606 GN=ABHD11 PE=1 SV=1	5.09	3.88	422.4	8.66429e+06	9	3	0	7.62	315	9711
537	>sp|Q8NFV4-4|ABHDB_HUMAN Isoform 4 of Protein ABHD11 OS=Homo sapiens OX=9606 GN=ABHD11
538	>sp|Q9BWM7|SFXN3_HUMAN Sideroflexin-3 OS=Homo sapiens OX=9606 GN=SFXN3 PE=1 SV=3	5.06	4.06	428.7	2.96752e+06	4	3	0	8.72	321	11846
539	>sp|Q13308|PTK7_HUMAN Inactive tyrosine-protein kinase 7 OS=Homo sapiens OX=9606 GN=PTK7 PE=1 SV=2	5.04	4.94	487.2	1.93303e+06	4	2	0	1.68	1070	6165
539	>sp|Q13308-2|PTK7_HUMAN Isoform 2 of Inactive tyrosine-protein kinase 7 OS=Homo sapiens OX=9606 GN=PTK7
539	>sp|Q13308-3|PTK7_HUMAN Isoform 3 of Inactive tyrosine-protein kinase 7 OS=Homo sapiens OX=9606 GN=PTK7
539	>sp|Q13308-4|PTK7_HUMAN Isoform 4 of Inactive tyrosine-protein kinase 7 OS=Homo sapiens OX=9606 GN=PTK7
539	>sp|Q13308-5|PTK7_HUMAN Isoform 5 of Inactive tyrosine-protein kinase 7 OS=Homo sapiens OX=9606 GN=PTK7
539	>sp|Q13308-6|PTK7_HUMAN Isoform 6 of Inactive tyrosine-protein kinase 7 OS=Homo sapiens OX=9606 GN=PTK7
540	>sp|P09871|C1S_HUMAN Complement C1s subcomponent OS=Homo sapiens OX=9606 GN=C1S PE=1 SV=1	5.04	3.14	455.6	6.56909e+06	6	3	0	3.78	688	2505
541	>sp|P60866|RS20_HUMAN 40S ribosomal protein S20 OS=Homo sapiens OX=9606 GN=RPS20 PE=1 SV=1	5.03	4.98	548.1	7.65392e+06	4	1	0	10.08	119	5151
541	>sp|P60866-2|RS20_HUMAN Isoform 2 of 40S ribosomal protein S20 OS=Homo sapiens OX=9606 GN=RPS20
542	>sp|Q9UQ35|SRRM2_HUMAN Serine/arginine repetitive matrix protein 2 OS=Homo sapiens OX=9606 GN=SRRM2 PE=1 SV=2	5.02	4.33	475.1	2.77513e+06	4	2	0	0.8	2752	14327
543	>sp|P05387|RLA2_HUMAN 60S acidic ribosomal protein P2 OS=Homo sapiens OX=9606 GN=RPLP2 PE=1 SV=1	5.02	4.14	560.9	3.58359e+06	6	2	0	17.39	115	2233
544	>sp|P16070|CD44_HUMAN CD44 antigen OS=Homo sapiens OX=9606 GN=CD44 PE=1 SV=3	5.01	5.03	523.9	2.09521e+06	2	1	0	1.62	742	2998
544	>sp|P16070-10|CD44_HUMAN Isoform 10 of CD44 antigen OS=Homo sapiens OX=9606 GN=CD44
544	>sp|P16070-11|CD44_HUMAN Isoform 11 of CD44 antigen OS=Homo sapiens OX=9606 GN=CD44
544	>sp|P16070-12|CD44_HUMAN Isoform 12 of CD44 antigen OS=Homo sapiens OX=9606 GN=CD44
544	>sp|P16070-13|CD44_HUMAN Isoform 13 of CD44 antigen OS=Homo sapiens OX=9606 GN=CD44
544	>sp|P16070-14|CD44_HUMAN Isoform 14 of CD44 antigen OS=Homo sapiens OX=9606 GN=CD44
544	>sp|P16070-15|CD44_HUMAN Isoform 15 of CD44 antigen OS=Homo sapiens OX=9606 GN=CD44
544	>sp|P16070-16|CD44_HUMAN Isoform 16 of CD44 antigen OS=Homo sapiens OX=9606 GN=CD44
544	>sp|P16070-17|CD44_HUMAN Isoform 17 of CD44 antigen OS=Homo sapiens OX=9606 GN=CD44
544	>sp|P16070-18|CD44_HUMAN Isoform 18 of CD44 antigen OS=Homo sapiens OX=9606 GN=CD44
544	>sp|P16070-3|CD44_HUMAN Isoform 3 of CD44 antigen OS=Homo sapiens OX=9606 GN=CD44
544	>sp|P16070-4|CD44_HUMAN Isoform 4 of CD44 antigen OS=Homo sapiens OX=9606 GN=CD44
544	>sp|P16070-5|CD44_HUMAN Isoform 5 of CD44 antigen OS=Homo sapiens OX=9606 GN=CD44
544	>sp|P16070-6|CD44_HUMAN Isoform 6 of CD44 antigen OS=Homo sapiens OX=9606 GN=CD44
544	>sp|P16070-7|CD44_HUMAN Isoform 7 of CD44 antigen OS=Homo sapiens OX=9606 GN=CD44
544	>sp|P16070-8|CD44_HUMAN Isoform 8 of CD44 antigen OS=Homo sapiens OX=9606 GN=CD44
544	>sp|P16070-9|CD44_HUMAN Isoform 9 of CD44 antigen OS=Homo sapiens OX=9606 GN=CD44
545	>sp|Q5JTV8|TOIP1_HUMAN Torsin-1A-interacting protein 1 OS=Homo sapiens OX=9606 GN=TOR1AIP1 PE=1 SV=2	5	4.97	480.4	1.1317e+06	4	1	0	2.06	583	7443
545	>sp|Q5JTV8-3|TOIP1_HUMAN Isoform 3 of Torsin-1A-interacting protein 1 OS=Homo sapiens OX=9606 GN=TOR1AIP1
546	>sp|P02760|AMBP_HUMAN Protein AMBP OS=Homo sapiens OX=9606 GN=AMBP PE=1 SV=1	4.99	4.87	526	8.36647e+06	6	2	0	3.69	352	2079
547	>sp|P26196|DDX6_HUMAN Probable ATP-dependent RNA helicase DDX6 OS=Homo sapiens OX=9606 GN=DDX6 PE=1 SV=2	4.98	4.98	463.3	317008	2	1	0	2.28	483	3577
548	>sp|O75436|VP26A_HUMAN Vacuolar protein sorting-associated protein 26A OS=Homo sapiens OX=9606 GN=VPS26A PE=1 SV=2	4.97	4.96	441.1	467491	2	1	1	3.98	327	1315
549	>sp|P67812|SC11A_HUMAN Signal peptidase complex catalytic subunit SEC11A OS=Homo sapiens OX=9606 GN=SEC11A PE=1 SV=1	4.96	3.23	395.7	2.15739e+06	4	2	0	9.5	179	5341
549	>sp|P67812-2|SC11A_HUMAN Isoform 2 of Signal peptidase complex catalytic subunit SEC11A OS=Homo sapiens OX=9606 GN=SEC11A
549	>sp|P67812-3|SC11A_HUMAN Isoform 3 of Signal peptidase complex catalytic subunit SEC11A OS=Homo sapiens OX=9606 GN=SEC11A
549	>sp|P67812-4|SC11A_HUMAN Isoform 4 of Signal peptidase complex catalytic subunit SEC11A OS=Homo sapiens OX=9606 GN=SEC11A
550	>sp|Q9HC38|GLOD4_HUMAN Glyoxalase domain-containing protein 4 OS=Homo sapiens OX=9606 GN=GLOD4 PE=1 SV=1	4.95	4.78	511	2.58341e+06	6	2	1	6.07	313	17243
550	>sp|Q9HC38-2|GLOD4_HUMAN Isoform 2 of Glyoxalase domain-containing protein 4 OS=Homo sapiens OX=9606 GN=GLOD4
551	>sp|P00915|CAH1_HUMAN Carbonic anhydrase 1 OS=Homo sapiens OX=9606 GN=CA1 PE=1 SV=2	4.95	3.8	468.3	6302380	5	2	0	6.9	261	1917
552	>sp|Q14766|LTBP1_HUMAN Latent-transforming growth factor beta-binding protein 1 OS=Homo sapiens OX=9606 GN=LTBP1 PE=1 SV=4	4.95	4.6	521.5	5.57352e+07	18	2	0	0.93	1721	6593
552	>sp|Q14766-2|LTBP1_HUMAN Isoform Short of Latent-transforming growth factor beta-binding protein 1 OS=Homo sapiens OX=9606 GN=LTBP1
552	>sp|Q14766-3|LTBP1_HUMAN Isoform 3 of Latent-transforming growth factor beta-binding protein 1 OS=Homo sapiens OX=9606 GN=LTBP1
552	>sp|Q14766-4|LTBP1_HUMAN Isoform 4 of Latent-transforming growth factor beta-binding protein 1 OS=Homo sapiens OX=9606 GN=LTBP1
552	>sp|Q14766-5|LTBP1_HUMAN Isoform 5 of Latent-transforming growth factor beta-binding protein 1 OS=Homo sapiens OX=9606 GN=LTBP1
553	>sp|P24844|MYL9_HUMAN Myosin regulatory light polypeptide 9 OS=Homo sapiens OX=9606 GN=MYL9 PE=1 SV=4	4.95	4.9	579.5	7.52558e+06	4	1	0	5.81	172	3520
553	>sp|P24844-2|MYL9_HUMAN Isoform 2 of Myosin regulatory light polypeptide 9 OS=Homo sapiens OX=9606 GN=MYL9
554	>sp|Q13596|SNX1_HUMAN Sorting nexin-1 OS=Homo sapiens OX=9606 GN=SNX1 PE=1 SV=3	4.95	4.58	554.3	1.17767e+06	3	2	0	4.79	522	6289
554	>sp|Q13596-2|SNX1_HUMAN Isoform 1A of Sorting nexin-1 OS=Homo sapiens OX=9606 GN=SNX1
554	>sp|Q13596-3|SNX1_HUMAN Isoform 3 of Sorting nexin-1 OS=Homo sapiens OX=9606 GN=SNX1
555	>sp|P84103|SRSF3_HUMAN Serine/arginine-rich splicing factor 3 OS=Homo sapiens OX=9606 GN=SRSF3 PE=1 SV=1	4.94	4.3	536.4	1.5585e+07	9	3	0	14.02	164	5472
555	>sp|P84103-2|SRSF3_HUMAN Isoform 2 of Serine/arginine-rich splicing factor 3 OS=Homo sapiens OX=9606 GN=SRSF3
556	>sp|Q15084|PDIA6_HUMAN Protein disulfide-isomerase A6 OS=Homo sapiens OX=9606 GN=PDIA6 PE=1 SV=1	4.91	2.79	358.2	2.54605e+07	14	4	0	7.05	440	6727
556	>sp|Q15084-2|PDIA6_HUMAN Isoform 2 of Protein disulfide-isomerase A6 OS=Homo sapiens OX=9606 GN=PDIA6
556	>sp|Q15084-3|PDIA6_HUMAN Isoform 3 of Protein disulfide-isomerase A6 OS=Homo sapiens OX=9606 GN=PDIA6
556	>sp|Q15084-4|PDIA6_HUMAN Isoform 4 of Protein disulfide-isomerase A6 OS=Homo sapiens OX=9606 GN=PDIA6
556	>sp|Q15084-5|PDIA6_HUMAN Isoform 5 of Protein disulfide-isomerase A6 OS=Homo sapiens OX=9606 GN=PDIA6
557	>sp|P09382|LEG1_HUMAN Galectin-1 OS=Homo sapiens OX=9606 GN=LGALS1 PE=1 SV=2	4.9	3.11	437.4	3.95064e+07	16	2	0	11.85	135	2471
558	>sp|P18077|RL35A_HUMAN 60S ribosomal protein L35a OS=Homo sapiens OX=9606 GN=RPL35A PE=1 SV=2	4.89	1.54	420.7	2.51214e+07	15	5	2	24.55	110	3156
559	>sp|P12956|XRCC6_HUMAN X-ray repair cross-complementing protein 6 OS=Homo sapiens OX=9606 GN=XRCC6 PE=1 SV=2	4.85	1.75	433.4	1.68962e+07	11	6	1	7.39	609	2792
559	>sp|P12956-2|XRCC6_HUMAN Isoform 2 of X-ray repair cross-complementing protein 6 OS=Homo sapiens OX=9606 GN=XRCC6
560	>sp|P04083|ANXA1_HUMAN Annexin A1 OS=Homo sapiens OX=9606 GN=ANXA1 PE=1 SV=2	4.84	2.47	402.3	2.96302e+07	16	4	0	7.51	346	2131
561	>sp|P62873|GBB1_HUMAN Guanine nucleotide-binding protein G(I)/G(S)/G(T) subunit beta-1 OS=Homo sapiens OX=9606 GN=GNB1 PE=1 SV=3	4.84	3.96	426.4	9.86302e+06	8	3	0	6.76	340	5290
561	>sp|P62879|GBB2_HUMAN Guanine nucleotide-binding protein G(I)/G(S)/G(T) subunit beta-2 OS=Homo sapiens OX=9606 GN=GNB2 PE=1 SV=3
561	>sp|P62873-2|GBB1_HUMAN Isoform 2 of Guanine nucleotide-binding protein G(I)/G(S)/G(T) subunit beta-1 OS=Homo sapiens OX=9606 GN=GNB1
562	>sp|P09327|VILI_HUMAN Villin-1 OS=Homo sapiens OX=9606 GN=VIL1 PE=1 SV=4	4.82	4.05	401.7	2.72381e+06	4	2	0	2.18	827	2469
563	>sp|P47985|UCRI_HUMAN Cytochrome b-c1 complex subunit Rieske, mitochondrial OS=Homo sapiens OX=9606 GN=UQCRFS1 PE=1 SV=2	4.82	4.78	518.5	2.06709e+06	4	1	0	4.74	274	4401
563	>sp|P0C7P4|UCRIL_HUMAN Putative cytochrome b-c1 complex subunit Rieske-like protein 1 OS=Homo sapiens OX=9606 GN=UQCRFS1P1 PE=5 SV=1
564	>sp|P20908|CO5A1_HUMAN Collagen alpha-1(V) chain OS=Homo sapiens OX=9606 GN=COL5A1 PE=1 SV=3	4.8	4.87	573.1	1.40714e+06	2	1	1	0.6	1838	3307
564	>sp|P20908-2|CO5A1_HUMAN Isoform 2 of Collagen alpha-1(V) chain OS=Homo sapiens OX=9606 GN=COL5A1
565	>sp|P49753|ACOT2_HUMAN Acyl-coenzyme A thioesterase 2, mitochondrial OS=Homo sapiens OX=9606 GN=ACOT2 PE=1 SV=6	4.79	4.68	495.1	2.53988e+06	3	2	0	3.93	483	4553
565	>sp|Q86TX2|ACOT1_HUMAN Acyl-coenzyme A thioesterase 1 OS=Homo sapiens OX=9606 GN=ACOT1 PE=1 SV=1
566	>sp|O00487|PSDE_HUMAN 26S proteasome non-ATPase regulatory subunit 14 OS=Homo sapiens OX=9606 GN=PSMD14 PE=1 SV=1	4.79	4.38	489.9	2.22653e+06	3	2	0	6.45	310	301
567	>sp|Q13630|FCL_HUMAN GDP-L-fucose synthase OS=Homo sapiens OX=9606 GN=GFUS PE=1 SV=1	4.78	3.09	409.6	2.91154e+07	12	4	0	9.03	321	6306
568	>sp|P49961|ENTP1_HUMAN Ectonucleoside triphosphate diphosphohydrolase 1 OS=Homo sapiens OX=9606 GN=ENTPD1 PE=1 SV=1	4.77	4.63	387	3.43009e+06	3	2	0	3.92	510	4601
568	>sp|P49961-2|ENTP1_HUMAN Isoform 2 of Ectonucleoside triphosphate diphosphohydrolase 1 OS=Homo sapiens OX=9606 GN=ENTPD1
568	>sp|P49961-3|ENTP1_HUMAN Isoform 3 of Ectonucleoside triphosphate diphosphohydrolase 1 OS=Homo sapiens OX=9606 GN=ENTPD1
568	>sp|P49961-4|ENTP1_HUMAN Isoform 4 of Ectonucleoside triphosphate diphosphohydrolase 1 OS=Homo sapiens OX=9606 GN=ENTPD1
568	>sp|P49961-5|ENTP1_HUMAN Isoform 5 of Ectonucleoside triphosphate diphosphohydrolase 1 OS=Homo sapiens OX=9606 GN=ENTPD1
568	>sp|P49961-6|ENTP1_HUMAN Isoform 6 of Ectonucleoside triphosphate diphosphohydrolase 1 OS=Homo sapiens OX=9606 GN=ENTPD1
569	>sp|Q7Z434|MAVS_HUMAN Mitochondrial antiviral-signaling protein OS=Homo sapiens OX=9606 GN=MAVS PE=1 SV=2	4.76	4.77	556.5	801980	2	1	0	2.59	540	8513
569	>sp|Q7Z434-4|MAVS_HUMAN Isoform 4 of Mitochondrial antiviral-signaling protein OS=Homo sapiens OX=9606 GN=MAVS
570	>sp|O00182|LEG9_HUMAN Galectin-9 OS=Homo sapiens OX=9606 GN=LGALS9 PE=1 SV=2	4.74	4.74	481.9	429024	2	1	0	3.94	355	212
570	>sp|O00182-2|LEG9_HUMAN Isoform 2 of Galectin-9 OS=Homo sapiens OX=9606 GN=LGALS9
570	>sp|O00182-3|LEG9_HUMAN Isoform 3 of Galectin-9 OS=Homo sapiens OX=9606 GN=LGALS9
570	>sp|O00182-4|LEG9_HUMAN Isoform 4 of Galectin-9 OS=Homo sapiens OX=9606 GN=LGALS9
570	>sp|O00182-5|LEG9_HUMAN Isoform 5 of Galectin-9 OS=Homo sapiens OX=9606 GN=LGALS9
570	>sp|O00182-6|LEG9_HUMAN Isoform 6 of Galectin-9 OS=Homo sapiens OX=9606 GN=LGALS9
571	>sp|O94874|UFL1_HUMAN E3 UFM1-protein ligase 1 OS=Homo sapiens OX=9606 GN=UFL1 PE=1 SV=2	4.74	3.95	460.5	1.95478e+06	4	2	0	2.14	794	1549
571	>sp|O94874-3|UFL1_HUMAN Isoform 3 of E3 UFM1-protein ligase 1 OS=Homo sapiens OX=9606 GN=UFL1
572	>sp|P25815|S100P_HUMAN Protein S100-P OS=Homo sapiens OX=9606 GN=S100P PE=1 SV=2	4.72	3.67	474.9	1.65994e+07	15	3	1	15.79	95	3565
573	>sp|P27824|CALX_HUMAN Calnexin OS=Homo sapiens OX=9606 GN=CANX PE=1 SV=2	4.72	4.21	562.6	4.69356e+06	8	3	0	4.05	592	3638
573	>sp|P27824-2|CALX_HUMAN Isoform 2 of Calnexin OS=Homo sapiens OX=9606 GN=CANX
574	>sp|Q96TA1|NIBA2_HUMAN Protein Niban 2 OS=Homo sapiens OX=9606 GN=NIBAN2 PE=1 SV=3	4.72	3.71	422.8	3.86507e+06	6	3	0	3.35	746	11358
574	>sp|Q96TA1-2|NIBA2_HUMAN Isoform 2 of Protein Niban 2 OS=Homo sapiens OX=9606 GN=NIBAN2
575	>sp|P09622|DLDH_HUMAN Dihydrolipoyl dehydrogenase, mitochondrial OS=Homo sapiens OX=9606 GN=DLD PE=1 SV=2	4.68	3.78	376.6	3.67704e+06	7	3	0	4.72	509	2493
575	>sp|P09622-3|DLDH_HUMAN Isoform 3 of Dihydrolipoyl dehydrogenase, mitochondrial OS=Homo sapiens OX=9606 GN=DLD
576	>sp|P61077|UB2D3_HUMAN Ubiquitin-conjugating enzyme E2 D3 OS=Homo sapiens OX=9606 GN=UBE2D3 PE=1 SV=1	4.67	4.36	409.6	3.8291e+06	5	2	0	11.56	147	5168
576	>sp|P62837|UB2D2_HUMAN Ubiquitin-conjugating enzyme E2 D2 OS=Homo sapiens OX=9606 GN=UBE2D2 PE=1 SV=1
576	>sp|P62837-2|UB2D2_HUMAN Isoform 2 of Ubiquitin-conjugating enzyme E2 D2 OS=Homo sapiens OX=9606 GN=UBE2D2
576	>sp|P61077-2|UB2D3_HUMAN Isoform 2 of Ubiquitin-conjugating enzyme E2 D3 OS=Homo sapiens OX=9606 GN=UBE2D3
576	>sp|P61077-3|UB2D3_HUMAN Isoform 3 of Ubiquitin-conjugating enzyme E2 D3 OS=Homo sapiens OX=9606 GN=UBE2D3
577	>sp|Q9Y2W1|TR150_HUMAN Thyroid hormone receptor-associated protein 3 OS=Homo sapiens OX=9606 GN=THRAP3 PE=1 SV=2	4.66	4.02	473.8	3.30543e+06	4	2	0	1.68	955	14500
578	>sp|P46782|RS5_HUMAN 40S ribosomal protein S5 OS=Homo sapiens OX=9606 GN=RPS5 PE=1 SV=4	4.66	4.49	547.4	8.15607e+06	5	2	1	6.86	204	4366
579	>sp|P20073|ANXA7_HUMAN Annexin A7 OS=Homo sapiens OX=9606 GN=ANXA7 PE=1 SV=3	4.65	2.54	450.7	1.32375e+07	10	4	0	6.56	488	3247
579	>sp|P20073-2|ANXA7_HUMAN Isoform 2 of Annexin A7 OS=Homo sapiens OX=9606 GN=ANXA7
580	>sp|P54652|HSP72_HUMAN Heat shock-related 70 kDa protein 2 OS=Homo sapiens OX=9606 GN=HSPA2 PE=1 SV=1	4.65	4.62	566.6	1.39313e+06	3	2	1	4.07	639	4890
581	>sp|Q01518|CAP1_HUMAN Adenylyl cyclase-associated protein 1 OS=Homo sapiens OX=9606 GN=CAP1 PE=1 SV=5	4.64	3.2	328.9	1.11444e+07	9	4	0	7.16	475	5572
581	>sp|Q01518-2|CAP1_HUMAN Isoform 2 of Adenylyl cyclase-associated protein 1 OS=Homo sapiens OX=9606 GN=CAP1
582	>sp|Q08257|QOR_HUMAN Quinone oxidoreductase OS=Homo sapiens OX=9606 GN=CRYZ PE=1 SV=1	4.64	4.11	492	8.54747e+06	8	2	0	5.47	329	5868
583	>sp|P49419|AL7A1_HUMAN Alpha-aminoadipic semialdehyde dehydrogenase OS=Homo sapiens OX=9606 GN=ALDH7A1 PE=1 SV=5	4.63	4.33	476.1	5.56693e+06	4	2	1	3.15	539	4514
583	>sp|P49419-2|AL7A1_HUMAN Isoform 2 of Alpha-aminoadipic semialdehyde dehydrogenase OS=Homo sapiens OX=9606 GN=ALDH7A1
584	>sp|Q53FA7|QORX_HUMAN Quinone oxidoreductase PIG3 OS=Homo sapiens OX=9606 GN=TP53I3 PE=1 SV=2	4.62	3.84	382.8	782128	3	2	0	4.82	332	7313
585	>sp|P05362|ICAM1_HUMAN Intercellular adhesion molecule 1 OS=Homo sapiens OX=9606 GN=ICAM1 PE=1 SV=2	4.62	4.51	510.2	1.54568e+06	3	2	0	3.76	532	2231
586	>sp|Q9NZB2|F120A_HUMAN Constitutive coactivator of PPAR-gamma-like protein 1 OS=Homo sapiens OX=9606 GN=FAM120A PE=1 SV=2	4.61	4.09	454.3	3.1469e+06	5	3	0	2.15	1118	13427
586	>sp|Q9NZB2-4|F120A_HUMAN Isoform D of Constitutive coactivator of PPAR-gamma-like protein 1 OS=Homo sapiens OX=9606 GN=FAM120A
586	>sp|Q9NZB2-6|F120A_HUMAN Isoform F of Constitutive coactivator of PPAR-gamma-like protein 1 OS=Homo sapiens OX=9606 GN=FAM120A
587	>sp|O14980|XPO1_HUMAN Exportin-1 OS=Homo sapiens OX=9606 GN=XPO1 PE=1 SV=1	4.61	3.71	415.1	1.67688e+06	3	3	0	2.33	1071	513
588	>sp|O00151|PDLI1_HUMAN PDZ and LIM domain protein 1 OS=Homo sapiens OX=9606 GN=PDLIM1 PE=1 SV=4	4.61	4.6	518.9	1.80365e+06	2	1	0	3.04	329	198
589	>sp|O95865|DDAH2_HUMAN N(G),N(G)-dimethylarginine dimethylaminohydrolase 2 OS=Homo sapiens OX=9606 GN=DDAH2 PE=1 SV=1	4.6	1.54	389.1	4.56401e+06	5	3	0	9.12	285	1811
590	>sp|P62195|PRS8_HUMAN 26S proteasome regulatory subunit 8 OS=Homo sapiens OX=9606 GN=PSMC5 PE=1 SV=1	4.58	3.94	369.1	2.56701e+06	5	2	0	4.43	406	5235
590	>sp|P62195-2|PRS8_HUMAN Isoform 2 of 26S proteasome regulatory subunit 8 OS=Homo sapiens OX=9606 GN=PSMC5
591	>sp|P49747|COMP_HUMAN Cartilage oligomeric matrix protein OS=Homo sapiens OX=9606 GN=COMP PE=1 SV=2	4.58	4.19	500.6	5.81202e+06	5	2	0	2.11	757	4550
591	>sp|P49747-2|COMP_HUMAN Isoform 2 of Cartilage oligomeric matrix protein OS=Homo sapiens OX=9606 GN=COMP
592	>sp|Q8WVV4|POF1B_HUMAN Protein POF1B OS=Homo sapiens OX=9606 GN=POF1B PE=1 SV=3	4.58	4.02	458.6	4.03359e+06	5	4	1	5.26	589	10114
592	>sp|Q8WVV4-1|POF1B_HUMAN Isoform 1 of Protein POF1B OS=Homo sapiens OX=9606 GN=POF1B
593	>sp|O75494|SRS10_HUMAN Serine/arginine-rich splicing factor 10 OS=Homo sapiens OX=9606 GN=SRSF10 PE=1 SV=1	4.55	4.55	573.2	1.90947e+06	2	1	0	4.58	262	1337
593	>sp|O75494-2|SRS10_HUMAN Isoform 2 of Serine/arginine-rich splicing factor 10 OS=Homo sapiens OX=9606 GN=SRSF10
593	>sp|O75494-3|SRS10_HUMAN Isoform 3 of Serine/arginine-rich splicing factor 10 OS=Homo sapiens OX=9606 GN=SRSF10
593	>sp|O75494-4|SRS10_HUMAN Isoform 4 of Serine/arginine-rich splicing factor 10 OS=Homo sapiens OX=9606 GN=SRSF10
593	>sp|O75494-5|SRS10_HUMAN Isoform 5 of Serine/arginine-rich splicing factor 10 OS=Homo sapiens OX=9606 GN=SRSF10
593	>sp|O75494-6|SRS10_HUMAN Isoform 6 of Serine/arginine-rich splicing factor 10 OS=Homo sapiens OX=9606 GN=SRSF10
594	>sp|P18085|ARF4_HUMAN ADP-ribosylation factor 4 OS=Homo sapiens OX=9606 GN=ARF4 PE=1 SV=3	4.55	2.94	460.6	1.13629e+07	7	2	1	8.33	180	3158
595	>sp|Q9UHQ9|NB5R1_HUMAN NADH-cytochrome b5 reductase 1 OS=Homo sapiens OX=9606 GN=CYB5R1 PE=1 SV=1	4.55	4.47	582.5	3.18077e+06	4	2	0	6.23	305	13856
596	>sp|P62241|RS8_HUMAN 40S ribosomal protein S8 OS=Homo sapiens OX=9606 GN=RPS8 PE=1 SV=2	4.54	4.39	482.9	1.86625e+06	3	2	0	8.65	208	5236
597	>sp|Q13131|AAPK1_HUMAN 5'-AMP-activated protein kinase catalytic subunit alpha-1 OS=Homo sapiens OX=9606 GN=PRKAA1 PE=1 SV=4	4.53	4.23	492.4	2.63089e+06	5	2	0	3.04	559	6107
597	>sp|Q13131-2|AAPK1_HUMAN Isoform 2 of 5'-AMP-activated protein kinase catalytic subunit alpha-1 OS=Homo sapiens OX=9606 GN=PRKAA1
598	>sp|Q9Y3Z3|SAMH1_HUMAN Deoxynucleoside triphosphate triphosphohydrolase SAMHD1 OS=Homo sapiens OX=9606 GN=SAMHD1 PE=1 SV=2	4.52	2.36	461.2	1.63163e+07	9	4	0	5.11	626	14597
598	>sp|Q9Y3Z3-3|SAMH1_HUMAN Isoform 3 of Deoxynucleoside triphosphate triphosphohydrolase SAMHD1 OS=Homo sapiens OX=9606 GN=SAMHD1
598	>sp|Q9Y3Z3-4|SAMH1_HUMAN Isoform 4 of Deoxynucleoside triphosphate triphosphohydrolase SAMHD1 OS=Homo sapiens OX=9606 GN=SAMHD1
599	>sp|P09874|PARP1_HUMAN Poly [ADP-ribose] polymerase 1 OS=Homo sapiens OX=9606 GN=PARP1 PE=1 SV=4	4.51	3.96	379.2	4.03088e+06	5	3	0	2.96	1014	2506
600	>sp|P53618|COPB_HUMAN Coatomer subunit beta OS=Homo sapiens OX=9606 GN=COPB1 PE=1 SV=3	4.49	3.95	478.8	4.62459e+06	6	4	0	2.73	953	4837
601	>sp|Q16363|LAMA4_HUMAN Laminin subunit alpha-4 OS=Homo sapiens OX=9606 GN=LAMA4 PE=1 SV=4	4.49	2.6	338.4	1.90193e+07	12	6	0	2.19	1823	6944
601	>sp|Q16363-2|LAMA4_HUMAN Isoform 2 of Laminin subunit alpha-4 OS=Homo sapiens OX=9606 GN=LAMA4
602	>sp|Q96AG4|LRC59_HUMAN Leucine-rich repeat-containing protein 59 OS=Homo sapiens OX=9606 GN=LRRC59 PE=1 SV=1	4.47	4.29	539.3	7.74226e+06	4	2	0	5.54	307	10582
603	>sp|Q14767|LTBP2_HUMAN Latent-transforming growth factor beta-binding protein 2 OS=Homo sapiens OX=9606 GN=LTBP2 PE=1 SV=3	4.46	3.79	417.5	8.8187e+06	8	3	0	1.15	1821	6594
604	>sp|O95292|VAPB_HUMAN Vesicle-associated membrane protein-associated protein B/C OS=Homo sapiens OX=9606 GN=VAPB PE=1 SV=3	4.45	4.4	548.3	782930	4	1	0	4.94	243	1665
604	>sp|Q9P0L0|VAPA_HUMAN Vesicle-associated membrane protein-associated protein A OS=Homo sapiens OX=9606 GN=VAPA PE=1 SV=3
604	>sp|O95292-2|VAPB_HUMAN Isoform 2 of Vesicle-associated membrane protein-associated protein B/C OS=Homo sapiens OX=9606 GN=VAPB
604	>sp|Q9P0L0-2|VAPA_HUMAN Isoform 2 of Vesicle-associated membrane protein-associated protein A OS=Homo sapiens OX=9606 GN=VAPA
605	>sp|P04275|VWF_HUMAN von Willebrand factor OS=Homo sapiens OX=9606 GN=VWF PE=1 SV=4	4.44	3.79	513.4	802486	2	2	0	0.75	2813	2156
606	>sp|Q14498|RBM39_HUMAN RNA-binding protein 39 OS=Homo sapiens OX=9606 GN=RBM39 PE=1 SV=2	4.44	3.36	434.9	4.53054e+06	6	3	0	6.23	530	6518
606	>sp|Q14498-3|RBM39_HUMAN Isoform 3 of RNA-binding protein 39 OS=Homo sapiens OX=9606 GN=RBM39
606	>sp|Q14498-2|RBM39_HUMAN Isoform 2 of RNA-binding protein 39 OS=Homo sapiens OX=9606 GN=RBM39
607	>sp|O43681|GET3_HUMAN ATPase GET3 OS=Homo sapiens OX=9606 GN=GET3 PE=1 SV=2	4.44	4.4	483.4	1.09995e+06	4	1	0	2.87	348	891
608	>sp|P49321|NASP_HUMAN Nuclear autoantigenic sperm protein OS=Homo sapiens OX=9606 GN=NASP PE=1 SV=2	4.44	4.46	546.7	1.20886e+06	2	1	0	1.27	788	4502
608	>sp|P49321-2|NASP_HUMAN Isoform 2 of Nuclear autoantigenic sperm protein OS=Homo sapiens OX=9606 GN=NASP
608	>sp|P49321-3|NASP_HUMAN Isoform 3 of Nuclear autoantigenic sperm protein OS=Homo sapiens OX=9606 GN=NASP
608	>sp|P49321-4|NASP_HUMAN Isoform 4 of Nuclear autoantigenic sperm protein OS=Homo sapiens OX=9606 GN=NASP
609	>sp|P00403|COX2_HUMAN Cytochrome c oxidase subunit 2 OS=Homo sapiens OX=9606 GN=MT-CO2 PE=1 SV=1	4.44	4.35	444.4	8.93464e+06	6	1	0	4.41	227	1885
610	>sp|Q92629|SGCD_HUMAN Delta-sarcoglycan OS=Homo sapiens OX=9606 GN=SGCD PE=1 SV=2	4.42	4.42	492.6	843377	2	1	0	3.81	289	10325
610	>sp|Q92629-2|SGCD_HUMAN Isoform 2 of Delta-sarcoglycan OS=Homo sapiens OX=9606 GN=SGCD
610	>sp|Q92629-3|SGCD_HUMAN Isoform 3 of Delta-sarcoglycan OS=Homo sapiens OX=9606 GN=SGCD
611	>sp|Q96C19|EFHD2_HUMAN EF-hand domain-containing protein D2 OS=Homo sapiens OX=9606 GN=EFHD2 PE=1 SV=1	4.41	4.07	454	5.56727e+06	5	2	0	6.25	240	16844
612	>sp|P48059|LIMS1_HUMAN LIM and senescent cell antigen-like-containing domain protein 1 OS=Homo sapiens OX=9606 GN=LIMS1 PE=1 SV=4	4.39	4.12	556.4	3.5186e+06	5	3	1	7.69	325	4413
612	>sp|P48059-3|LIMS1_HUMAN Isoform 3 of LIM and senescent cell antigen-like-containing domain protein 1 OS=Homo sapiens OX=9606 GN=LIMS1
612	>sp|P48059-2|LIMS1_HUMAN Isoform 2 of LIM and senescent cell antigen-like-containing domain protein 1 OS=Homo sapiens OX=9606 GN=LIMS1
612	>sp|P48059-4|LIMS1_HUMAN Isoform 4 of LIM and senescent cell antigen-like-containing domain protein 1 OS=Homo sapiens OX=9606 GN=LIMS1
612	>sp|P48059-5|LIMS1_HUMAN Isoform 5 of LIM and senescent cell antigen-like-containing domain protein 1 OS=Homo sapiens OX=9606 GN=LIMS1
613	>sp|O95302|FKBP9_HUMAN Peptidyl-prolyl cis-trans isomerase FKBP9 OS=Homo sapiens OX=9606 GN=FKBP9 PE=1 SV=2	4.39	2.88	474.5	3.81706e+06	4	2	0	3.16	570	1671
613	>sp|O95302-3|FKBP9_HUMAN Isoform 3 of Peptidyl-prolyl cis-trans isomerase FKBP9 OS=Homo sapiens OX=9606 GN=FKBP9
614	>sp|O43776|SYNC_HUMAN Asparagine--tRNA ligase, cytoplasmic OS=Homo sapiens OX=9606 GN=NARS1 PE=1 SV=1	4.38	3.04	370.4	1.6521e+06	4	3	2	4.01	548	922
615	>sp|P25789|PSA4_HUMAN Proteasome subunit alpha type-4 OS=Homo sapiens OX=9606 GN=PSMA4 PE=1 SV=1	4.36	3.51	488.8	8.14771e+06	6	2	0	6.51	261	3561
616	>sp|P23229|ITA6_HUMAN Integrin alpha-6 OS=Homo sapiens OX=9606 GN=ITGA6 PE=1 SV=5	4.35	1.51	372.9	1.10585e+07	14	6	0	3.63	1130	3436
616	>sp|P23229-2|ITA6_HUMAN Isoform Alpha-6X1A of Integrin alpha-6 OS=Homo sapiens OX=9606 GN=ITGA6
616	>sp|P23229-4|ITA6_HUMAN Isoform Alpha-6X2A of Integrin alpha-6 OS=Homo sapiens OX=9606 GN=ITGA6
616	>sp|P23229-6|ITA6_HUMAN Isoform Alpha-6X1X2A of Integrin alpha-6 OS=Homo sapiens OX=9606 GN=ITGA6
616	>sp|P23229-3|ITA6_HUMAN Isoform Alpha-6X1B of Integrin alpha-6 OS=Homo sapiens OX=9606 GN=ITGA6
616	>sp|P23229-5|ITA6_HUMAN Isoform Alpha-6X2B of Integrin alpha-6 OS=Homo sapiens OX=9606 GN=ITGA6
616	>sp|P23229-9|ITA6_HUMAN Isoform 9 of Integrin alpha-6 OS=Homo sapiens OX=9606 GN=ITGA6
617	>sp|P80188|NGAL_HUMAN Neutrophil gelatinase-associated lipocalin OS=Homo sapiens OX=9606 GN=LCN2 PE=1 SV=2	4.35	4.28	470.4	3256712	5	1	0	5.56	198	5431
617	>sp|P80188-2|NGAL_HUMAN Isoform 2 of Neutrophil gelatinase-associated lipocalin OS=Homo sapiens OX=9606 GN=LCN2
618	>sp|Q13425|SNTB2_HUMAN Beta-2-syntrophin OS=Homo sapiens OX=9606 GN=SNTB2 PE=1 SV=1	4.35	4.37	490.9	448879	1	1	0	2.04	540	6212
618	>sp|Q13425-2|SNTB2_HUMAN Isoform 2 of Beta-2-syntrophin OS=Homo sapiens OX=9606 GN=SNTB2
619	>sp|P50552|VASP_HUMAN Vasodilator-stimulated phosphoprotein OS=Homo sapiens OX=9606 GN=VASP PE=1 SV=3	4.35	4.35	506.2	1.14809e+06	2	1	0	3.42	380	4635
620	>sp|P11166|GTR1_HUMAN Solute carrier family 2, facilitated glucose transporter member 1 OS=Homo sapiens OX=9606 GN=SLC2A1 PE=1 SV=2	4.32	4.02	419.4	2.3216e+06	5	3	0	4.88	492	2675
621	>sp|P14678|RSMB_HUMAN Small nuclear ribonucleoprotein-associated proteins B and B' OS=Homo sapiens OX=9606 GN=SNRPB PE=1 SV=2	4.32	3.33	390.5	8.22358e+06	7	3	0	6.67	240	2894
621	>sp|P14678-2|RSMB_HUMAN Isoform SM-B of Small nuclear ribonucleoprotein-associated proteins B and B' OS=Homo sapiens OX=9606 GN=SNRPB
621	>sp|P63162|RSMN_HUMAN Small nuclear ribonucleoprotein-associated protein N OS=Homo sapiens OX=9606 GN=SNRPN PE=1 SV=1
621	>sp|P14678-3|RSMB_HUMAN Isoform SM-B1 of Small nuclear ribonucleoprotein-associated proteins B and B' OS=Homo sapiens OX=9606 GN=SNRPB
621	>sp|P63162-2|RSMN_HUMAN Isoform 2 of Small nuclear ribonucleoprotein-associated protein N OS=Homo sapiens OX=9606 GN=SNRPN
622	>sp|P10606|COX5B_HUMAN Cytochrome c oxidase subunit 5B, mitochondrial OS=Homo sapiens OX=9606 GN=COX5B PE=1 SV=2	4.32	3.28	385.1	1.11443e+07	8	3	1	20.15	129	2635
623	>sp|P49207|RL34_HUMAN 60S ribosomal protein L34 OS=Homo sapiens OX=9606 GN=RPL34 PE=1 SV=3	4.31	2.93	476.9	16904110	5	2	0	12.82	117	4494
624	>sp|O00264|PGRC1_HUMAN Membrane-associated progesterone receptor component 1 OS=Homo sapiens OX=9606 GN=PGRMC1 PE=1 SV=3	4.31	2.46	396.1	4603749	7	3	1	15.9	195	243
625	>sp|P13798|ACPH_HUMAN Acylamino-acid-releasing enzyme OS=Homo sapiens OX=9606 GN=APEH PE=1 SV=4	4.29	4.04	393.3	2.44728e+06	4	3	1	3.28	732	2846
626	>sp|P84098|RL19_HUMAN 60S ribosomal protein L19 OS=Homo sapiens OX=9606 GN=RPL19 PE=1 SV=1	4.27	2.73	407.4	28605819	16	4	1	10.71	196	5471
627	>sp|Q14141|SEPT6_HUMAN Septin-6 OS=Homo sapiens OX=9606 GN=SEPTIN6 PE=1 SV=4	4.27	3.97	407.7	7.75613e+06	12	2	1	3.23	434	6438
627	>sp|Q92599|SEPT8_HUMAN Septin-8 OS=Homo sapiens OX=9606 GN=SEPTIN8 PE=1 SV=4
627	>sp|Q9NVA2|SEP11_HUMAN Septin-11 OS=Homo sapiens OX=9606 GN=SEPTIN11 PE=1 SV=3
627	>sp|Q14141-2|SEPT6_HUMAN Isoform I of Septin-6 OS=Homo sapiens OX=9606 GN=SEPTIN6
627	>sp|Q14141-4|SEPT6_HUMAN Isoform V of Septin-6 OS=Homo sapiens OX=9606 GN=SEPTIN6
627	>sp|Q92599-2|SEPT8_HUMAN Isoform 2 of Septin-8 OS=Homo sapiens OX=9606 GN=SEPTIN8
627	>sp|Q92599-3|SEPT8_HUMAN Isoform 3 of Septin-8 OS=Homo sapiens OX=9606 GN=SEPTIN8
627	>sp|Q92599-4|SEPT8_HUMAN Isoform 4 of Septin-8 OS=Homo sapiens OX=9606 GN=SEPTIN8
627	>sp|Q9NVA2-2|SEP11_HUMAN Isoform 2 of Septin-11 OS=Homo sapiens OX=9606 GN=SEPTIN11
628	>sp|P09661|RU2A_HUMAN U2 small nuclear ribonucleoprotein A' OS=Homo sapiens OX=9606 GN=SNRPA1 PE=1 SV=2	4.26	4.07	463	2.88432e+06	4	2	0	6.67	255	2496
629	>sp|Q9Y3A5|SBDS_HUMAN Ribosome maturation protein SBDS OS=Homo sapiens OX=9606 GN=SBDS PE=1 SV=4	4.26	3.8	440.5	4.22645e+06	4	2	0	6.8	250	14546
630	>sp|P17655|CAN2_HUMAN Calpain-2 catalytic subunit OS=Homo sapiens OX=9606 GN=CAPN2 PE=1 SV=6	4.25	2.89	498.6	7.11537e+06	7	4	0	4	700	3127
631	>sp|P62266|RS23_HUMAN 40S ribosomal protein S23 OS=Homo sapiens OX=9606 GN=RPS23 PE=1 SV=3	4.25	4.04	365.2	1.341e+07	6	2	0	11.89	143	5243
632	>sp|P62314|SMD1_HUMAN Small nuclear ribonucleoprotein Sm D1 OS=Homo sapiens OX=9606 GN=SNRPD1 PE=1 SV=1	4.24	4.23	550.3	916430	2	1	0	9.24	119	5253
633	>sp|Q01082|SPTB2_HUMAN Spectrin beta chain, non-erythrocytic 1 OS=Homo sapiens OX=9606 GN=SPTBN1 PE=1 SV=2	4.23	3.76	465.2	4.98827e+06	6	4	0	1.14	2364	5548
633	>sp|Q01082-2|SPTB2_HUMAN Isoform Short of Spectrin beta chain, non-erythrocytic 1 OS=Homo sapiens OX=9606 GN=SPTBN1
633	>sp|Q01082-3|SPTB2_HUMAN Isoform 2 of Spectrin beta chain, non-erythrocytic 1 OS=Homo sapiens OX=9606 GN=SPTBN1
634	>sp|P13073|COX41_HUMAN Cytochrome c oxidase subunit 4 isoform 1, mitochondrial OS=Homo sapiens OX=9606 GN=COX4I1 PE=1 SV=1	4.23	4.04	459.3	7.41526e+06	5	2	0	8.88	169	2797
635	>sp|Q9Y2Q3|GSTK1_HUMAN Glutathione S-transferase kappa 1 OS=Homo sapiens OX=9606 GN=GSTK1 PE=1 SV=3	4.22	4	392.7	2.01097e+06	3	2	2	7.08	226	14482
635	>sp|Q9Y2Q3-2|GSTK1_HUMAN Isoform 2 of Glutathione S-transferase kappa 1 OS=Homo sapiens OX=9606 GN=GSTK1
635	>sp|Q9Y2Q3-3|GSTK1_HUMAN Isoform 3 of Glutathione S-transferase kappa 1 OS=Homo sapiens OX=9606 GN=GSTK1
635	>sp|Q9Y2Q3-4|GSTK1_HUMAN Isoform 4 of Glutathione S-transferase kappa 1 OS=Homo sapiens OX=9606 GN=GSTK1
636	>sp|Q13642|FHL1_HUMAN Four and a half LIM domains protein 1 OS=Homo sapiens OX=9606 GN=FHL1 PE=1 SV=4	4.22	4.17	573.7	1.3313e+06	4	1	0	3.41	323	6313
636	>sp|Q13642-1|FHL1_HUMAN Isoform 1 of Four and a half LIM domains protein 1 OS=Homo sapiens OX=9606 GN=FHL1
636	>sp|Q13642-3|FHL1_HUMAN Isoform 3 of Four and a half LIM domains protein 1 OS=Homo sapiens OX=9606 GN=FHL1
636	>sp|Q13642-4|FHL1_HUMAN Isoform 4 of Four and a half LIM domains protein 1 OS=Homo sapiens OX=9606 GN=FHL1
636	>sp|Q13642-5|FHL1_HUMAN Isoform 5 of Four and a half LIM domains protein 1 OS=Homo sapiens OX=9606 GN=FHL1
637	>sp|P22102|PUR2_HUMAN Trifunctional purine biosynthetic protein adenosine-3 OS=Homo sapiens OX=9606 GN=GART PE=1 SV=1	4.21	3.6	387	3.50039e+06	4	2	0	1.68	1010	3378
637	>sp|P22102-2|PUR2_HUMAN Isoform Short of Trifunctional purine biosynthetic protein adenosine-3 OS=Homo sapiens OX=9606 GN=GART
638	>sp|P60228|EIF3E_HUMAN Eukaryotic translation initiation factor 3 subunit E OS=Homo sapiens OX=9606 GN=EIF3E PE=1 SV=1	4.21	2.66	411.2	4.78095e+06	8	5	0	8.54	445	5124
639	>sp|P61803|DAD1_HUMAN Dolichyl-diphosphooligosaccharide--protein glycosyltransferase subunit DAD1 OS=Homo sapiens OX=9606 GN=DAD1 PE=1 SV=3	4.2	4.19	449.9	293195	2	1	0	10.62	113	5209
640	>sp|P38117|ETFB_HUMAN Electron transfer flavoprotein subunit beta OS=Homo sapiens OX=9606 GN=ETFB PE=1 SV=3	4.2	2.5	386	7.89705e+06	4	2	0	6.27	255	4098
640	>sp|P38117-2|ETFB_HUMAN Isoform 2 of Electron transfer flavoprotein subunit beta OS=Homo sapiens OX=9606 GN=ETFB
641	>sp|P07360|CO8G_HUMAN Complement component C8 gamma chain OS=Homo sapiens OX=9606 GN=C8G PE=1 SV=3	4.18	3.98	570.9	7.41491e+06	4	2	0	8.42	202	2331
642	>sp|Q9Y6C9|MTCH2_HUMAN Mitochondrial carrier homolog 2 OS=Homo sapiens OX=9606 GN=MTCH2 PE=1 SV=1	4.18	3.02	460.6	4.59964e+06	7	3	0	6.93	303	17612
643	>sp|O15173|PGRC2_HUMAN Membrane-associated progesterone receptor component 2 OS=Homo sapiens OX=9606 GN=PGRMC2 PE=1 SV=1	4.17	2.6	375.2	6034629	6	2	0	7.17	223	574
643	>sp|O15173-2|PGRC2_HUMAN Isoform 2 of Membrane-associated progesterone receptor component 2 OS=Homo sapiens OX=9606 GN=PGRMC2
644	>sp|O14498|ISLR_HUMAN Immunoglobulin superfamily containing leucine-rich repeat protein OS=Homo sapiens OX=9606 GN=ISLR PE=2 SV=1	4.17	4.17	569.5	1.32232e+06	2	1	0	2.34	428	18110
645	>sp|O00442|RTCA_HUMAN RNA 3'-terminal phosphate cyclase OS=Homo sapiens OX=9606 GN=RTCA PE=1 SV=1	4.16	4.16	454.3	441385	2	1	0	2.73	366	281
645	>sp|O00442-2|RTCA_HUMAN Isoform 2 of RNA 3'-terminal phosphate cyclase OS=Homo sapiens OX=9606 GN=RTCA
646	>sp|Q99829|CPNE1_HUMAN Copine-1 OS=Homo sapiens OX=9606 GN=CPNE1 PE=1 SV=1	4.16	3.99	513.5	5.59755e+06	6	2	0	2.98	537	11504
647	>sp|Q9GZT3|SLIRP_HUMAN SRA stem-loop-interacting RNA-binding protein, mitochondrial OS=Homo sapiens OX=9606 GN=SLIRP PE=1 SV=1	4.15	4.13	482.5	2.46489e+06	2	1	0	9.17	109	12160
647	>sp|Q9GZT3-2|SLIRP_HUMAN Isoform 2 of SRA stem-loop-interacting RNA-binding protein, mitochondrial OS=Homo sapiens OX=9606 GN=SLIRP
648	>sp|Q08431|MFGM_HUMAN Lactadherin OS=Homo sapiens OX=9606 GN=MFGE8 PE=1 SV=3	4.15	4.07	488	2.40474e+06	6	1	0	2.58	387	5878
648	>sp|Q08431-2|MFGM_HUMAN Isoform 2 of Lactadherin OS=Homo sapiens OX=9606 GN=MFGE8
648	>sp|Q08431-3|MFGM_HUMAN Isoform 3 of Lactadherin OS=Homo sapiens OX=9606 GN=MFGE8
648	>sp|Q08431-4|MFGM_HUMAN Isoform 4 of Lactadherin OS=Homo sapiens OX=9606 GN=MFGE8
649	>sp|Q13421|MSLN_HUMAN Mesothelin OS=Homo sapiens OX=9606 GN=MSLN PE=1 SV=2	4.14	4.16	484	821914	2	1	0	1.43	630	6207
649	>sp|Q13421-2|MSLN_HUMAN Isoform 3 of Mesothelin OS=Homo sapiens OX=9606 GN=MSLN
649	>sp|Q13421-3|MSLN_HUMAN Isoform 2 of Mesothelin OS=Homo sapiens OX=9606 GN=MSLN
649	>sp|Q13421-4|MSLN_HUMAN Isoform 4 of Mesothelin OS=Homo sapiens OX=9606 GN=MSLN
650	>sp|P61421|VA0D1_HUMAN V-type proton ATPase subunit d 1 OS=Homo sapiens OX=9606 GN=ATP6V0D1 PE=1 SV=1	4.14	4.14	447.2	972276	2	1	0	3.13	351	5195
651	>sp|P28070|PSB4_HUMAN Proteasome subunit beta type-4 OS=Homo sapiens OX=9606 GN=PSMB4 PE=1 SV=4	4.13	3.06	382.8	8.28187e+06	7	3	0	8.33	264	3652
652	>sp|Q15393|SF3B3_HUMAN Splicing factor 3B subunit 3 OS=Homo sapiens OX=9606 GN=SF3B3 PE=1 SV=4	4.13	4.05	467.2	1.67561e+06	3	2	0	1.56	1217	6788
653	>sp|Q9Y295|DRG1_HUMAN Developmentally-regulated GTP-binding protein 1 OS=Homo sapiens OX=9606 GN=DRG1 PE=1 SV=1	4.12	4.12	438.3	399168	2	1	0	3	367	14419
654	>sp|P00846|ATP6_HUMAN ATP synthase subunit a OS=Homo sapiens OX=9606 GN=MT-ATP6 PE=1 SV=1	4.1	3.75	390.3	1.81685e+06	4	2	0	7.08	226	1916
655	>sp|P07148|FABPL_HUMAN Fatty acid-binding protein, liver OS=Homo sapiens OX=9606 GN=FABP1 PE=1 SV=1	4.09	4.08	396.7	700228	2	1	0	8.66	127	2305
656	>sp|P62304|RUXE_HUMAN Small nuclear ribonucleoprotein E OS=Homo sapiens OX=9606 GN=SNRPE PE=1 SV=1	4.09	4.03	350.2	750306	4	1	1	11.96	92	5248
657	>sp|P78417|GSTO1_HUMAN Glutathione S-transferase omega-1 OS=Homo sapiens OX=9606 GN=GSTO1 PE=1 SV=2	4.09	3.82	540.8	7.90117e+06	10	2	1	6.22	241	5402
658	>sp|P42677|RS27_HUMAN 40S ribosomal protein S27 OS=Homo sapiens OX=9606 GN=RPS27 PE=1 SV=3	4.09	4.07	370.3	378888	2	1	1	15.48	84	4239
658	>sp|Q71UM5|RS27L_HUMAN 40S ribosomal protein S27-like OS=Homo sapiens OX=9606 GN=RPS27L PE=1 SV=3
659	>sp|P49189|AL9A1_HUMAN 4-trimethylaminobutyraldehyde dehydrogenase OS=Homo sapiens OX=9606 GN=ALDH9A1 PE=1 SV=3	4.07	2.81	424.4	7.68907e+06	8	5	0	7.49	494	4492
659	>sp|P49189-3|AL9A1_HUMAN Isoform 3 of 4-trimethylaminobutyraldehyde dehydrogenase OS=Homo sapiens OX=9606 GN=ALDH9A1
660	>sp|Q86UX7|URP2_HUMAN Fermitin family homolog 3 OS=Homo sapiens OX=9606 GN=FERMT3 PE=1 SV=1	4.07	4.08	433	474020	2	1	0	1.95	667	8723
660	>sp|Q86UX7-2|URP2_HUMAN Isoform 2 of Fermitin family homolog 3 OS=Homo sapiens OX=9606 GN=FERMT3
661	>sp|P04216|THY1_HUMAN Thy-1 membrane glycoprotein OS=Homo sapiens OX=9606 GN=THY1 PE=1 SV=2	4.07	4.01	512.7	1.17665e+06	4	1	0	6.21	161	2148
662	>sp|P55083|MFAP4_HUMAN Microfibril-associated glycoprotein 4 OS=Homo sapiens OX=9606 GN=MFAP4 PE=1 SV=2	4.06	1.52	424.4	2.89467e+07	15	4	0	9.8	255	4938
662	>sp|P55083-2|MFAP4_HUMAN Isoform 2 of Microfibril-associated glycoprotein 4 OS=Homo sapiens OX=9606 GN=MFAP4
663	>sp|P46777|RL5_HUMAN 60S ribosomal protein L5 OS=Homo sapiens OX=9606 GN=RPL5 PE=1 SV=3	4.06	3.84	509.7	5.25393e+06	3	2	0	4.38	297	4362
664	>sp|Q8TE67|ES8L3_HUMAN Epidermal growth factor receptor kinase substrate 8-like protein 3 OS=Homo sapiens OX=9606 GN=EPS8L3 PE=1 SV=2	4.05	4.06	533.7	1.03531e+06	2	1	0	2.02	593	9966
664	>sp|Q8TE67-2|ES8L3_HUMAN Isoform 2 of Epidermal growth factor receptor kinase substrate 8-like protein 3 OS=Homo sapiens OX=9606 GN=EPS8L3
664	>sp|Q8TE67-3|ES8L3_HUMAN Isoform 3 of Epidermal growth factor receptor kinase substrate 8-like protein 3 OS=Homo sapiens OX=9606 GN=EPS8L3
665	>sp|P54136|SYRC_HUMAN Arginine--tRNA ligase, cytoplasmic OS=Homo sapiens OX=9606 GN=RARS1 PE=1 SV=2	4.05	3.73	342.8	2388013	4	2	0	2.58	660	4868
666	>sp|P08174|DAF_HUMAN Complement decay-accelerating factor OS=Homo sapiens OX=9606 GN=CD55 PE=1 SV=4	4.05	3.68	340.3	1.7236e+06	5	2	0	4.99	381	2382
666	>sp|P08174-2|DAF_HUMAN Isoform 1 of Complement decay-accelerating factor OS=Homo sapiens OX=9606 GN=CD55
666	>sp|P08174-3|DAF_HUMAN Isoform 3 of Complement decay-accelerating factor OS=Homo sapiens OX=9606 GN=CD55
666	>sp|P08174-4|DAF_HUMAN Isoform 4 of Complement decay-accelerating factor OS=Homo sapiens OX=9606 GN=CD55
666	>sp|P08174-5|DAF_HUMAN Isoform 5 of Complement decay-accelerating factor OS=Homo sapiens OX=9606 GN=CD55
666	>sp|P08174-6|DAF_HUMAN Isoform 6 of Complement decay-accelerating factor OS=Homo sapiens OX=9606 GN=CD55
666	>sp|P08174-7|DAF_HUMAN Isoform 7 of Complement decay-accelerating factor OS=Homo sapiens OX=9606 GN=CD55
667	>sp|P12081|HARS1_HUMAN Histidine--tRNA ligase, cytoplasmic OS=Homo sapiens OX=9606 GN=HARS1 PE=1 SV=2	4.03	1.52	407.9	3708539	6	4	0	6.09	509	2753
667	>sp|P12081-2|HARS1_HUMAN Isoform 2 of Histidine--tRNA ligase, cytoplasmic OS=Homo sapiens OX=9606 GN=HARS1
667	>sp|P12081-3|HARS1_HUMAN Isoform 3 of Histidine--tRNA ligase, cytoplasmic OS=Homo sapiens OX=9606 GN=HARS1
667	>sp|P12081-4|HARS1_HUMAN Isoform 4 of Histidine--tRNA ligase, cytoplasmic OS=Homo sapiens OX=9606 GN=HARS1
668	>sp|P00491|PNPH_HUMAN Purine nucleoside phosphorylase OS=Homo sapiens OX=9606 GN=PNP PE=1 SV=2	4.02	3.47	394.3	6.71181e+06	11	3	0	7.27	289	1893
669	>sp|P0DP23|CALM1_HUMAN Calmodulin-1 OS=Homo sapiens OX=9606 GN=CALM1 PE=1 SV=1	4.01	3.01	419.4	1.68151e+07	14	3	1	10.07	149	2572
669	>sp|P0DP24|CALM2_HUMAN Calmodulin-2 OS=Homo sapiens OX=9606 GN=CALM2 PE=1 SV=1
669	>sp|P0DP25|CALM3_HUMAN Calmodulin-3 OS=Homo sapiens OX=9606 GN=CALM3 PE=1 SV=1
669	>sp|P27482|CALL3_HUMAN Calmodulin-like protein 3 OS=Homo sapiens OX=9606 GN=CALML3 PE=1 SV=2
670	>sp|P26368|U2AF2_HUMAN Splicing factor U2AF 65 kDa subunit OS=Homo sapiens OX=9606 GN=U2AF2 PE=1 SV=4	4.01	3.29	422.7	4.74888e+06	7	3	0	4.42	475	3581
670	>sp|P26368-2|U2AF2_HUMAN Isoform 2 of Splicing factor U2AF 65 kDa subunit OS=Homo sapiens OX=9606 GN=U2AF2
671	>sp|O15061|SYNEM_HUMAN Synemin OS=Homo sapiens OX=9606 GN=SYNM PE=1 SV=3	4.01	3.25	348.4	9.29166e+06	6	2	0	1.15	1565	536
671	>sp|O15061-2|SYNEM_HUMAN Isoform 2 of Synemin OS=Homo sapiens OX=9606 GN=SYNM
671	>sp|O15061-3|SYNEM_HUMAN Isoform 3 of Synemin OS=Homo sapiens OX=9606 GN=SYNM
672	>sp|P61970|NTF2_HUMAN Nuclear transport factor 2 OS=Homo sapiens OX=9606 GN=NUTF2 PE=1 SV=1	4.01	3.54	492.8	3.99364e+06	5	2	0	11.81	127	5222
673	>sp|P08621|RU17_HUMAN U1 small nuclear ribonucleoprotein 70 kDa OS=Homo sapiens OX=9606 GN=SNRNP70 PE=1 SV=2	4.01	3.51	460.4	6.52472e+06	5	3	0	5.03	437	2421
673	>sp|P08621-2|RU17_HUMAN Isoform 2 of U1 small nuclear ribonucleoprotein 70 kDa OS=Homo sapiens OX=9606 GN=SNRNP70
674	>sp|Q9NZL9|MAT2B_HUMAN Methionine adenosyltransferase 2 subunit beta OS=Homo sapiens OX=9606 GN=MAT2B PE=1 SV=1	4.01	4.01	508.7	1.89623e+06	2	1	0	3.59	334	13460
674	>sp|Q9NZL9-2|MAT2B_HUMAN Isoform 2 of Methionine adenosyltransferase 2 subunit beta OS=Homo sapiens OX=9606 GN=MAT2B
674	>sp|Q9NZL9-3|MAT2B_HUMAN Isoform 3 of Methionine adenosyltransferase 2 subunit beta OS=Homo sapiens OX=9606 GN=MAT2B
674	>sp|Q9NZL9-4|MAT2B_HUMAN Isoform 4 of Methionine adenosyltransferase 2 subunit beta OS=Homo sapiens OX=9606 GN=MAT2B
674	>sp|Q9NZL9-5|MAT2B_HUMAN Isoform 5 of Methionine adenosyltransferase 2 subunit beta OS=Homo sapiens OX=9606 GN=MAT2B
675	>sp|Q13765|NACA_HUMAN Nascent polypeptide-associated complex subunit alpha OS=Homo sapiens OX=9606 GN=NACA PE=1 SV=1	3.99	4.01	325.3	847347	1	1	0	6.51	215	6329
675	>sp|E9PAV3|NACAM_HUMAN Nascent polypeptide-associated complex subunit alpha, muscle-specific form OS=Homo sapiens OX=9606 GN=NACA PE=1 SV=1
675	>sp|E9PAV3-2|NACAM_HUMAN Isoform skNAC-2 of Nascent polypeptide-associated complex subunit alpha, muscle-specific form OS=Homo sapiens OX=9606 GN=NACA
676	>sp|Q96IY4|CBPB2_HUMAN Carboxypeptidase B2 OS=Homo sapiens OX=9606 GN=CPB2 PE=1 SV=2	3.99	3.34	344.8	1.74789e+06	4	2	0	4.49	423	10936
677	>sp|P38159|RBMX_HUMAN RNA-binding motif protein, X chromosome OS=Homo sapiens OX=9606 GN=RBMX PE=1 SV=3	3.98	3.62	456.7	8.64068e+06	5	3	0	5.37	391	4099
677	>sp|P38159-2|RBMX_HUMAN Isoform 2 of RNA-binding motif protein, X chromosome OS=Homo sapiens OX=9606 GN=RBMX
678	>sp|O00584|RNT2_HUMAN Ribonuclease T2 OS=Homo sapiens OX=9606 GN=RNASET2 PE=1 SV=2	3.98	3.36	381.2	2.96042e+06	4	3	0	8.98	256	323
679	>sp|Q14956|GPNMB_HUMAN Transmembrane glycoprotein NMB OS=Homo sapiens OX=9606 GN=GPNMB PE=1 SV=2	3.98	3.67	416.4	4.51006e+06	6	2	0	3.32	572	6650
679	>sp|Q14956-2|GPNMB_HUMAN Isoform 2 of Transmembrane glycoprotein NMB OS=Homo sapiens OX=9606 GN=GPNMB
680	>sp|Q99439|CNN2_HUMAN Calponin-2 OS=Homo sapiens OX=9606 GN=CNN2 PE=1 SV=4	3.96	3.96	442.6	3.19461e+06	2	1	0	3.56	309	11376
681	>sp|Q14112|NID2_HUMAN Nidogen-2 OS=Homo sapiens OX=9606 GN=NID2 PE=1 SV=3	3.96	3.33	440.9	3.97731e+06	4	3	1	2.18	1375	6424
681	>sp|Q14112-2|NID2_HUMAN Isoform 2 of Nidogen-2 OS=Homo sapiens OX=9606 GN=NID2
682	>sp|Q92598|HS105_HUMAN Heat shock protein 105 kDa OS=Homo sapiens OX=9606 GN=HSPH1 PE=1 SV=1	3.96	3.31	428.3	8.13787e+06	9	4	0	3.26	858	10306
682	>sp|Q92598-2|HS105_HUMAN Isoform Beta of Heat shock protein 105 kDa OS=Homo sapiens OX=9606 GN=HSPH1
682	>sp|Q92598-3|HS105_HUMAN Isoform 3 of Heat shock protein 105 kDa OS=Homo sapiens OX=9606 GN=HSPH1
682	>sp|Q92598-4|HS105_HUMAN Isoform 4 of Heat shock protein 105 kDa OS=Homo sapiens OX=9606 GN=HSPH1
683	>sp|Q7L5N7|PCAT2_HUMAN Lysophosphatidylcholine acyltransferase 2 OS=Homo sapiens OX=9606 GN=LPCAT2 PE=1 SV=1	3.96	3.65	411.2	6.09028e+06	3	2	0	2.94	544	8419
684	>sp|P35527|K1C9_HUMAN Keratin, type I cytoskeletal 9 OS=Homo sapiens OX=9606 GN=KRT9 PE=1 SV=3	3.93	3.94	518.5	1.93367e+06	2	1	0	1.44	623	4002
685	>sp|Q6NUK1|SCMC1_HUMAN Calcium-binding mitochondrial carrier protein SCaMC-1 OS=Homo sapiens OX=9606 GN=SLC25A24 PE=1 SV=2	3.93	3.96	448.8	334325	1	1	0	2.73	477	7917
685	>sp|Q6NUK1-2|SCMC1_HUMAN Isoform 2 of Calcium-binding mitochondrial carrier protein SCaMC-1 OS=Homo sapiens OX=9606 GN=SLC25A24
686	>sp|P07951-2|TPM2_HUMAN Isoform 2 of Tropomyosin beta chain OS=Homo sapiens OX=9606 GN=TPM2	3.92	1.54	532.7	9.70236e+07	18	3	0	8.45	284	15320
686	>sp|P07951-3|TPM2_HUMAN Isoform 3 of Tropomyosin beta chain OS=Homo sapiens OX=9606 GN=TPM2
687	>sp|P43121|MUC18_HUMAN Cell surface glycoprotein MUC18 OS=Homo sapiens OX=9606 GN=MCAM PE=1 SV=2	3.92	3.93	460	418624	2	1	0	1.86	646	4273
687	>sp|P43121-2|MUC18_HUMAN Isoform 2 of Cell surface glycoprotein MUC18 OS=Homo sapiens OX=9606 GN=MCAM
688	>sp|P21266|GSTM3_HUMAN Glutathione S-transferase Mu 3 OS=Homo sapiens OX=9606 GN=GSTM3 PE=1 SV=3	3.92	3	427.6	2.96433e+06	5	3	0	9.33	225	3321
689	>sp|P35998|PRS7_HUMAN 26S proteasome regulatory subunit 7 OS=Homo sapiens OX=9606 GN=PSMC2 PE=1 SV=3	3.91	2.91	389.3	3.58138e+06	7	3	0	6.24	433	4046
689	>sp|P35998-2|PRS7_HUMAN Isoform 2 of 26S proteasome regulatory subunit 7 OS=Homo sapiens OX=9606 GN=PSMC2
690	>sp|P28072|PSB6_HUMAN Proteasome subunit beta type-6 OS=Homo sapiens OX=9606 GN=PSMB6 PE=1 SV=4	3.91	3.9	466.6	1.57979e+06	2	1	0	4.18	239	3653
691	>sp|P40939|ECHA_HUMAN Trifunctional enzyme subunit alpha, mitochondrial OS=Homo sapiens OX=9606 GN=HADHA PE=1 SV=2	3.9	0.91	340.2	2.11996e+07	12	6	0	5.9	763	4162
692	>sp|Q99613|EIF3C_HUMAN Eukaryotic translation initiation factor 3 subunit C OS=Homo sapiens OX=9606 GN=EIF3C PE=1 SV=1	3.89	3.16	468.9	6.42355e+06	7	4	0	3.5	913	11431
692	>sp|B5ME19|EIFCL_HUMAN Eukaryotic translation initiation factor 3 subunit C-like protein OS=Homo sapiens OX=9606 GN=EIF3CL PE=1 SV=1
692	>sp|Q99613-2|EIF3C_HUMAN Isoform 2 of Eukaryotic translation initiation factor 3 subunit C OS=Homo sapiens OX=9606 GN=EIF3C
693	>sp|P35606|COPB2_HUMAN Coatomer subunit beta' OS=Homo sapiens OX=9606 GN=COPB2 PE=1 SV=2	3.88	2.81	385.4	3.89945e+06	6	3	0	2.32	906	4014
693	>sp|P35606-2|COPB2_HUMAN Isoform 2 of Coatomer subunit beta' OS=Homo sapiens OX=9606 GN=COPB2
694	>sp|Q07666|KHDR1_HUMAN KH domain-containing, RNA-binding, signal transduction-associated protein 1 OS=Homo sapiens OX=9606 GN=KHDRBS1 PE=1 SV=1	3.87	2.62	376.6	1.75251e+07	15	4	0	6.32	443	5841
694	>sp|Q07666-2|KHDR1_HUMAN Isoform 2 of KH domain-containing, RNA-binding, signal transduction-associated protein 1 OS=Homo sapiens OX=9606 GN=KHDRBS1
695	>sp|O43795|MYO1B_HUMAN Unconventional myosin-Ib OS=Homo sapiens OX=9606 GN=MYO1B PE=1 SV=3	3.87	3.56	392.9	4.27919e+06	5	3	0	1.76	1136	926
695	>sp|O43795-2|MYO1B_HUMAN Isoform 2 of Unconventional myosin-Ib OS=Homo sapiens OX=9606 GN=MYO1B
696	>sp|Q99798|ACON_HUMAN Aconitate hydratase, mitochondrial OS=Homo sapiens OX=9606 GN=ACO2 PE=1 SV=2	3.86	1.53	366.3	4.58173e+06	8	4	0	3.85	780	11497
697	>sp|O94832|MYO1D_HUMAN Unconventional myosin-Id OS=Homo sapiens OX=9606 GN=MYO1D PE=1 SV=2	3.85	0.9	326.3	1.94073e+07	12	7	1	5.07	1006	1539
698	>sp|Q969H8|MYDGF_HUMAN Myeloid-derived growth factor OS=Homo sapiens OX=9606 GN=MYDGF PE=1 SV=1	3.85	3.83	406.8	396099	2	1	0	5.2	173	10504
699	>sp|O75323|NIPS2_HUMAN Protein NipSnap homolog 2 OS=Homo sapiens OX=9606 GN=NIPSNAP2 PE=1 SV=1	3.84	3.21	463.1	4.14194e+06	5	3	1	6.99	286	1269
699	>sp|O75323-2|NIPS2_HUMAN Isoform 2 of Protein NipSnap homolog 2 OS=Homo sapiens OX=9606 GN=NIPSNAP2
700	>sp|Q96S97|MYADM_HUMAN Myeloid-associated differentiation marker OS=Homo sapiens OX=9606 GN=MYADM PE=1 SV=2	3.84	3.83	512.9	1.09568e+06	2	1	0	3.11	322	11317
701	>sp|P61353|RL27_HUMAN 60S ribosomal protein L27 OS=Homo sapiens OX=9606 GN=RPL27 PE=1 SV=2	3.84	2.86	409.4	5.51631e+06	6	2	0	9.56	136	5193
702	>sp|P10412|H14_HUMAN Histone H1.4 OS=Homo sapiens OX=9606 GN=H1-4 PE=1 SV=2	3.84	3.75	577.5	3.33118e+07	6	1	0	4.11	219	2625
702	>sp|P16402|H13_HUMAN Histone H1.3 OS=Homo sapiens OX=9606 GN=H1-3 PE=1 SV=2
702	>sp|P16403|H12_HUMAN Histone H1.2 OS=Homo sapiens OX=9606 GN=H1-2 PE=1 SV=2
703	>sp|Q96C23|GALM_HUMAN Galactose mutarotase OS=Homo sapiens OX=9606 GN=GALM PE=1 SV=1	3.84	3.83	503.8	1.25219e+06	2	1	0	2.92	342	10657
704	>sp|Q96FW1|OTUB1_HUMAN Ubiquitin thioesterase OTUB1 OS=Homo sapiens OX=9606 GN=OTUB1 PE=1 SV=2	3.82	3.47	522.6	3.85943e+06	5	3	0	8.12	271	10820
705	>sp|P26885|FKBP2_HUMAN Peptidyl-prolyl cis-trans isomerase FKBP2 OS=Homo sapiens OX=9606 GN=FKBP2 PE=1 SV=2	3.81	3.8	384.4	2.60396e+06	2	1	0	8.45	142	3605
706	>sp|P61088|UBE2N_HUMAN Ubiquitin-conjugating enzyme E2 N OS=Homo sapiens OX=9606 GN=UBE2N PE=1 SV=1	3.81	3.76	446.4	1.25135e+07	4	1	0	6.58	152	5171
706	>sp|Q5JXB2|UE2NL_HUMAN Putative ubiquitin-conjugating enzyme E2 N-like OS=Homo sapiens OX=9606 GN=UBE2NL PE=1 SV=1
707	>sp|P62495|ERF1_HUMAN Eukaryotic peptide chain release factor subunit 1 OS=Homo sapiens OX=9606 GN=ETF1 PE=1 SV=3	3.8	3.8	449.2	765417	2	1	0	2.29	437	5265
707	>sp|P62495-2|ERF1_HUMAN Isoform 2 of Eukaryotic peptide chain release factor subunit 1 OS=Homo sapiens OX=9606 GN=ETF1
708	>sp|P67809|YBOX1_HUMAN Y-box-binding protein 1 OS=Homo sapiens OX=9606 GN=YBX1 PE=1 SV=3	3.79	2.76	441	1.54754e+07	10	3	0	5.56	324	5340
709	>sp|Q969G5|CAVN3_HUMAN Caveolae-associated protein 3 OS=Homo sapiens OX=9606 GN=CAVIN3 PE=1 SV=3	3.79	3.78	543.9	3241771	2	1	0	3.83	261	10498
710	>sp|P49915|GUAA_HUMAN GMP synthase [glutamine-hydrolyzing] OS=Homo sapiens OX=9606 GN=GMPS PE=1 SV=1	3.77	3.81	368.8	157728	1	1	0	1.59	693	4596
710	>sp|P49915-2|GUAA_HUMAN Isoform 2 of GMP synthase [glutamine-hydrolyzing] OS=Homo sapiens OX=9606 GN=GMPS
711	>sp|P62826|RAN_HUMAN GTP-binding nuclear protein Ran OS=Homo sapiens OX=9606 GN=RAN PE=1 SV=3	3.77	3.42	559.4	8.8601e+06	7	2	0	7.87	216	5280
712	>sp|Q9NY33|DPP3_HUMAN Dipeptidyl peptidase 3 OS=Homo sapiens OX=9606 GN=DPP3 PE=1 SV=2	3.75	1.29	313.8	1.92867e+07	11	6	0	6.11	737	13346
713	>sp|P29218|IMPA1_HUMAN Inositol monophosphatase 1 OS=Homo sapiens OX=9606 GN=IMPA1 PE=1 SV=1	3.73	3.75	409.8	368772	1	1	0	3.97	277	3707
713	>sp|P29218-3|IMPA1_HUMAN Isoform 3 of Inositol monophosphatase 1 OS=Homo sapiens OX=9606 GN=IMPA1
714	>sp|P19623|SPEE_HUMAN Spermidine synthase OS=Homo sapiens OX=9606 GN=SRM PE=1 SV=1	3.73	3.68	388.4	954646	4	1	0	3.31	302	3225
715	>sp|O14773|TPP1_HUMAN Tripeptidyl-peptidase 1 OS=Homo sapiens OX=9606 GN=TPP1 PE=1 SV=2	3.72	3.57	358.3	9.5218e+06	10	1	0	2.49	563	438
715	>sp|O14773-2|TPP1_HUMAN Isoform 2 of Tripeptidyl-peptidase 1 OS=Homo sapiens OX=9606 GN=TPP1
716	>sp|Q92743|HTRA1_HUMAN Serine protease HTRA1 OS=Homo sapiens OX=9606 GN=HTRA1 PE=1 SV=1	3.72	3.72	388.4	549029	2	1	0	1.67	480	10351
717	>sp|Q15102|PA1B3_HUMAN Platelet-activating factor acetylhydrolase IB subunit alpha1 OS=Homo sapiens OX=9606 GN=PAFAH1B3 PE=1 SV=1	3.72	3.67	354.5	2.44163e+06	4	1	0	3.9	231	6728
718	>sp|P51153|RAB13_HUMAN Ras-related protein Rab-13 OS=Homo sapiens OX=9606 GN=RAB13 PE=1 SV=1	3.67	3.02	440.4	6.76031e+06	4	2	0	7.39	203	4666
719	>sp|P46459|NSF_HUMAN Vesicle-fusing ATPase OS=Homo sapiens OX=9606 GN=NSF PE=1 SV=3	3.66	3.67	446.7	695823	2	1	0	1.34	744	4352
719	>sp|P46459-2|NSF_HUMAN Isoform 2 of Vesicle-fusing ATPase OS=Homo sapiens OX=9606 GN=NSF
720	>sp|Q96G03|PGM2_HUMAN Phosphopentomutase OS=Homo sapiens OX=9606 GN=PGM2 PE=1 SV=4	3.65	3.07	470.5	7.49539e+06	7	3	1	3.92	612	10828
721	>sp|O14974|MYPT1_HUMAN Protein phosphatase 1 regulatory subunit 12A OS=Homo sapiens OX=9606 GN=PPP1R12A PE=1 SV=1	3.64	3.61	506.5	3.10509e+06	4	2	0	1.65	1030	507
722	>sp|Q9UBX5|FBLN5_HUMAN Fibulin-5 OS=Homo sapiens OX=9606 GN=FBLN5 PE=1 SV=1	3.64	3.11	414.6	13138557	10	2	1	3.12	448	13723
723	>sp|O15230|LAMA5_HUMAN Laminin subunit alpha-5 OS=Homo sapiens OX=9606 GN=LAMA5 PE=1 SV=8	3.63	2.83	384.2	6.0085e+06	4	3	0	0.68	3695	591
724	>sp|Q9UKK3|PARP4_HUMAN Protein mono-ADP-ribosyltransferase PARP4 OS=Homo sapiens OX=9606 GN=PARP4 PE=1 SV=3	3.63	3.69	425.9	772617	2	1	0	0.52	1724	14018
725	>sp|P09669|COX6C_HUMAN Cytochrome c oxidase subunit 6C OS=Homo sapiens OX=9606 GN=COX6C PE=1 SV=2	3.62	2.03	400.4	9.66545e+06	6	2	0	20	75	2498
726	>sp|P30153|2AAA_HUMAN Serine/threonine-protein phosphatase 2A 65 kDa regulatory subunit A alpha isoform OS=Homo sapiens OX=9606 GN=PPP2R1A PE=1 SV=4	3.61	3	577.8	8.26335e+06	9	4	0	4.75	589	3762
727	>sp|Q15063-6|POSTN_HUMAN Isoform 6 of Periostin OS=Homo sapiens OX=9606 GN=POSTN	3.6	3.62	415.8	520261	2	1	0	1.6	749	28335
728	>sp|Q9Y6N5|SQOR_HUMAN Sulfide:quinone oxidoreductase, mitochondrial OS=Homo sapiens OX=9606 GN=SQOR PE=1 SV=1	3.6	3.38	391.4	5572244	4	2	0	3.56	450	14856
729	>sp|Q13643|FHL3_HUMAN Four and a half LIM domains protein 3 OS=Homo sapiens OX=9606 GN=FHL3 PE=1 SV=4	3.59	3.58	408.5	1.54604e+06	2	1	0	3.57	280	6314
730	>Reverse >sp|Q00534|CDK6_HUMAN Cyclin-dependent kinase 6 OS=Homo sapiens OX=9606 GN=CDK6 PE=1 SV=1	3.58	1.84	422.1	1.33982e+07	9	3	0	9.2	326	47911
731	>sp|Q13011|ECH1_HUMAN Delta(3,5)-Delta(2,4)-dienoyl-CoA isomerase, mitochondrial OS=Homo sapiens OX=9606 GN=ECH1 PE=1 SV=2	3.57	1.51	339.2	4.15025e+07	10	5	0	10.67	328	6070
732	>sp|Q05682|CALD1_HUMAN Caldesmon OS=Homo sapiens OX=9606 GN=CALD1 PE=1 SV=3	3.57	1.5	452.4	3.66657e+07	21	6	0	4.29	793	5772
732	>sp|Q05682-2|CALD1_HUMAN Isoform 2 of Caldesmon OS=Homo sapiens OX=9606 GN=CALD1
732	>sp|Q05682-4|CALD1_HUMAN Isoform 4 of Caldesmon OS=Homo sapiens OX=9606 GN=CALD1
[truncated: 796 more rows]

## Sheet: Colon 1a Tumor R3 Fraction 1
Protein Rank	Description	|Log Prob|	Best |Log Prob|	Best score	Total Intensity	# of spectra	# of unique peptides	# of mod peptides	Coverage %	# AA's in protein	Protein DB number
[truncated: 2,221 more rows]

[truncated: 27 more sheets: Colon 1a Tumor R3 Fraction 2, Colon 1a Adjacent Fraction 1, Colon 1a Adjacent Fraction 2, Colon 1b Tumor Fraction 1, Colon 1b Tumor Fraction 2, Colon 1b Adjacent Fraction 1, Colon 1b Adjacent Fraction 2, Colon 2 Tumor1 Fraction 1, Colon 2 Tumor1 Fraction 2, Colon 2 Tumor2 Fraction 1, Colon 2 Tumor2 Fraction 2, Colon 2 Adjacent1 Fraction 1, Colon 2 Adjacent1 Fraction 2, Colon 2 Adjacent2 Fraction 1, Colon 2 Adjacent2 Fraction 2, Healthy Colon Fraction 1, Healthy Colon Fraction 2, Esophagus Tumor Fraction 1, Esophagus Tumor Fraction 2, Esophagus AdjacentR2 Fraction1 …]
