# Supplementary material for: Glycosite mapping and in situ mass spectrometry imaging of MUC2 glycopeptides via on-slide mucinase digestion
Source: Nat Commun. 2026 May 7;17:6125. doi: 10.1038/s41467-026-72853-3 (PMC13357551; doi:10.1038/s41467-026-72853-3)
Supplement: Supplementary file 4 — Supplementary Data 2 [file 41467_2026_72853_MOESM4_ESM.xlsx]

## Sheet: Color Coding
+	Confidently identified and localized
+	confidently identified, not localized
+	Confidently identified with alternative localization
MS1 only	Identified based on precursor mass and retention time
-	not identified

## Sheet: Master List
Full Sequence	Base Sequence	Colon1a	Colon1b	Colon2	Healthy Colon	Esophagus	Salivary Gland	Uniprot Identifier	Protein ID	Notes
t[N1]Vt[N1]Pt[N1]Pt[N1]Pt[N1]G	TVTPTPTPTG	+	+	+	+	+	-	Q02817	Mucin-2
t[N1]Vt[N1]Pt[H1N1]Pt[N1]Pt[N1]G	TVTPTPTPTG	+	+	+	-	+	-	Q02817	Mucin-2
t[N1]Vt[N1]Pt[N1]Pt[N1]Pt[H1N1]G	TVTPTPTPTG	+	+	+	-	+	-	Q02817	Mucin-2
t[N1]Vt[N1]Pt[N1]Pt[H1N1]Pt[H1N1]G	TVTPTPTPTG	+	+	-	-	+	-	Q02817	Mucin-2
t[N1]Vt[N1]Pt[H1N1]Pt[N1]Pt[H1N1]G	TVTPTPTPTG	+	+	+	-	+	-	Q02817	Mucin-2
t[N1]Vt[N1]Pt[H1N1]Pt[H1N1]Pt[H1N1]G	TVTPTPTPTG	+	+	+	-	+	-	Q02817	Mucin-2
t[H1N1]Vt[N1]Pt[H1N1]Pt[H1N1]Pt[H1N1]G	TVTPTPTPTG	+	+	+	-	MS1 only	-	Q02817	Mucin-2
t[N1]Vt[H1N1]Pt[H1N1]Pt[H1N1]Pt[H1N1]G	TVTPTPTPTG	+	+	+	-	MS1 only	-	Q02817	Mucin-2
t[H1N1]Vt[H1N1]Pt[H1N1]Pt[H1N1]Pt[H1N1]G	TVTPTPTPTG	+	+	+	-	+	-	Q02817	Mucin-2
(T)V(T)P(T)P(T)P(T)G + H4N6	TVTPTPTPTG	+	+	+	-	MS1 only	-	Q02817	Mucin-2
(T)V(T)P(T)P(T)P(T)G + H2N6	TVTPTPTPTG	+	+	+	-	MS1 only	-	Q02817	Mucin-2
(T)V(T)P(T)P(T)P(T)G + H1N5A1	TVTPTPTPTG	+	+	+	-	-	-	Q02817	Mucin-2
(T)V(T)P(T)P(T)P(T)G + H1N5A1	TVTPTPTPTG	+	+	+	-	-	-	Q02817	Mucin-2
TVt[N1]Pt[N1]Pt[N1]P[N1]G	TVTPTPTPTG	+	+	MS1 only	-	MS1 only	-	Q02817	Mucin-2
t[N1]V(T)P(T)Pt[N1]P[N1]G + N1	TVTPTPTPTG	+	+	MS1 only	-	MS1 only	-	Q02817	Mucin-2
t[N1]Vt[N1]Pt[N1]PTPt[N1]G	TVTPTPTPTG	MS1 only	+	+	-	MS1 only	-	Q02817	Mucin-2	alternative localization in Colon 3 (N1 on all Thr except fourth)
(T)V(T)P(T)P(T)Pt[N1]G + N3	TVTPTPTPTG	+	+	MS1 only	-	MS1 only	-	Q02817	Mucin-2
t[N1]Vt[N1]Pt[N1]Pt[N1]P	TVTPTPTP	+	+	+	-	MS1 only	-	Q02817	Mucin-2
t[N1]Vt[N1]Pt[H1N1]A	TVTPTA	+	MS1 only	+	-	-	-	Q02817	Mucin-2
t[N1]Vt[N1]PIt[N1]t[N1]t[N1]	TVTPITTT	+	+	+	-	-	-	Q02817	Mucin-2
t[N1]Vt[N1]PIt[H1N1]T	TVTPITT	+	+	+	-	-	-	Q02817	Mucin-2
t[N1]Vt[N1]At[N1]Pt[N1]Pt[N1]G	TVTATPTPTG	+	MS1 only	-	-	-	-	Q02817	Mucin-2
t[N1]t[N1]Vt[N1]Pt[N1]PIPt[H1N1]G	TTVTPTPIPTG	+	MS1 only	-	-	-	-	Q02817	Mucin-2	sequence corresponds to a mutation in MUC2 only identified in Colons 1a and 1b
t[H1N1]t[N1]PSPPI	TTPSPPI	+	+	MS1 only	-	+	-	Q02817	Mucin-2	entered Tumor 2 data for Colon 2
t[N1]t[H1N1]PSPPI	TTPSPPI	+	+	MS1 only	-	+	-	Q02817	Mucin-2	entered Tumor 2 data for Colon 2
t[N1]t[N1]Ps[N1]PPt[N1]I	TTPSPPTI	+	+	+	-	-	-	Q02817	Mucin-2
t[N1]t[N1]Ps[N1]PPt[H1N1]I	TTPSPPTI	+	+	+	-	-	-	Q02817	Mucin-2
(T)(T)P(S)PPt[N1]I +H1N3	TTPSPPTI	+	+	+	-	-	-	Q02817	Mucin-2
t[N1]TPSPPIt[N1]t[N1]	TTPSPPITT	+	+	-	-	MS1 only	-	Q02817	Mucin-2
t[N1]t[N1]PSPPIt[N1]t	TTPSPPITT	+	+	-	-	MS1 only	-	Q02817	Mucin-2
t[N1]t[N1]PSPPIt[N1]t[N1]	TTPSPPITT	+	+	+	-	MS1 only	-	Q02817	Mucin-2
t[N1]t[N1]Ps[N1]PPIt[N1]T	TTPSPPITT	+	+	-	-	MS1 only	-	Q02817	Mucin-2
t[N1]t[N1]Ps[N1]PPIt[N1]t[N1]	TTPSPPITT	+	-	-	-	MS1 only	-	Q02817	Mucin-2
(T)(T)P(S)PPI + H2N2	TTPSPPI	+	+	-	-	MS1 only	-	Q02817	Mucin-2
s[N1]Tt[N1]Pt[N1]s[N1]I	STTPTSI	+	-	+	-	MS1 only	-	Q02817	Mucin-2
s[N1]t[N1]t[N1]PTs[N1]I	STTPTSI	+	+	+	-	MS1 only	-	Q02817	Mucin-2
t[N1]s[N1]t[N1]PIt[N1]t[N1]	TSTPITT	+	+	+	-	MS1 only	-	Q02817	Mucin-2
t[N1]s[N1]t[N1]APIAELt[N1]t[N1]	TSTAPIAELTT	+	MS1 only	+	-	-	-	Q02817	Mucin-2
t[N1]Vt[N1]PIt[N1]t[N1]	TVTPITT	+	+	+	-	+	-	Q02817	Mucin-2
t[N1]SGGHt[N1]L	TSGGHTL	+	+	+	-	-	-	Q02817	Mucin-2
(T)(S)GGH(T)L + H3N3	TSGGHTL	+	+	+	-	-	-	Q02817	Mucin-2
t[N1]s[H1N1]GGHt[H1N2]L	TSGGHTL	+	MS1 only	MS1 only	-	-	-	Q02817	Mucin-2
t[N1]PIt[N1]t[N1]t[N1]t[N1]	TPITTTT	+	+	+	-	MS1 only	-	Q02817	Mucin-2
t[N1]PIt[N1]t[N1]t[H1N1]t[N1]	TPITTTT	+	+	+	-	-	-	Q02817	Mucin-2
(T)Q(T)P(T)(T) + H2N5	TQTPTT	+	MS1 only	+	-	-	-	Q02817	Mucin-2
t[H1N1]QTPt[N1]s[N1]t[N1]PIt[N1]t[N1]	TQTPTSTPITT	+	+	+	-	-	-	Q02817	Mucin-2
t[H1N1]QTPt[N1]s[H1N1]t[N1]PIt[N1]t[N1]	TQTPTSTPITT	+	MS1 only	+	-	-	-	Q02817	Mucin-2
t[N1]Qt[N1]Pt[N1]S	TQTPTS	+	-	MS1 only	-	-	-	Q02817	Mucin-2
t[N1]QTPt[N1]s[N1]	TQTPTS	+	+	MS1 only	-	-	-	Q02817	Mucin-2
t[N1]Qt[N1]Pt[N1]s[N1]	TQTPTS	+	+	+	-	+	-	Q02817	Mucin-2
t[N1]Qt[N1]Pt[N1]Pt[N1]PIt[N1]t[N1]	TQTPTPTPITT	+	+	+	-	-	-	Q02817	Mucin-2
t[N1]Qt[N1]Pt[N1]Pt[H1N1]PIt[N1]t[N1]	TQTPTPTPITT	+	+	+	-	MS1 only	-	Q02817	Mucin-2
t[H1N1]Qt[N1]Pt[N1]Pt[N1]PIt[N1]t[N1]	TQTPTPTPITT	+	+	+	-	MS1 only	-	Q02817	Mucin-2
t[N1]Qt[N1]Pt[N1]Pt[N1]PIt[H1N1]t[N1]	TQTPTPTPITT	+	+	+	-	MS1 only	-	Q02817	Mucin-2
t[H1N1]Qt[N1]Pt[N1]Pt[N1]PIt[H1N1]t[N1]	TQTPTPTPITT	+	MS1 only	+	-	-	-	Q02817	Mucin-2
t[H1N1]Qt[N1]Pt[H1N1]Pt[N1]PIt[N1]t[N1]	TQTPTPTPITT	+	MS1 only	+	-	-	-	Q02817	Mucin-2
t[N1]Qt[N1]Pt[N1]Pt[N1]PIs[N1]t[N1]	TQTPTPTPIST	+	+	+	-	+	-	Q02817	Mucin-2
t[H1N1]Qt[N1]Pt[N1]Pt[N1]PIs[N1]t[N1]	TQTPTPTPIST	+	+	+	-	-	-	Q02817	Mucin-2
t[H1N2]Qt[N1]Pt[N1]Pt[N1]PIs[N1]t[N1]	TQTPTPTPIST	+	MS1 only	+	-	-	-	Q02817	Mucin-2	actually a core 5 on first Thr and H1N2 on third Thr in Colon 3, 138:144~1
t[N1]Qt[N1]Pt[N1]Lt[N1]PIt[N1]t[N1]	TQTPTLTPITT	+	+	+	-	-	-	Q02817	Mucin-2
t[H1N1]Qt[N1]Pt[N1]Lt[N1]PIt[N1]t[N1]	TQTPTLTPITT	+	MS1 only	+	-	-	-	Q02817	Mucin-2
t[N1]Qt[N1]Pt[N1]Lt[N1]PIt[H1N1]t[N1]	TQTPTLTPITT	+	MS1 only	+	-	-	-	Q02817	Mucin-2
t[H1N1]Q(T)P(T)Lt[N1]PIt[N1]t[N1] + H1N2	TQTPTLTPITT	+	MS1 only	+	-	-	-	Q02817	Mucin-2
t[N1]QTPt[N1]Lt[N1]PIt[N1]t[N1]	TQTPTLTPITT	+	+	+	-	-	-	Q02817	Mucin-2	N1 on first but not third Thr in Colon 3
t[N1]Qt[N1]Pt[N1]Lt[N1]PIt[N1]T	TQTPTLTPITT	+	+	+	-	-	-	Q02817	Mucin-2
t[N1]QTPt[H1N1]L	TQTPTL	+	+	+	-	-	-	Q02817	Mucin-2
t[H1N1]QTPt[N1]L	TQTPTL	+	+	+	-	-	-	Q02817	Mucin-2
t[H1N1]QTPt[H1N1]L	TQTPTL	+	+	+	-	MS1 only	-	Q02817	Mucin-2
t[N1]Qs[N1]Pt[N1]Pt[N1]AIt[N1]t[N1]	TQSPTPTAITT	+	+	+	-	MS1 only	-	Q02817	Mucin-2
(T)Q(S)P(T)P(T)AIt[N1]t[N1] + H1N4	TQSPTPTAITT	+	+	+	-	-	-	Q02817	Mucin-2
t[N1]QAPt[N1]Pt[N1]AIt[N1]T	TQAPTPTAITT	+	+	+	-	-	-	Q02817	Mucin-2
t[N1]QAPt[N1]Pt[N1]AIt[N1]t[N1]	TQAPTPTAITT	+	+	+	-	MS1 only	-	Q02817	Mucin-2
t[H1N1]QAPt[N1]Pt[N1]AIt[N1]t[N1]	TQAPTPTAITT	+	+	+	-	-	-	Q02817	Mucin-2
t[N1]QAP(T)P(T)AIt[N1]t[N1] + H1N2	TQAPTPTAITT	+	+	+	-	-	-	Q02817	Mucin-2
t[H1N1]QAPt[N1]Pt[N1]AIt[H1N1]t[N1]	TQAPTPTAITT	+	+	+	-	-	-	Q02817	Mucin-2
t[H2N2]QAPt[N1]Pt[N1]AIt[N1]t[N1]	TQAPTPTAITT	+	+	+	-	-	-	Q02817	Mucin-2
t[H2N2]QAPt[H1N1]Pt[N1]AIt[N1]t[N1]	TQAPTPTAITT	+	MS1 only	+	-	-	-	Q02817	Mucin-2
t[H1N1]QAPt[H1N1]P	TQAPTP	+	+	MS1 only	-	+	-	Q02817	Mucin-2
t[N1]Pt[N1]t[N1]VLIt[N1]t[N1]	TPTTVLITT	+	+	+	-	-	-	Q02817	Mucin-2
t[N1]Pt[H1N1]t[N1]VLIt[N1]t[N1]	TPTTVLITT	+	+	-	-	-	-	Q02817	Mucin-2
t[N1]Pt[N1]t[N1]VLIt[H1N1]t[N1]	TPTTVLITT	+	MS1 only	+	-	-	-	Q02817	Mucin-2
t[N1]Pt[H1N1]t[H1N1]VLIt[N1]t[N1]	TPTTVLITT	+	MS1 only	+	-	-	-	Q02817	Mucin-2
(T)P(T)(T)VLI(T)(T) + H1N6	TPTTVLITT	+	+	MS1 only	-	-	-	Q02817	Mucin-2
t[H1N1]Pt[H1N1]t[H1N1]VLIt[H1N1]t[H1N1]	TPTTVLITT	+	+	-	-	MS1 only	-	Q02817	Mucin-2
t[N1]Pt[N1]t[N1]t[N1]PIt[N1]t[N1]	TPTTTPITT	+	+	+	MS1 only	MS1 only	-	Q02817	Mucin-2
t[N1]Pt[N1]t[N1]t[H1N1]PIt[N1]t[N1]	TPTTTPITT	+	+	+	-	MS1 only	-	Q02817	Mucin-2
t[N1]Pt[N1]t[N1]t[N1]PIt[N1]t[H1N1]	TPTTTPITT	+	+	+	-	MS1 only	-	Q02817	Mucin-2
(T)P(T)(T)(T)PIt[H1N1]t[H1N1] + H1N4	TPTTTPITT	+	+	+	-	MS1 only	-	Q02817	Mucin-2	Used tumor 2 data for Colon 2
t[N1]Pt[H1N1]t[H1N1](T)PI(T)(T) + H1N3	TPTTTPITT	+	-	-	-	MS1 only	-	Q02817	Mucin-2
t[N1]Pt[H1N1]t[H1N1]t[N1]PIt[N1]t[H1N1]	TPTTTPITT	+	+	-	-	-	-	Q02817	Mucin-2
t[N1]Pt[N1]t[N1]t[N1]PIs[N1]t[N1]	TPTTTPIST	+	+	+	MS1 only	MS1 only	-	Q02817	Mucin-2
t[N1]Pt[N1]s[N1]t[N1]PIt[N1]t[N1]I	TPTSTPITTI	+	+	-	-	-	-	Q02817	*Mucin-2
t[N1]Pt[N1]s[N1]t[N1]PIt[N1]T	TPTSTPITT	+	+	MS1 only	-	-	-	Q02817	Mucin-2
t[N1]Pt[N1]s[N1]t[N1]PIt[H1N1]t[N1]	TPTSTPITT	+	+	+	-	MS1 only	-	Q02817	Mucin-2
t[N1]Pt[N1]s[N1]t[H1N1]PIt[N1]t[N1]	TPTSTPITT	+	+	+	-	MS1 only	-	Q02817	Mucin-2
t[N1]Pt[N1]s[N1]t[N1]PIt[N1]t[H1N1]	TPTSTPITT	+	+	+	-	MS1 only	-	Q02817	Mucin-2
t[N1]Pt[H1N1]s[N1]t[N1]PIt[N1]t[N1]	TPTSTPITT	+	+	+	-	MS1 only	-	Q02817	Mucin-2
t[N1]Pt[N1]s[H1N1]t[N1]PIt[N1]t[N1]	TPTSTPITT	+	+	+	-	MS1 only	-	Q02817	Mucin-2
t[N1]Pt[H1N1]s[N1]t[N1]PIt[H1N1]t[H1N1]	TPTSTPITT	+	+	-	-	MS1 only	-	Q02817	Mucin-2
t[N1]Pt[N1]s[H1N1]t[H1N1]PIt[N1]t[H1N1]	TPTSTPITT	+	+	-	-	MS1 only	-	Q02817	Mucin-2
t[N1]Pt[H1N1]s[H1N1]t[N1]PIt[N1]t[H1N1]	TPTSTPITT	+	+	-	-	MS1 only	-	Q02817	Mucin-2
t[N1]Pt[N1]s[H1N1]t[H1N1]PIt[H1N1]t[N1]	TPTSTPITT	+	+	-	-	MS1 only	-	Q02817	Mucin-2
t[N1]Pt[H1N1]s[H1N1]t[N1]PIt[H1N1]t[H1N1]	TPTSTPITT	+	+	MS1 only	-	MS1 only	-	Q02817	Mucin-2
t[N1]Pt[N1]s[N1]t[N1]PIt[N1]t[N1]	TPTSTPITT	+	+	+	MS1 only	MS1 only	-	Q02817	Mucin-2
t[N1]Pt[N1]s[N1]t[N1]PIs[N1]t[N1]	TPTSTPIST	+	+	+	-	-	-	Q02817	Mucin-2
t[N1]PTs[N1]I	TPTSI	+	+	+	-	MS1 only	-	Q02817	Mucin-2
t[N1]Pt[N1]Pt[N1]Pt[H1N1]S	TPTPTPTS	+	+	+	-	-	-	Q02817	Mucin-2
t[N1]Pt[N1]Pt[H1N1]Pt[N1]G	TPTPTPTG	+	+	-	-	MS1 only	-	Q02817	Mucin-2
t[N1]Pt[N1]Pt[N1]Pt[H1N1]G	TPTPTPTG	+	+	+	-	MS1 only	-	Q02817	Mucin-2
t[H1N1]Pt[H1N1]Pt[H1N1]Pt[H1N1]G	TPTPTPTG	+	+	+	-	+	-	Q02817	Mucin-2
t[H1N1]Pt[H1N1]Pt[N1]Pt[N1]G	TPTPTPTG	+	MS1 only	+	-	-	-	Q02817	Mucin-2
t[N1]Pt[N1]Pt[N1]PIs[N1]t[N1]	TPTPTPIST	+	+	+	-	MS1 only	-	Q02817	Mucin-2
t[N1]Pt[N1]Pt[N1]PIs[H1N1]t[N1]	TPTPTPIST	+	+	+	-	-	-	Q02817	Mucin-2
t[N1]Pt[N1]Pt[N1]PIs[N1]t[H1N1]	TPTPTPIST	+	+	+	-	-	-	Q02817	Mucin-2
t[N1]Pt[N1]Pt[H1N1]PIs[N1]t[H1N1]	TPTPTPIST	+	+	+	-	-	-	Q02817	Mucin-2
t[H1N1]Pt[H1N1]Pt[H1N1]PIs[N1]t[H1N1]	TPTPTPIST	+	+	-	-	MS1 only	-	Q02817	Mucin-2
t[N1]Pt[N1]Pt[N1]PIt[N1]t[N1]t[N1]	TPTPTPITTT	+	+	+	-	-	-	Q02817	Mucin-2
t[N1]Pt[H1N1]Pt[H1N1]PIt[H1N1]t[H1N1]	TPTPTPITT	+	+	-	-	-	-	Q02817	Mucin-2
t[H1N1]Pt[H1N1]Pt[H1N1]PI(T)(T) + H1N2	TPTPTPITT	+	MS1 only	-	-	-	-	Q02817	Mucin-2
(T)P(T)P(T)PIt[H1N1]t[H1N1] + H2N3	TPTPTPITT	+	+	-	-	-	-	Q02817	Mucin-2
t[N1]Pt[N1]Pt[N1]PIt[N1]T	TPTPTPITT	+	+	-	-	-	-	Q02817	Mucin-2
t[N1]Pt[N1]Pt[N1]PIt[H1N1]T	TPTPTPITT	+	+	-	-	-	-	Q02817	Mucin-2
t[N1]Pt[N1]Pt[N1]PIt[N1]t[N1]	TPTPTPITT	+	+	+	-	MS1 only	-	Q02817	Mucin-2
t[N1]Pt[N1]Pt[N1]PIt[H1N1]t[N1]	TPTPTPITT	+	+	+	-	-	-	Q02817	Mucin-2
t[N1]Pt[N1]Pt[N1]PIt[N1]t[H1N1]	TPTPTPITT	+	+	+	-	-	-	Q02817	Mucin-2
(T)P(T)PIt[N1]t[N1] + H1N2	TPTPITT	+	+	+	-	-	-	Q02817	Mucin-2
(T)P(T)PI(T)(T) + H1N4	TPTPITT	+	+	+	-	-	-	Q02817	Mucin-2
(T)P(T)PI(T)(T) + H2N4	TPTPITT	+	+	+	-	-	-	Q02817	Mucin-2
t[N1]Pt[N1]Mt[N1]PIt[N1]t[N1]	TPTMTPITT	+	+	+	-	-	-	Q02817	Mucin-2
t[N1]Pt[N1]Lt[N1]PIt[H1N1]t[N1]	TPTLTPITT	+	-	+	-	-	-	Q02817	Mucin-2
t[N1]Pt[H1N1]Lt[N1]PIt[N1]t[N1]	TPTLTPITT	+	-	+	-	-	-	Q02817	Mucin-2
t[H1N1]Pt[N1]Lt[N1]PIt[N1]t[N1]	TPTLTPITT	-	+	+	-	-	-	Q02817	Mucin-2
t[N1]Pt[N1]Lt[N1]PIt[N1]t[N1]	TPTLTPITT	+	+	+	-	-	-	Q02817	Mucin-2
(T)P(S)(S)PI(T)(T) + H1N4	TPSSPITT	+	+	+	-	-	-	Q02817	Mucin-2
t[N1]Ps[N1]s[N1]PIt[N1]t[N1]	TPSSPITT	+	+	+	-	MS1 only	-	Q02817	Mucin-2
t[N1]Ps[N1]PPt[N1]t[N1]	TPSPPTT	+	+	+	-	+	-	Q02817	Mucin-2
(T)P(S)PP(T)(T) + H1N4	TPSPPTT	+	+	+	-	+	-	Q02817	Mucin-2
t[N1]Ps[N1]PPTt[N1]t[N1]	TPSPPTTT	+	+	+	-	-	-	Q02817	Mucin-2
(T)P(S)PP(T)(T) + H2N5	TPSPPTT	+	+	+	-	-	-	Q02817	Mucin-2
(T)P(S)PP(T)I(T)(T) + N4	TPSPPTITT	+	+	-	-	-	-	Q02817	Mucin-2
(T)P(S)PPt[N1]I + H1N1	TPSPPTI	+	+	+	-	-	-	Q02817	Mucin-2
(T)P(S)PPt[H1N1]I + N1	TPSPPTI	+	+	+	-	-	-	Q02817	Mucin-2
(T)P(S)PPt[H1N1]I + H1N1	TPSPPTI	+	+	+	-	MS1 only	-	Q02817	Mucin-2
t[N1]Ps[N1]PPPt[N1]t[N1]	TPSPPPTT	+	+	+	-	MS1 only	-	Q02817	Mucin-2
(T)P(S)PPP(T)(T) + H1N4	TPSPPPTT	+	MS1 only	+	-	-	-	Q02817	Mucin-2
(T)P(S)PPP(T)(T) + H1N4	TPSPPPTT	+	+	+	-	-	-	Q02817	Mucin-2
(T)P(S)PPP(T)(T) + H2N4	TPSPPPTT	+	+	+	-	-	-	Q02817	Mucin-2
t[N1]PSPPIt[N1]T	TPSPPITT	+	+	+	-	-	-	Q02817	Mucin-2
t[H1N1]PSPPIt[H1N1]T	TPSPPITT	+	+	-	-	-	-	Q02817	Mucin-2
t[N1]PSPPIs[N1]t[N1]	TPSPPIST	+	+	+	-	MS1 only	-	Q02817	Mucin-2
(T)P(S)PPI(S)(T) + H1N3	TPSPPIST	+	+	+	-	MS1 only	-	Q02817	Mucin-2
t[N1]PPt[N1]Fs[N1]PFs[N1]t[N1]	TPPTFSPFST	+	+	+	-	-	-	Q02817	Mucin-2
t[H1N1]PPt[N1]Fs[N1]PFs[N1]t[N1]	TPPTFSPFST	+	-	-	-	-	-	Q02817	Mucin-2
t[N1]PPt[H1N1]Fs[N1]PFs[N1]t[N1]	TPPTFSPFST	-	+	+	-	-	-	Q02817	Mucin-2
t[H1N1]PPt[H1N1]Fs[N1]PFs[N1]t[N1]	TPPTFSPFST	+	+	+	-	-	-	Q02817	Mucin-2
t[H1N1]PPt[N1]F	TPPTF	+	+	+	-	-	-	Q02817	Mucin-2
t[N1]PPt[H1N1]F	TPPTF	+	+	+	-	-	-	Q02817	Mucin-2
(T)PP(T)F + H2N3	TPPTF	+	+	+	-	-	-	Q02817	Mucin-2
(T)PP(T)F + H2N2A1	TPPTF	+	+	+	-	-	-	Q02817	Mucin-2
(T)PP(T)F + H3N3	TPPTF	+	+	+	-	-	-	Q02817	Mucin-2
(T)PP(T)F + H4N4	TPPTF	+	+	MS1 only	-	-	-	Q02817	Mucin-2
t[N1]PPPt[N1]t[N1]t[N1]PSPPIs[N1]t[N1]	TPPPTTTPSPPIST	+	+	+	-	-	-	Q02817	Mucin-2
t[N1]PPPt[N1]t[N1]	TPPPTT	+	+	+	-	+	-	Q02817	Mucin-2
t[H1N1]PPPt[N1]t[N1]	TPPPTT	+	+	+	-	+	-	Q02817	Mucin-2
t[N1]PPPt[N1]t[H1N1]	TPPPTT	+	+	+	-	+	-	Q02817	Mucin-2
t[H1N1]PPPt[H1N1]t[N1]	TPPPTT	+	+	+	-	+	-	Q02817	Mucin-2
t[H1N1]PPPt[N1]t[H1N1]	TPPPTT	+	+	-	-	-	-	Q02817	Mucin-2
t[H1N1]PPPt[H1N1]t[H1N1]	TPPPTT	+	+	-	-	-	-	Q02817	Mucin-2
t[H1N1]PLPPs[N1]I	TPLPPSI	+	+	+	-	-	-	Q02817	Mucin-2
t[N1]PLPPs[H1N1]I	TPLPPSI	+	+	+	-	-	-	Q02817	Mucin-2
t[H1N1]PLPPs[H1N1]I	TPLPPSI	+	+	+	-	+	-	Q02817	Mucin-2
t[N1]PIt[N1]t[H1N1]t[N1]	TPITTT	+	+	+	-	MS1 only	-	Q02817	Mucin-2
t[N1]PIt[N1]t[N1]t[H1N1]	TPITTT	+	+	+	-	MS1 only	-	Q02817	Mucin-2
t[N1]PIt[H1N1]T	TPITT	+	+	+	-	MS1 only	-	Q02817	Mucin-2
t[H1N1]PIt[N1]T	TPITT	+	+	+	-	MS1 only	-	Q02817	Mucin-2
t[H1N1]PIt[H1N1]T	TPITT	+	+	+	-	MS1 only	-	Q02817	Mucin-2
(T)PI(T)(T) + H3N4	TPITT	+	+	+	MS1 only	MS1 only	-	Q02817	Mucin-2
t[N1]PIt[N1]PPt[N1]s[N1]t[N1]t[N1]	TPITPPTSTT	+	MS1 only	+	-	-	-	Q02817	Mucin-2
(T)PI(T)PP(T)(S)(T)(T) + H1N6	TPITPPTSTT	+	+	+	-	-	-	Q02817	Mucin-2
(T)PI(T)PP(T)(S)(T)(T) + N5	TPITPPTSTT	+	+	+	-	-	-	Q02817	Mucin-2
t[N1]PIt[N1]PPTs[N1]t[N1]	TPITPPTST	+	+	+	-	-	-	Q02817	Mucin-2
t[N1]PIt[N1]PPt[N1]s[N1]t[N1]	TPITPPTST	+	+	+	-	-	-	Q02817	Mucin-2
t[N1]PIt[N1]PPt[N1]s[N1]	TPITPPTS	+	+	+	-	+	-	Q02817	Mucin-2
t[N1]PIt[N1]PPt[H1N1]S	TPITPPTS	+	+	+	-	-	-	Q02817	Mucin-2
(T)PI(T)PP(T)(S) + H1N4	TPITPPTS	+	+	+	-	-	-	Q02817	Mucin-2
(T)PI(T)PP(T)(S) + H1N4	TPITPPTS	+	+	+	-	-	-	Q02817	Mucin-2
t[N1]PIt[N1]PPAs[N1]t[N1]t[N1]	TPITPPASTT	+	+	+	-	-	-	Q02817	Mucin-2
(T)PI(T)PPA(S)(T)(T) + N4	TPITPPASTT	+	MS1 only	MS1 only	-	-	-	Q02817	Mucin-2
t[N1]PIt[N1]PPAs[N1]t[N1]t[H1N1]	TPITPPASTT	+	MS1 only	+	-	-	-	Q02817	Mucin-2
t[N1]PIt[H1N1]PPAs[N1]t[N1]t[N1]	TPITPPASTT	+	MS1 only	+	-	-	-	Q02817	Mucin-2
t[N1]PIt[N1]PPAs[N1]t[N1]	TPITPPAST	+	+	+	-	-	-	Q02817	Mucin-2
t[N1]PIs[N1]t[N1]t[N1]t[N1]	TPISTTT	+	+	+	-	MS1 only	-	Q02817	Mucin-2
t[N1]PIs[N1]t[N1]t[H1N1]t[N1]	TPISTTT	+	+	+	-	-	-	Q02817	Mucin-2
t[N1]PISt[N1]t[N1]	TPISTT	+	+	+	-	+	-	Q02817	Mucin-2
(T)PI(S)(T)(T) + H1N4	TPISTT	+	+	+	-	-	-	Q02817	Mucin-2
t[N1]MVt[N1]Pt[N1]Pt[N1]I	TMVTPTPTI	+	-	+	-	-	-	Q02817	Mucin-2
t[N1]Lt[N1]Pt[N1]PIt[N1]T	TLTPTPITT	+	+	+	-	-	-	Q02817	Mucin-2
t[N1]Lt[N1]Pt[N1]PIt[N1]t[N1]	TLTPTPITT	+	+	+	-	-	-	Q02817	Mucin-2
(T)L(T)P(T)PI(T)(T) + H1N5	TLTPTPITT	+	MS1 only	-	-	-	-	Q02817	Mucin-2
t[H1N1]Lt[N1]PIt[N1]t[N1]t[N1]t[N1]	TLTPITTTT	+	+	+	-	-	-	Q02817	Mucin-2
t[N1]Lt[N1]PIt[N1]t[N1]t[N1]t[H1N1]	TLTPITTTT	+	+	+	-	-	-	Q02817	Mucin-2
(T)L(T)PI(T)(T)(T)(T) + H2N6	TLTPITTTT	+	MS1 only	+	-	-	-	Q02817	Mucin-2
t[H1N1]Lt[N1]PIt[H1N1]t[H1N1]t[N1]t[N1]	TLTPITTTT	+	+	+	-	-	-	Q02817	Mucin-2
t[H1N1]Lt[N1]PIt[H1N1]t[N1]t[H1N1]t[N1]	TLTPITTTT	+	+	+	-	-	-	Q02817	Mucin-2
t[H1N1]Lt[N1]PIt[N1]t[H1N1]t[H1N1]t[N1]	TLTPITTTT	+	MS1 only	+	-	-	-	Q02817	Mucin-2
(T)L(T)PI(T)(T)(T)(T) + N5	TLTPITTTT	+	-	+	-	-	-	Q02817	Mucin-2
t[N1]Lt[N1]PIt[N1]t[N1]t[N1]t[N1]	TLTPITTTT	+	+	+	-	-	-	Q02817	Mucin-2
t[N1]Lt[N1]PIt[N1]t[N1]t[N1]	TLTPITTT	+	+	+	-	-	-	Q02817	Mucin-2
(T)L(T)PI(T)(T) + H2N4	TLTPITT	+	+	+	-	-	-	Q02817	Mucin-2
t[N1]Lt[N1]PIt[N1]T	TLTPITT	+	+	+	-	-	-	Q02817	Mucin-2
t[H1N1]Lt[H1N1]PIt[H1N1]t[N1]	TLTPITT	+	+	+	-	-	-	Q02817	Mucin-2
t[H2N2]L(T)PI(T)(T) + H1N3	TLTPITT	+	+	+	-	-	-	Q02817	Mucin-2
t[N1]Lt[N1]PIt[H1N1]T	TLTPITT	+	+	+	-	-	-	Q02817	Mucin-2
t[N1]Lt[N1]PIt[N1]t[N1]	TLTPITT	+	+	+	-	+	-	Q02817	Mucin-2
(T)L(T)PI(T)(T) + H3N6	TLTPITT	+	MS1 only	-	-	-	-	Q02817	Mucin-2
(T)L(T)PI(T)(T) + H2N3	TLTPITT	+	+	+	-	-	-	Q02817	Mucin-2
(T)L(T)PI(T)(T) + H2N3	TLTPITT	+	+	+	-	-	-	Q02817	Mucin-2
(T)L(T)PI(T)(T) + H5N5	TLTPITT	+	+	-	-	MS1 only	-	Q02817	Mucin-2
t[N1]Lt[H1N1]PIt[N1]t[N1]	TLTPITT	+	+	+	-	-	-	Q02817	Mucin-2
t[N1]Lt[N1]PIt[H1N1]t[N1]	TLTPITT	+	+	+	-	MS1 only	-	Q02817	Mucin-2
t[N1]Lt[N1]PIt[N1]t[H1N1]	TLTPITT	+	+	+	-	-	-	Q02817	Mucin-2
(T)L(T)PI(T)(T) + H2N4	TLTPITT	+	+	+	-	-	-	Q02817	Mucin-2
(T)L(T)PI(T)(T) + H2N4	TLTPITT	+	+	+	-	-	-	Q02817	Mucin-2
(T)L(T)PI(T)(T) + H2N5	TLTPITT	+	+	+	-	-	-	Q02817	Mucin-2
t[N1]LPt[N1](T)P(T)t[N1]Ft[N1]t[N1] + H1N1	TLPTTPTTFTT	+	+	+	-	-	-	Q02817	Mucin-2
t[N1]LPt[N1]t[N1]Pt[N1]t[N1]F	TLPTTPTTF	+	+	+	-	-	-	Q02817	Mucin-2
t[N1]LPPt[N1]t[N1]	TLPPTT	+	+	+	-	+	-	Q02817	Mucin-2
t[N1]LPPt[H2N2]t[N1]	TLPPTT	+	+	-	-	MS1 only	-	Q02817	Mucin-2
(T)K(S)(T)(T)P(T)(S)I + N5	TKSTTPTSI	+	MS1 only	+	-	-	-	Q02817	Mucin-2	Used tumor 2 data for colon 2
t[N1]Ks[N1]t[N1]t[N1]Pt[N1]s[N1]I	TKSTTPTSI	+	-	+	-	-	-	Q02817	Mucin-2
t[N1]ENPt[N1]Pt[N1]PIt[N1]T	TENPTPTPITT	+	+	+	-	-	-	Q02817	Mucin-2
t[N1]ENPt[N1]Pt[N1]PIt[N1]t[N1]	TENPTPTPITT	+	+	+	-	-	-	Q02817	Mucin-2
(T)A(T)P(T)P(T)G + H1N4	TATPTPTG	+	+	+	-	-	-	Q02817	Mucin-2
t[N1]APPs[N1]t[N1]Pt[N1]APt[N1]t[N1]	TAPPSTPTAPTT	+	+	+	-	-	-	Q02817	Mucin-2
t[N1]APPs[H1N1]t[N1]Pt[N1]APt[N1]t[N1]	TAPPSTPTAPTT	+	+	+	-	-	-	Q02817	Mucin-2
t[H1N1]APPs[N1](T)P(T)APt[N1]t[N1] + H1N2	TAPPSTPTAPTT	+	+	+	-	-	-	Q02817	Mucin-2	Used tumor 2 data for colon 2
t[N1]APIAELt[N1]t[N1]	TAPIAELTT	+	+	+	-	-	-	Q02817	Mucin-2
t[N1]APIAELt[H1N1]t[N1]	TAPIAELTT	+	+	+	-	-	-	Q02817	Mucin-2
(T)APIAEL(T)(T) + H1N3	TAPIAELTT	+	+	+	-	-	-	Q02817	Mucin-2
(T)APIAEL(T)(T) + N3A1	TAPIAELTT	+	MS1 only	MS1 only	-	-	-	Q02817	Mucin-2
t[N1]APIAELt[N1A1]t[N1]	TAPIAELTT	+	MS1 only	-	-	-	-	Q02817	Mucin-2
t[N1]APIAELt[H1N1]t[H1N1]	TAPIAELTT	+	MS1 only	+	-	-	-	Q02817	Mucin-2
t[H1N1]APIAELt[H1N1]t[N1]	TAPIAELTT	+	+	-	-	-	-	Q02817	Mucin-2
t[N1]APIAELt[N1]	TAPIAELT	+	+	+	-	-	-	Q02817	Mucin-2
t[H1N2]APIAEL	TAPIAEL	+	+	-	+	MS1 only	-	Q02817	Mucin-2
s[N1]Pt[N1]Pt[N1]AIt[N1]t[N1]	SPTPTAITT	+	MS1 only	-	-	-	-	Q02817	Mucin-2
(S)(S)PL(T)E + H1N2	SSPLTE	+	+	+	-	-	-	Q02817	Mucin-2
s[N1]GGHt[H1N1]L	SGGHTL	+	+	+	-	-	-	Q02817	Mucin-2
t[N1]Vt[N1]Pt[N1]Pt[N1]Pt[N1]s[N1]	TVTPTPTPTS	+	+	+	-	-	-	Q02817	Mucin-2
t[N1]Vt[N1]Pt[H1N1]Pt[N1]Pt[N1]s[N1]	TVTPTPTPTS	+	+	+	-	MS1 only	-	Q02817	Mucin-2
t[N1]Vt[N1]Pt[N1]Pt[N1]Pt[N1]s[H1N1]	TVTPTPTPTS	+	+	+	-	MS1 only	-	Q02817	Mucin-2
t[N1]Vt[N1]Pt[N1]Pt[N1]Pt[N1]S	TVTPTPTPTS	+	+	-	-	-	-	Q02817	Mucin-2
t[N1]Vt[N1]Pt[N1]Pt[N1]Pt[H1N2]G	TVTPTPTPTG	+	+	-	-	-	-	Q02817	Mucin-2
t[N1]Vt[N1]PIt[N1]T	TVTPITT	+	+	+	-	-	-	Q02817	Mucin-2
t[N1]Vt[N1]PIt[N1]t[N1]	TVTPITT	+	+	+	-	+	-	Q02817	Mucin-2
TVTPITT + H2N4	TVTPITT	+	+	+	-	-	-	Q02817	Mucin-2
t[N1]Vt[N1]Pt[N1]PIPt[N1]G	TVTPTPIPTG	+	+	-	-	-	-	Q02817	Mucin-2	sequence corresponds to point mutation in MUC2; only identified in Colons 1a and 1b
t[N1]Vt[N1]Pt[N1]PIPt[H1N1]G	TVTPTPIPTG	+	+	-	-	-	-	Q02817	Mucin-2
t[N1]Vt[N1]Pt[H1N1]PIPt[H1N1]G	TVTPTPIPTG	+	+	-	-	-	-	Q02817	Mucin-2
t[N1]Vt[N1]Pt[N1]PIPt[H1N2]G	TVTPTPIPTG	+	+	-	-	-	-	Q02817	Mucin-2
t[N1]Vt[H1N1]Pt[H1N1]PIPt[H1N1]G	TVTPTPIPTG	+	+	-	-	MS1 only	-	Q02817	Mucin-2
(T)V(T)P(T)PIP(T)G + H2N5	TVTPTPIPTG	+	+	-	-	-	-	Q02817	Mucin-2
(T)(T)P(S)PP(T)I + H1N3	TTPSPPTI	+	+	+	-	MS1 only	-	Q02817	Mucin-2
t[N1]t[N1]PSPPI	TTPSPPI	+	+	MS1 only	-	-	-	Q02817	Mucin-2
t[N1]t[N1]PPPt[N1]t[N1]	TTPPPTT	+	+	+	+	+	-	Q02817	Mucin-2
t[N1]t[N1]PPPt[H1N1]t[N1]	TTPPPTT	+	+	+	-	+	-	Q02817	Mucin-2
t[N1]s[N1]s[N1]PLt[N1]t[N1]	TSSPLTT	+	+	+	-	-	-	Q02817	Mucin-2
t[N1]SGGHt[H1N1]L	TSGGHTL	+	+	+	-	-	-	Q02817	Mucin-2
t[N1]s[N1]GGHt[N1]L	TSGGHTL	+	+	+	-	-	-	Q02817	Mucin-2
t[H1N1]SGGHt[H1N1]L	TSGGHTL	+	+	+	-	-	-	Q02817	Mucin-2
t[N1]s[N1]GGHt[H1N1]L	TSGGHTL	+	+	+	-	-	-	Q02817	Mucin-2
t[N1]s[H1N1]GGHt[N1]L	TSGGHTL	-	+	-	-	-	-	Q02817	Mucin-2
t[N1]SGGHt[H1N2]L	TSGGHTL	+	-	-	-	-	-	Q02817	Mucin-2
t[N1]Qt[N1]Pt[N1]T	TQTPTT	-	+	-	-	-	-	Q02817	Mucin-2
t[N1]Qt[N1]Pt[N1]t[N1]	TQTPTT	+	+	+	+	+	-	Q02817	Mucin-2
t[H1N1]Qt[H1N1]Pt[N1]t[N1]	TQTPTT	+	+	+	-	MS1 only	-	Q02817	Mucin-2
t[N1]QTPt[N1]s[N1]t[N1]PIt[N1]t[N1]	TQTPTSTPITT	+	+	+	-	MS1 only	-	Q02817	Mucin-2
t[N1]Qt[N1]Pt[N1]s[N1]t[N1]PIt[N1]T	TQTPTSTPITT	+	+	+	-	-	-	Q02817	Mucin-2
(T)Q(T)P(T)(S)(T)PI(T)(T) + H1N7	TQTPTSTPITT	+	+	+	-	-	-	Q02817	Mucin-2
t[N1]QTPt[N1]L	TQTPTL	+	+	+	-	-	-	Q02817	Mucin-2
(T)QAP(T)P(T)AI(T)(T) + H4N4	TQAPTPTAITT	+	+	MS1 only	-	-	-	Q02817	Mucin-2
t[H1N1]PTs[N1]I	TPTSI	+	+	+	-	MS1 only	-	Q02817	Mucin-2
t[N1]PTs[H1N1]I	TPTSI	+	+	+	-	MS1 only	-	Q02817	Mucin-2
t[H1N1]Pt[H1N1]t[H1N1]VLIt[H1N1]t[N1]	TPTTVLITT	+	+	+	-	MS1 only	-	Q02817	Mucin-2
(T)P(T)(T)VLIt[N1]t[N1] + H1N3	TPTTVLITT	+	+	-	-	-	-	Q02817	Mucin-2
t[N1]Pt[N1]t[N1]VLIt[H1N1]t[N1]	TPTTVLITT	+	+	+	-	-	-	Q02817	Mucin-2
t[N1]Pt[N1]t[N1]t[N1]PIt[H1N1]t[N1]	TPTTTPITT	+	+	-	-	MS1 only	-	Q02817	Mucin-2
t[N1]Pt[N1]t[H1N1]t[N1]PIt[N1]t[N1]	TPTTTPITT	+	+	-	-	MS1 only	-	Q02817	Mucin-2
t[N1]Pt[H1N1]t[N1]t[N1]PIt[H1N1]t[N1]	TPTTTPITT	+	+	+	-	MS1 only	-	Q02817	Mucin-2
t[N1]Pt[H1N1]t[H1N1]t[N1]PIt[H1N1]t[N1]	TPTTTPITT	+	+	MS1 only	-	MS1 only	-	Q02817	Mucin-2
(T)P(T)(T)(T)PI(T)(T) + N5	TPTTTPITT	MS1 only	+	-	-	-	-	Q02817	Mucin-2
t[N1]Pt[N1]SIt[N1]T	TPTSITT	+	+	-	-	MS1 only	-	Q02817	Mucin-2
t[H1N1]PTs[H1N1]I	TPTSI	+	+	+	-	-	-	Q02817	Mucin-2
t[N1]Pt[H1N1]s[N1]I	TPTSI	+	+	-	-	MS1 only	-	Q02817	Mucin-2
(T)P(T)P(T)P(T)G + H3N5	TPTPTPTG	+	+	+	-	+	-	Q02817	Mucin-2
t[N1]Pt[N1]Pt[N1]Pt[N1]G	TPTPTPTG	+	+	+	-	+	-	Q02817	Mucin-2
t[H1N1]Pt[H1N1]Pt[H2N2]Pt[H1N1]G	TPTPTPTG	+	+	+	-	MS1 only	-	Q02817	Mucin-2
(T)P(T)P(T)P(T)G + H5N5	TPTPTPTG	+	+	+	-	MS1 only	-	Q02817	Mucin-2
(T)P(T)P(T)P(T)G + H6N6	TPTPTPTG	+	+	+	-	MS1 only	-	Q02817	Mucin-2
(T)P(T)P(T)PI(T)(T)(T) + N5	TPTPTPITTT	MS1 only	+	-	-	-	-	Q02817	Mucin-2
(T)P(T)P(T)PI(T)(T) + H2N5	TPTPTPITT	+	+	+	-	MS1 only	-	Q02817	Mucin-2
t[H1N1]Pt[H1N1]Pt[H1N1]PIt[N1]t[N1]	TPTPTPITT	+	+	MS1 only	-	MS1 only	-	Q02817	Mucin-2
t[N1]Pt[H1N1]Pt[H1N1]PIt[H1N1]t[N1]	TPTPTPITT	+	+	+	-	MS1 only	-	Q02817	Mucin-2
t[H1N1]Pt[H1N1]Pt[H1N1]PIt[H1N1]t[N1]	TPTPTPITT	+	+	MS1 only	-	MS1 only	-	Q02817	Mucin-2
t[N1]Pt[N1]Pt[N1]PIs[N1]t[N1]t[N1]	TPTPTPISTT	+	+	+	-	-	-	Q02817	Mucin-2
t[H1N1]Pt[H1N1]Pt[H1N1]PIs[H1N1]t[H1N1]	TPTPTPIST	MS1 only	+	-	-	-	-	Q02817	Mucin-2
t[N1]Pt[N1]PIt[N1]T	TPTPITT	+	+	+	-	-	-	Q02817	Mucin-2
(T)P(T)PI(T)(T) + H1N3	TPTPITT	+	+	+	-	-	-	Q02817	Mucin-2
t[N1]Pt[N1]PIt[N1]t[N1]	TPTPITT	+	+	+	-	+	-	Q02817	Mucin-2
(T)P(T)PI(T)(T) + H2N4	TPTPITT	+	+	+	-	-	-	Q02817	Mucin-2
(T)P(S)SPIt[N1]t[N1] + N1	TPSSPITT	+	+	+	-	-	-	Q02817	Mucin-2
(T)P(S)(S)PI(T)(T) + H1N5	TPSSPITT	+	+	MS1 only	-	-	-	Q02817	Mucin-2
t[N1]Ps[N1]PPt[N1]T	TPSPPTT	+	+	+	-	+	-	Q02817	Mucin-2
(T)P(S)PP(T)(T) + H1N3	TPSPPTT	+	+	+	-	+	-	Q02817	Mucin-2
t[H1N1]Ps[H1N2]PPt[H1N1]t[H1N1]	TPSPPTT	+	+	MS1 only	-	+	-	Q02817	Mucin-2	Used tumor 2 data for colon 2
(T)P(S)PP(T)(T)(T) + N3	TPSPPTTT	+	+	MS1 only	-	MS1 only	-	Q02817	Mucin-2
(T)P(S)PP(T)(T)(T) + H2N4	TPSPPTTT	+	+	-	-	-	-	Q02817	Mucin-2
(T)P(S)PP(T)(T) + H2N3	TPSPPTT	+	+	+	-	+	-	Q02817	Mucin-2
(T)P(S)PP(T)(T) + H1N4	TPSPPTT	+	+	+	-	+	-	Q02817	Mucin-2
(T)P(S)PP(T)(T) + H3N3	TPSPPTT	+	+	-	-	-	-	Q02817	Mucin-2
(T)P(S)PP(T)(T) + H3N5	TPSPPTT	+	+	-	-	-	-	Q02817	Mucin-2
t[N1]Ps[N1]PPt[N1]I	TPSPPTI	+	+	+	-	-	-	Q02817	Mucin-2
(T)P(S)PPt[N1]I + H1N2	TPSPPTI	+	+	+	-	-	-	Q02817	Mucin-2
(T)P(S)PP(T)I + H3N3	TPSPPTI	+	+	+	-	-	-	Q02817	Mucin-2
(T)P(S)PPP(T)(T) + H4N5	TPSPPPTT	MS1 only	+	+	-	-	-	Q02817	Mucin-2	Used tumor 2 data for colon 2
t[N1]PSPPIt[N1]t[N1]	TPSPPITT	+	+	+	-	+	-	Q02817	Mucin-2
(T)P(S)PPIt[N1]t[N1] + H1N1	TPSPPITT	+	+	+	-	-	-	Q02817	Mucin-2
(T)P(S)PP(T)I + H2N3	TPSPPTI	+	+	-	-	-	-	Q02817	Mucin-2
(T)P(S)PPt[H1N1]I + H1N2	TPSPPTI	+	+	+	-	-	-	Q02817	Mucin-2
t[N1]PPt[N1]F	TPPTF	+	+	+	-	-	-	Q02817	Mucin-2
t[H1N1]PPt[N1]F	TPPTF	+	+	+	-	MS1 only	-	Q02817	Mucin-2
t[N1]PPt[H1N1]F	TPPTF	+	+	+	-	MS1 only	-	Q02817	Mucin-2
t[H1N1]PPt[H1N1]F	TPPTF	+	+	+	-	+	-	Q02817	Mucin-2
(T)PP(T)F + H2N4	TPPTF	+	+	-	-	-	-	Q02817	Mucin-2
t[N1]PLPPs[N1]I	TPLPPSI	+	+	+	-	-	-	Q02817	Mucin-2
(T)PLPP(S)I + H2N3	TPLPPSI	MS1 only	+	+	-	-	-	Q02817	Mucin-2
t[N1]PITt[N1]t[H1N1]	TPITTT	+	+	+	-	-	-	Q02817	Mucin-2
t[N1]PIt[N1]t[H1N1]T	TPITTT	+	+	+	-	-	-	Q02817	Mucin-2
t[N1]PIt[N1]t[N1]t[N1]	TPITTT	+	+	+	-	+	-	Q02817	Mucin-2
t[N1]PIt[H1N1]T	TPITT	+	+	+	-	MS1 only	-	Q02817	Mucin-2
t[H1N1]PIt[N1]T	TPITT	+	+	+	-	MS1 only	-	Q02817	Mucin-2
t[N1]PIt[N1]t[H1N1]	TPITT	+	+	+	+	+	-	Q02817	Mucin-2
(T)PI(T)(T) + H2N3	TPITT	+	+	+	MS1 only	+	-	Q02817	Mucin-2
t[N1]PIt[H1N1]t[H1N1]	TPITT	+	+	+	MS1 only	+	-	Q02817	Mucin-2
(T)PI(T)(T) + H1N4	TPITT	+	+	+	+	+	-	Q02817	Mucin-2
(T)PI(T)(T) + H1N4	TPITT	+	+	+	+	+	-	Q02817	Mucin-2
(T)PI(T)(T) + H2N4	TPITT	+	+	+	+	+	-	Q02817	Mucin-2
(T)PI(T)(T) + H2N4	TPITT	+	+	+	+	+	-	Q02817	Mucin-2
(T)PI(T)(T) + H2N4	TPITT	+	+	+	+	+	-	Q02817	Mucin-2
(T)PI(T)(T) + H2N4	TPITT	+	+	+	+	+	-	Q02817	Mucin-2
(T)PI(T)PP(T)(S)(T)(T) + N4	TPITPPTSTT	MS1 only	+	MS1 only	-	-	-	Q02817	Mucin-2
t[N1]PIt[N1]PPt[N1]S	TPITPPTS	+	+	+	-	+	-	Q02817	Mucin-2
t[N1]PIs[N1]t[N1]t[N1]	TPISTT	+	+	+	MS1 only	+	-	Q02817	Mucin-2
t[N1]PIs[N1]t[N1]	TPIST	+	+	+	MS1 only	+	-	Q02817	Mucin-2
t[N1]PIs[N1]t[H1N1]	TPIST	+	+	+	-	+	-	Q02817	Mucin-2
t[H1N1]PIs[N1]t[N1]	TPIST	+	+	+	-	+	-	Q02817	Mucin-2
t[N1]PIs[H1N1]t[H1N1]	TPIST	+	+	+	-	+	-	Q02817	Mucin-2
t[H1N1]PIs[H1N1]t[H1N1]	TPIST	+	+	-	-	+	-	Q02817	Mucin-2
(T)L(T)PI(T)(T)(T) + H1N5	TLTPITTT	+	+	+	-	-	-	Q02817	Mucin-2
(T)L(T)PIt[N1]T + N1	TLTPITT	+	+	+	-	-	-	Q02817	Mucin-2
t[N1]LTPIt[H1N1]T	TLTPITT	+	+	+	-	-	-	Q02817	Mucin-2
(T)L(T)PIt[N1]T + H1N1	TLTPITT	+	+	+	-	-	-	Q02817	Mucin-2
(T)L(T)PI(T)(T) + H3N4	TLTPITT	MS1 only	+	MS1 only	-	-	-	Q02817	Mucin-2
(T)L(T)PI(T)(T) + H4N5	TLTPITT	+	+	+	-	-	-	Q02817	Mucin-2	Used tumor 2 data for colon 2
t[H2N2]L(T)PI(T)(T) + H2N3	TLTPITT	+	+	+	-	-	-	Q02817	Mucin-2	Used tumor 2 data for colon 2
(T)L(T)PI(T)(T) + H2N4	TLTPITT	+	+	+	-	-	-	Q02817	Mucin-2
(T)L(T)PI(T)(T) + H2N4	TLTPITT	MS1 only	+	+	-	-	-	Q02817	Mucin-2
(T)L(T)PI(T)(T) + H2N4	TLTPITT	+	+	+	-	-	-	Q02817	Mucin-2
(T)L(T)PI(T)(T) + H2N4	TLTPITT	+	+	-	-	-	-	Q02817	Mucin-2
(T)L(T)PI(T)(T) + H2N5	TLTPITT	MS1 only	+	-	-	-	-	Q02817	Mucin-2
(T)L(T)PI(T)(T) + H2N5	TLTPITT	+	+	+	-	-	-	Q02817	Mucin-2
(T)L(T)PI(T)(T) + H2N5	TLTPITT	+	+	+	-	-	-	Q02817	Mucin-2
t[N1]LPt[N1]t[N1]Pt[N1]TFt[N1]t[N1]	TLPTTPTTFTT	+	+	+	-	-	-	Q02817	Mucin-2
t[N1]LPt[N1]t[N1]Pt[H1N1]t[N1]F	TLPTTPTTF	+	+	+	-	-	-	Q02817	Mucin-2
t[N1]LPt[N1]t[H1N1]Pt[N1]t[N1]F	TLPTTPTTF	+	+	+	-	-	-	Q02817	Mucin-2
(T)LP(T)(T)P(T)(T)F + H2N5	TLPTTPTTF	+	+	+	-	-	-	Q02817	Mucin-2
t[N1]LPt[H1N1]t[H1N1]Pt[H1N1]t[N1]F	TLPTTPTTF	+	+	+	-	-	-	Q02817	Mucin-2
t[N1]At[N1]Pt[N1]Pt[N1]G	TATPTPTG	+	+	+	-	-	-	Q02817	Mucin-2
t[N1]APIAELt[N1]t[H1N1]	TAPIAELTT	+	+	+	-	-	-	Q02817	Mucin-2
t[N1]APIAEL	TAPIAEL	+	+	+	-	-	-	Q02817	Mucin-2
t[H1N1]APIAEL	TAPIAEL	+	+	+	-	-	-	Q02817	Mucin-2
t[H2N2]APIAEL	TAPIAEL	+	+	+	-	+	-	Q02817	Mucin-2
s[N1]PFs[N1]t[N1]	SPFST	+	+	+	-	-	-	Q02817	Mucin-2
s[N1]PFs[N1]t[H1N1]	SPFST	+	+	+	-	-	-	Q02817	Mucin-2
(T)V(T)PIt[N1]T + H1N2	TVTPITT	+	+	+	-	-	-	Q02817	Mucin-2
t[H1N1]Vt[H1N1]PIPt[H1N1]Pt[H1N1]G	TVTPTPIPTG	+	+	-	-	MS1 only	-	Q02817	Mucin-2
(T)V(T)P(T)PIP(T)G + H3N4	TVTPTPIPTG	+	+	-	-	-	-	Q02817	Mucin-2
t[N1]t[N1]PSPt[N1]t[N1]	TTPSPTT	+	+	+	-	+	-	Q02817	Mucin-2
(T)(T)P(S)PP(T)I + H1N3	TTPSPPTI	+	+	+	-	-	-	Q02817	Mucin-2
t[N1](T)P(S)PPt[N1]I + N1	TTPSPPTI	+	+	+	-	MS1 only	-	Q02817	Mucin-2
(T)(T)P(S)PP(T)I + H3N5	TTPSPPTI	+	+	MS1 only	-	-	-	Q02817	Mucin-2
(T)(T)P(S)PPI(T)(T) + H1N3	TTPSPPITT	+	+	-	-	-	-	Q02817	Mucin-2
t[N1]TPPPt[N1]t[N1]	TTPPPTT	+	+	+	-	MS1 only	-	Q02817	Mucin-2
(T)(S)(S)PL(T)(T) + H1N4	TSSPLTT	+	+	+	-	-	-	Q02817	Mucin-2
t[N1]s[N1]SPLt[N1]t[N1]	TSSPLTT	+	+	+	-	MS1 only	-	Q02817	Mucin-2
t[N1]Qt[N1]Pt[N1]t[N1]t[N1]PIt[N1]T	TQTPTTTPITT	+	+	+	-	MS1 only	-	Q02817	Mucin-2
(T)Q(T)P(T)(T) + H1N3	TQTPTT	+	+	MS1 only	-	-	-	Q02817	Mucin-2
(T)Q(T)P(T)(S)(T)PI(T)(T) + H1N6	TQTPTSTPITT	+	+	+	-	-	-	Q02817	Mucin-2
t[N1]Qt[N1]P(T)P(T)PIs[N1]t[N1] + H1N2	TQTPTPTPIST	+	+	+	-	-	-	Q02817	Mucin-2
t[H1N1]QAPt[H1N1]Pt[N1]AIt[N1]t[N1]	TQAPTPTAITT	+	+	+	-	-	-	Q02817	Mucin-2
(T)QAP(T)P(T)AI(T)T + H3N4	TQAPTPTAITT	+	+	+	-	-	-	Q02817	Mucin-2
t[N1]Pt[H1N1]t[N1]VLIt[H1N1]t[N1]	TPTTVLITT	+	+	+	-	-	-	Q02817	Mucin-2
t[N1]Pt[N1]t[H1N1]VLIt[H1N1]t[N1]	TPTTVLITT	+	+	+	-	-	-	Q02817	Mucin-2
t[N1]Pt[H1N1]t[H1N1]VLIt[H1N1]t[N1]	TPTTVLITT	+	+	+	-	-	-	Q02817	Mucin-2
t[N1]Pt[N1]t[H1N1]VLIt[N1]t[N1]	TPTTVLITT	+	+	+	-	-	-	Q02817	Mucin-2
t[N1]Pt[H1N1]t[H1N1]t[N1]PIt[N1]t[N1]	TPTTTPITT	+	+	+	-	MS1 only	-	Q02817	Mucin-2
t[N1]Pt[H1N1]t[N1]t[H1N1]PIt[N1]t[N1]	TPTTTPITT	+	+	+	-	MS1 only	-	Q02817	Mucin-2
t[N1]Pt[H1N1]s[N1]t[N1]PIt[N1]t[N1]	TPTSTPITT	+	+	+	-	MS1 only	-	Q02817	Mucin-2
t[N1]Pt[N1]s[H1N1]t[H1N1]PIt[N1]t[N1]	TPTSTPITT	+	+	+	-	MS1 only	-	Q02817	Mucin-2
(T)P(T)(S)(T)PI(T)(T) + H2N6	TPTSTPITT	+	+	+	-	MS1 only	-	Q02817	Mucin-2
(T)P(T)(S)(T)PI(T)(T) + H2N6	TPTSTPITT	+	+	+	-	-	-	Q02817	Mucin-2
(T)P(T)(S)(T)PI(T)(T) + H2N6	TPTSTPITT	+	+	MS1 only	-	MS1 only	-	Q02817	Mucin-2
t[N1]Pt[H1N1]s[H1N1]t[N1]PIt[N1]t[N1]	TPTSTPITT	+	+	+	-	-	-	Q02817	Mucin-2
(T)P(T)(S)I + H2N3	TPTSI	+	+	+	-	-	-	Q02817	Mucin-2
(T)P(T)s[H1N1]I + H1N2	TPTSI	-	+	-	-	-	-	Q02817	Mucin-2
(T)P(T)P(T)P(T)G + H3N4	TPTPTPTG	+	+	+	-	+	-	Q02817	Mucin-2
(T)P(T)P(T)P(T)G + H3N5	TPTPTPTG	+	+	+	-	+	-	Q02817	Mucin-2
(T)P(T)P(T)P(T)G + H4N5	TPTPTPTG	+	+	+	-	+	-	Q02817	Mucin-2
(T)P(T)P(T)P(T)G + H4N5	TPTPTPTG	+	+	+	-	-	-	Q02817	Mucin-2
t[N1]Pt[H1N1]Pt[N1]PIt[N1]t[N1]	TPTPTPITT	+	+	+	-	-	-	Q02817	Mucin-2
(T)P(T)P(T)PI(T)(T) + H3N5	TPTPTPITT	+	+	+	-	MS1 only	-	Q02817	Mucin-2
(T)P(T)P(T)PI(T)(T) + H3N5	TPTPTPITT	MS1 only	+	-	-	-	-	Q02817	Mucin-2
(T)P(T)P(T)PI(S)(T) + H3N5	TPTPTPIST	+	+	MS1 only	-	MS1 only	-	Q02817	Mucin-2
(T)P(T)P(T)P(T)G + H4N4A1	TPTPTPTG	+	+	-	-	+	-	Q02817	Mucin-2
(T)P(T)P(T)P(T)G + H3N6	TPTPTPTG	MS1 only	+	+	-	MS1 only	-	Q02817	Mucin-2	Used tumor 2 data for colon 2
(T)Q(T)P(T)s[N1] + H1N3	TQTPTS	+	+	+	-	MS1 only	-	Q02817	Mucin-2
(T)Q(T)P(T)s[N1] + H1N3	TQTPTS	+	MS1 only	+	-	-	-	Q02817	Mucin-2
(T)P(S)(S)PI(T)(T) + N4	TPSSPITT	+	+	+	-	+	-	Q02817	Mucin-2
(T)P(S)PP(T)(T) + H2N3	TPSPPTT	+	+	+	-	+	-	Q02817	Mucin-2
(T)P(S)PP(T)(T) + H1N3	TPSPPTT	MS1 only	+	+	-	MS1 only	-	Q02817	Mucin-2
(T)P(S)PP(T)I + H1N3	TPSPPTI	+	+	+	-	-	-	Q02817	Mucin-2
t[N1]PSPPt[N1]I	TPSPPTI	+	+	+	-	-	-	Q02817	Mucin-2
(T)P(S)PPP(T)t[H1N1] + H3N3	TPSPPPTT	+	+	+	-	MS1 only	-	Q02817	Mucin-2
(T)P(S)PPIt[H1N1]T + N1	TPSPPITT	+	+	+	-	-	-	Q02817	Mucin-2	Used tumor 2 data for colon 2
(T)P(S)PPIt[N1]T + H1N1	TPSPPITT	+	+	+	-	-	-	Q02817	Mucin-2	Used tumor 2 data for colon 2
t[N1]PPt[H1N1]F	TPPTF	MS1 only	+	+	-	-	-	Q02817	Mucin-2
t[H1N1]PPt[N1]F	TPPTF	MS1 only	+	+	-	-	-	Q02817	Mucin-2
t[H1N2]PPt[H1N1]F	TPPTF	MS1 only	+	+	-	-	-	Q02817	Mucin-2
(T)PP(T)F + H3N3	TPPTF	+	+	+	-	MS1 only	-	Q02817	Mucin-2
t[N1]PIt[N1]Tt[N1]t[N1]	TPITTTT	+	+	+	-	+	-	Q02817	Mucin-2
t[N1]PIt[N1]t[N1]t[N1]	TPITTT	+	+	+	-	-	-	Q02817	Mucin-2
t[N1]PITt[N1]t[N1]	TPITTT	+	+	MS1 only	-	MS1 only	-	Q02817	Mucin-2
t[N1]PIt[N1]t[N1]T	TPITTT	+	+	+	-	MS1 only	-	Q02817	Mucin-2
(T)PI(T)(T) + H3N3	TPITT	+	+	+	-	-	-	Q02817	Mucin-2
t[H1N1]PIt[H1N1]t[H1N1]	TPITT	+	+	+	-	+	-	Q02817	Mucin-2
t[N1]PISt[N1]t[H1N1]	TPISTT	+	+	+	-	-	-	Q02817	Mucin-2
t[N1]PISt[H1N1]t[N1]	TPISTT	+	+	+	-	-	-	Q02817	Mucin-2
(T)L(T)PI(T)T + H2N3	TLTPITT	+	+	+	-	-	-	Q02817	Mucin-2
(T)L(T)PI(T)t[N1] + H4N4	TLTPITT	MS1 only	+	MS1 only	-	-	-	Q02817	Mucin-2
(T)L(T)PI(T)T + H2N2	TLTPITT	+	+	+	-	-	-	Q02817	Mucin-2
(T)L(T)PIt[N1]T + H1N2	TLTPITT	+	+	+	-	-	-	Q02817	Mucin-2
(T)L(T)PIt[N1]T + H1N2	TLTPITT	+	+	+	-	-	-	Q02817	Mucin-2
(T)L(T)PI(T)t[N1] + H1N2	TLTPITT	+	+	+	-	-	-	Q02817	Mucin-2
t[N1]Lt[N1]PIt[H1N1]T	TLTPITT	+	+	+	-	-	-	Q02817	Mucin-2
t[H1N1]Lt[H1N1]PIt[H1N1]t[H1N1]	TLTPITT	+	+	+	-	MS1 only	-	Q02817	Mucin-2	Used tumor 2 data for colon 2
t[H2N2]L(T)PI(T)T + H2N2	TLTPITT	+	+	MS1 only	-	-	-	Q02817	Mucin-2	Used tumor 2 data for colon 2
t[N1]LTPIt[N1]t[N1]	TLTPITT	+	+	+	-	MS1 only	-	Q02817	Mucin-2
t[N1]LPt[H1N1]t[N1]Pt[H1N1]t[N1]F	TLPTTPTTF	+	+	+	-	-	-	Q02817	Mucin-2
t[N1]LPt[H1N1]t[N1]Pt[N1]t[N1]F	TLPTTPTTF	+	+	+	-	-	-	Q02817	Mucin-2
t[N1]LPPt[H1N1]t[N1]	TLPPTT	+	+	+	-	+	-	Q02817	Mucin-2
t[N1]LPPt[N1]t[H1N1]	TLPPTT	+	+	+	-	+	-	Q02817	Mucin-2
t[N1]LPPt[H1N1]t[H1N1]	TLPPTT	+	+	-	-	MS1 only	-	Q02817	Mucin-2
t[H1N1]ENP(T)P(T)PI(T)t[N1] + H1N3	TENPTPTPITT	+	+	+	-	-	-	Q02817	Mucin-2	Used tumor 2 data for colon 2
(S)(T)(T)P(T)(S)I + H1N4	STTPTSI	MS1 only	+	+	-	-	-	Q02817	Mucin-2
(S)(S)PL(T)E + H2N2	SSPLTE	+	+	+	-	MS1 only	-	Q02817	Mucin-2
s[N1]SPLt[N1]E	SSPLTE	+	+	+	-	-	-	Q02817	Mucin-2
(S)(S)PI(T)t[N1] + H1N2	SSPITT	+	+	+	-	-	-	Q02817	Mucin-2
s[N1]SPIt[N1]t[N1]	SSPITT	+	+	+	-	-	-	Q02817	Mucin-2
t[N1]Vt[N1]Pt[H1N1]Pt[N1]Pt[H1N1]S	TVTPTPTPTS	+	MS1 only	MS1 only	-	-	-	Q02817	Mucin-2
t[N1]Vt[N1]Pt[H1N1]Pt[N1]Pt[H1N1]s[N1]	TVTPTPTPTS	+	MS1 only	+	-	-	-	Q02817	Mucin-2
t[H1N1]Vt[N1]Pt[N1]PIPt[H1N1]G	TVTPTPIPTG	+	MS1 only	-	-	-	-	Q02817	Mucin-2
(T)V(T)P(T)PIP(T)G + H3N5	TVTPTPIPTG	+	MS1 only	-	-	-	-	Q02817	Mucin-2
(T)V(T)P(T)PIP(T)G + H3N5	TVTPTPIPTG	+	MS1 only	-	-	-	-	Q02817	Mucin-2
(T)V(T)P(T)PIP(T)G + H3N5	TVTPTPIPTG	+	MS1 only	-	-	-	-	Q02817	Mucin-2
(T)V(T)P(T)PIP(T)G + H2N5F1	TVTPTPIPTG	+	+	-	-	-	-	Q02817	Mucin-2
t[N1](T)P(S)P(T)t[N1] + H1N2	TTPSPTT	+	MS1 only	+	-	MS1 only	-	Q02817	Mucin-2
(T)(T)PPP(T)t[N1] + H1N3	TTPPPTT	+	+	+	-	MS1 only	-	Q02817	Mucin-2
t[N1]s[H1N1]GGHt[H1N1]L	TSGGHTL	+	+	+	-	-	-	Q02817	Mucin-2
t[N1](S)GGH(T)L + H2N2	TSGGHTL	+	MS1 only	+	-	-	-	Q02817	Mucin-2
t[N1](S)GGH(T)L + H1N3	TSGGHTL	+	MS1 only	-	-	-	-	Q02817	Mucin-2
(T)Q(T)P(T)t[H1N1]t[N1]PIt[N1]T + N3	TQTPTTTPITT	+	+	+	-	-	-	Q02817	Mucin-2
t[N1]Qt[N1]Pt[H1N1]t[N1]	TQTPTT	+	+	+	-	+	-	Q02817	Mucin-2
t[N1]Q(T)P(T)(S)t[N1]PIt[N1]T + H1N3	TQTPTSTPITT	+	MS1 only	+	-	-	-	Q02817	Mucin-2
t[N1]Qt[N1]Pt[N1]Pt[N1]PIt[N1]T	TQTPTPTPITT	+	MS1 only	+	-	MS1 only	-	Q02817	Mucin-2
t[N1]Q(T)P(T)P(T)PIt[N1]t[N1] + H1N2	TQTPTPTPITT	+	MS1 only	+	-	-	-	Q02817	Mucin-2
t[N1]Q(T)P(T)P(T)PI(T)t[N1] + H2N3	TQTPTPTPITT	+	MS1 only	-	-	-	-	Q02817	Mucin-2
(T)Q(T)P(T)P(T)PI(T)(T) + H2N5	TQTPTPTPITT	+	+	-	-	-	-	Q02817	Mucin-2
t[N1]Q(T)P(T)Lt[N1]PIt[N1]t[N1] + H1N1	TQTPTLTPITT	+	MS1 only	+	-	-	-	Q02817	Mucin-2
t[H1N1]Q(T)P(T)Lt[N1]PIt[N1]t[N1] + N1	TQTPTLTPITT	+	+	+	-	-	-	Q02817	Mucin-2
(T)Q(T)P(T)Lt[N1]PIt[N1]t[N1] + H2N2	TQTPTLTPITT	+	MS1 only	+	-	-	-	Q02817	Mucin-2
t[N1]Qt[N1]Pt[H1N1]L	TQTPTL	+	MS1 only	+	-	-	-	Q02817	Mucin-2
t[N1]QTPt[N1]Lt[N1]Pt[N1]T	TQTPTLTPITT	+	-	+	-	-	-	Q02817	Mucin-2
(T)P(T)(T)VLI(T)(T) + H3N6	TPTTVLITT	+	MS1 only	-	-	-	-	Q02817	Mucin-2
(T)P(T)(T)VLI(T)(T) + H3N6	TPTTVLITT	+	MS1 only	-	-	-	-	Q02817	Mucin-2
t[H1N1]Pt[N1]Pt[N1]PIt[N1]t[N1]	TPTPTPITT	+	+	+	-	-	-	Q02817	Mucin-2
t[N1]Pt[N1]Pt[H1N1]PIt[N1]t[H1N1]	TPTPTPITT	+	+	+	-	-	-	Q02817	Mucin-2
(T)P(T)P(T)P(T)G + H3N4	TPTPTPTG	+	+	+	-	+	-	Q02817	Mucin-2
t[H1N1]Pt[N1]Lt[N1]PIt[N1]t[N1]	TPTLTPITT	+	MS1 only	+	-	-	-	Q02817	Mucin-2
t[H1N1]Pt[H1N1]Lt[N1]PIt[N1]t[N1]	TPTLTPITT	+	MS1 only	+	-	-	-	Q02817	Mucin-2
TPs[H1N1]PPt[N1]I	TPSPPTI	+	MS1 only	+	-	-	-	Q02817	Mucin-2
(T)P(S)PP(T)(T) + H3N5	TPSPPTT	+	MS1 only	-	-	+	-	Q02817	Mucin-2
(T)P(S)PPt[H1N1]I + N2	TPSPPTI	+	+	+	-	-	-	Q02817	Mucin-2
(T)P(S)PPt[H1N1]I + N1	TPSPPTI	+	+	+	-	-	-	Q02817	Mucin-2
(T)P(S)PPI(S)(T) + H1N3	TPSPPIST	+	MS1 only	+	-	-	-	Q02817	Mucin-2
t[N1]PPt[H1N1]Fs[N1]PFs[N1]t[N1]	TPPTFSPFST	+	-	+	-	-	-	Q02817	Mucin-2
(T)PI(S)(T) + H1N4	TPIST	+	+	MS1 only	-	MS1 only	-	Q02817	Mucin-2
t[N1]PIt[H1N1]t[H1N1]t[H1N1]t[N1]	TPITTTT	+	+	+	-	+	-	Q02817	Mucin-2
t[N1]PIt[N1]PPTs[N1]t[N1]t[N1]	TPITPPTSTT	+	MS1 only	+	-	MS1 only	-	Q02817	Mucin-2
(T)PI(S)(T)(T) + H1N4	TPISTT	+	+	+	-	-	-	Q02817	Mucin-2
t[N1]Lt[N1]PIt[H1N1]t[N1]t[N1]t[N1]	TLTPITTTT	+	MS1 only	+	-	-	-	Q02817	Mucin-2
t[N1]Lt[N1]PIt[N1]t[N1]t[H1N1]t[N1]	TLTPITTTT	+	+	+	-	-	-	Q02817	Mucin-2
t[H1N1]Lt[N1]PIt[N1]t[H1N1]t[N1]t[N1]	TLTPITTTT	+	MS1 only	+	-	-	-	Q02817	Mucin-2
t[N1]Lt[N1]PIt[H1N1]t[H1N1]t[N1]t[N1]	TLTPITTTT	+	+	+	-	-	-	Q02817	Mucin-2
(T)L(T)PI(T)t[N1]t[N1]t[N1] + H2N3	TLTPITTTT	+	+	+	-	-	-	Q02817	Mucin-2
t[N1]Lt[N1]PIt[N1]t[H1N1]t[H1N1]t[N1]	TLTPITTTT	+	MS1 only	+	-	-	-	Q02817	Mucin-2
(T)L(T)PI(T)(T)(T) + N4	TLTPITTT	+	MS1 only	-	-	-	-	Q02817	Mucin-2
t[N1]Lt[N1]PIt[N1]T	TLTPITT	+	+	+	-	MS1 only	-	Q02817	Mucin-2
t[H1N1]Lt[H2N2]PIt[N1]t[N1]	TLTPITT	+	MS1 only	+	-	-	-	Q02817	Mucin-2
t[N1]LPt[H1N1]t[H1N1]Pt[H1N1]t[N1]F	TLPTTPTTF	+	+	+	-	-	-	Q02817	Mucin-2
(T)LPP(T)t[N1] + H2N2	TLPPTT	+	+	-	-	MS1 only	-	Q02817	Mucin-2
(T)AI(T)(T) + H2N3	TAITT	+	MS1 only	+	-	+	-	Q02817	Mucin-2
(S)PPP(T)(S)(T) + H2N3	SPPPTST	+	MS1 only	+	-	-	-	Q02817	Mucin-2
s[N1]PPPSt[N1]t[N1]	SPPPSTT	+	+	-	-	-	-	Q02817	Mucin-2
(T)(T)P(S)(S)t[N1]t[N1] + N2	TTPSSTT	+	+	-	-	-	-	Q02817	Mucin-2
t[N1](T)(T)PPPt[N1]t[N1] + N2	TTTPPPTT	+	+	+	-	-	-	Q02817	Mucin-2
(T)PI(T)t[N1] + N2AcA1	TPITT	+	+	MS1 only	-	-	-	Q02817	Mucin-2
(T)PI(T)t[N1AcA1] + N2	TPITT	+	+	MS1 only	-	-	-	Q02817	Mucin-2
t[N1]PIt[N1Ac2A1]t[N1]	TPITT	-	+	-	-	-	-	Q02817	Mucin-2
(T)PI(T)t[N1] + N2Ac2A1	TPITT	MS1 only	+	-	-	-	-	Q02817	Mucin-2
(T)PI(T)t[N1] + N2Ac2A1	TPITT	+	+	-	-	-	-	Q02817	Mucin-2
t[N1]PIt[N1]t[N1Ac2A1]	TPITT	+	+	-	-	-	-	Q02817	Mucin-2
t[N1]PIt[N1]t[N1]	TPITT	+	+	+	+	+	-	Q02817	Mucin-2
(T)PI(T)t[N1] + N2A1	TPITT	+	+	+	-	+	-	Q02817	Mucin-2
t[N1]PIt[AcN1]t[N1]	TPITT	MS1 only	+	-	-	-	-	Q02817	Mucin-2
t[N1]PIt[N1]t[AcN1]	TPITT	MS1 only	+	-	-	-	-	Q02817	Mucin-2
(T)L(T)PI(T)(T) + N4AcA1	TLTPITT	+	+	-	-	-	-	Q02817	Mucin-2
(T)L(T)PIt[N1]t[N1] + N2AcA1	TLTPITT	+	+	-	-	-	-	Q02817	Mucin-2
(T)L(T)PI(T)(T) + N4Ac2A1	TLTPITT	MS1 only	+	-	-	-	-	Q02817	Mucin-2
t[N1]L(T)PI(T)t[N1Ac2A1] + N2	TLTPITT	+	+	-	-	-	-	Q02817	Mucin-2
(T)L(T)PIt[N1]t[N1] + N2Ac2A1	TLTPITT	+	+	-	-	-	-	Q02817	Mucin-2
(T)L(T)PIt[AcN1]t[N1] + N2	TLTPITT	+	+	-	-	-	-	Q02817	Mucin-2
(T)L(T)PIt[N1]t[N1] + N1AcN1	TLTPITT	+	+	-	-	-	-	Q02817	Mucin-2
(T)L(T)PI(T)t[N1] + N2AcN1	TLTPITT	+	+	-	-	-	-	Q02817	Mucin-2
(T)L(T)PI(T)t[AcN1] + N3	TLTPITT	+	+	-	-	-	-	Q02817	Mucin-2
(T)V(T)P(T)P(T)P(T)G + N5AcA1	TVTPTPTPTG	-	+	-	-	-	-	Q02817	Mucin-2
t[N1]V(T)P(T)Pt[N1]Pt[N1]G + N2Ac2A1	TVTPTPTPTG	MS1 only	+	-	-	-	-	Q02817	Mucin-2
t[N1]Vt[N1Ac2A1]Pt[N1]Pt[N1]Pt[N1]G	TVTPTPTPTG	+	+	-	-	-	-	Q02817	Mucin-2
(T)V(T)P(T)P(T)P(T)G + N4AcN1	TVTPTPTPTG	+	+	-	-	-	-	Q02817	Mucin-2
(T)V(T)P(T)P(T)P(T)G + N4AcN1	TVTPTPTPTG	+	+	-	-	-	-	Q02817	Mucin-2
(T)V(T)P(T)P(T)P(T)G + N4AcN1	TVTPTPTPTG	+	+	-	-	-	-	Q02817	Mucin-2
(T)V(T)P(T)P(T)Pt[N1]G + N3AcN1	TVTPTPTPTG	+	+	-	-	-	-	Q02817	Mucin-2
(T)Q(T)P(T)(T) + N4AcA1	TQTPTT	-	+	-	-	-	-	Q02817	Mucin-2
t[N1]Vt[N1]Pt[N1]Pt[N1]Pt[H1N1F1]G	TVTPTPTPTG	-	-	+	-	+	-	Q02817	Mucin-2
(T)VIP(T)P(T)P(T)G + H4N4	TVIPTPTPTG	-	-	+	-	-	-	Q02817	Mucin-2
t[N1]PIt[H1N1]PPt[N1]s[N1]	TPITPPTS	+	+	+	-	-	-	Q02817	Mucin-2
t[N1]PIt[N1]PPt[H1N1]s[N1]	TPITPPTS	+	+	+	-	-	-	Q02817	Mucin-2
t[N1]PIt[N1]PPt[N1]s[H1N1]	TPITPPTS	+	+	+	-	-	-	Q02817	Mucin-2
t[N1]Vt[N1]Pt[N1]Pt[N1]G	TVTPTPTG	-	-	+	-	-	-	Q02817	Mucin-2
t[N1]Vt[N1]Pt[N1]Pt[H1N1]G	TVTPTPTG	-	-	+	-	-	-	Q02817	Mucin-2
t[N1]Vt[N1]PNPt[N1]Pt[N1]G	TVTPNPTPTG	-	-	+	-	-	-	Q02817	Mucin-2
t[N1]Vt[N1]PNPt[N1]Pt[H1N1]G	TVTPNPTPTG	-	-	+	-	-	-	Q02817	Mucin-2
t[N1]Vt[N1]PNPt[H1N1]Pt[H1N1]G	TVTPNPTPTG	-	-	+	-	-	-	Q02817	Mucin-2
t[H1N1]Vt[N1]PIt[N1]t[N1]	TVTPITT	-	-	+	-	-	-	Q02817	Mucin-2
t[N1]Vt[N1]PIt[H1N1]t[N1]	TVTPITT	-	-	+	-	-	-	Q02817	Mucin-2
t[H1N1]Vt[N1]PIt[H1N1]t[N1]	TVTPITT	+	+	+	-	-	-	Q02817	Mucin-2
t[N1]Vt[N1]PIPt[N1]Pt[N1]G	TVTPIPTPTG	-	-	+	-	-	-	Q02817	Mucin-2
t[N1]Vt[N1]PIPt[H1N1]Pt[N1]G	TVTPIPTPTG	-	-	+	-	-	-	Q02817	Mucin-2
t[N1]Vt[N1]PIPt[N1]Pt[H1N1]G	TVTPIPTPTG	-	-	+	-	-	-	Q02817	Mucin-2
t[N1]Vt[N1]PIPt[H1N1]Pt[H1N1]G	TVTPIPTPTG	-	-	+	-	-	-	Q02817	Mucin-2
t[H1N1]Vt[N1]PIPt[H1N1]Pt[N1]G	TVTPIPTPTG	-	-	+	-	-	-	Q02817	Mucin-2
t[N1]Vt[N1]PIPt[H2N2]Pt[N1]G	TVTPIPTPTG	-	-	+	-	-	-	Q02817	Mucin-2
t[N1]Vt[N1]PIPt[N1]P	TVTPIPTP	-	-	+	-	-	-	Q02817	Mucin-2
t[N1]VIPt[N1]Pt[N1]Pt[N1]G	TVIPTPTPTG	-	-	+	-	-	-	Q02817	Mucin-2
t[N1]VIPt[N1]Pt[N1]Pt[H1N1]G	TVIPTPTPTG	-	-	+	-	-	-	Q02817	Mucin-2
t[H1N1]VIPt[N1]Pt[N1]Pt[N1]G	TVIPTPTPTG	-	-	+	-	-	-	Q02817	Mucin-2
t[N1]VIPt[N1]Pt[H1N1]Pt[H1N1]G	TVIPTPTPTG	-	-	+	-	-	-	Q02817	Mucin-2
t[H1N1]VIPt[N1]Pt[N1]Pt[H1N1]G	TVIPTPTPTG	-	-	+	-	-	-	Q02817	Mucin-2
t[N1]VIPt[N1]Pt[H1N1A1]Pt[N1]G	TVIPTPTPTG	-	-	+	-	-	-	Q02817	Mucin-2
t[N1]t[N1]Vt[N1]Pt[N1]Pt[N1]Pt[N1]G	TTVTPTPTPTG	+	+	+	MS1 only	MS1 only	-	Q02817	Mucin-2
t[N1]t[N1]MVt[N1]Pt[N1]Pt[H1N1]Pt[N1]G	TTMVTPTPTPTG	-	-	+	-	-	-	Q02817	Mucin-2
t[N1]Qt[N1]Pt[N1]Mt[N1]PIt[N1]t[N1]	TQTPTMTPITT	MS1 only	-	+	-	-	-	Q02817	Mucin-2
t[N1]Qt[N1]Pt[N1]M	TQTPTM	MS1 only	MS1 only	+	-	-	-	Q02817	Mucin-2
t[N1]Qt[N1]Pt[N1]L	TQTPTL	+	MS1 only	+	-	MS1 only	-	Q02817	Mucin-2
t[H1N1]QAPt[N1]Pt[N1]AIt[N1]T	TQAPTPTAITT	MS1 only	MS1 only	+	-	-	-	Q02817	Mucin-2
t[N1]PTPIt[N1]t[N1]	TPTPITT	+	+	+	-	-	-	Q02817	Mucin-2
t[N1]PSPPt[N1]t[N1]	TPSPPTT	+	+	+	-	+	-	Q02817	Mucin-2
t[N1]PPt[N1]Fs[N1]PFs[N1]t[N1]t[N1]	TPPTFSPFSTT	+	MS1 only	+	-	-	-	Q02817	Mucin-2
t[N1]PIt[H1N1]t[N1]	TPITT	+	+	+	+	+	-	Q02817	Mucin-2
t[N1]PIt[N1]PPAs[H1N1]t[N1]t[N1]	TPITPPASTT	+	MS1 only	+	-	-	-	Q02817	Mucin-2
t[N1]PIt[N1]PPAs[H1N1]t[N1]	TPITPPAST	-	-	+	-	-	-	Q02817	Mucin-2
t[N1]Pt[N1]s[N1]I	TPTSI	+	+	+	-	MS1 only	-	Q02817	Mucin-2
t[N1]PIPt[N1]Pt[N1]G	TPIPTPTG	-	-	+	-	-	-	Q02817	Mucin-2
t[N1]NTVt[N1]Pt[N1]Pt[N1]Pt[N1]G	TNTVTPTPTPTG	-	-	+	-	-	-	Q02817	Mucin-2
t[N1]HIt[N1]t[N1]	THITT	-	-	+	-	+	-	Q02817	Mucin-2
t[N1]AIt[N1]t[N1]	TAITT	MS1 only	MS1 only	+	-	+	-	Q02817	Mucin-2
s[N1]t[N1]t[N1]Pt[N1]PIt[N1]t[N1]	STTPTPITT	MS1 only	-	+	-	MS1 only	-	Q02817	Mucin-2
t[N1]Pt[N1]Pt[N1]Pt[H1N1]s[N1]	TPTPTPTS	MS1 only	-	+	-	-	-	Q02817	Mucin-2
t[N1]Pt[H1N1]Pt[N1]Pt[N1]G	TPTPTPTG	-	MS1 only	+	-	-	-	Q02817	Mucin-2
t[N1]Pt[N1]Pt[H1N1]PIt[N1]t[N1]t[N1]	TPTPTPITTT	MS1 only	MS1 only	+	-	-	-	Q02817	Mucin-2
t[N1]Pt[N1]Pt[H1N1]PIs[N1]t[N1]	TPTPTPIST	+	MS1 only	+	-	-	-	Q02817	Mucin-2
t[N1]Pt[N1]PIt[H1N1]t[N1]	TPTPITT	+	+	+	-	MS1 only	-	Q02817	Mucin-2
t[N1]PPt[H1N1]Fs[H1N1]PFs[N1]t[N1]	TPPTFSPFST	MS1 only	-	+	-	-	-	Q02817	Mucin-2
t[H1N1]PPt[H1N1]Fs[H1N1]PFs[N1]t[N1]	TPPTFSPFST	MS1 only	MS1 only	+	-	-	-	Q02817	Mucin-2
t[N1]PIt[H1N1]PPt[H1N1]s[N1]	TPITPPTS	MS1 only	MS1 only	+	-	-	-	Q02817	Mucin-2
t[N1]PIt[H1N1]PPt[N1]s[H1N1]	TPITPPTS	MS1 only	MS1 only	+	-	-	-	Q02817	Mucin-2
t[N1]PIt[H1N1]PPAs[H1N1]t[N1]	TPITPPAST	-	-	+	-	-	-	Q02817	Mucin-2
t[N1]PIt[H1N1]PPAs[N1]t[H1N1]	TPITPPAST	-	-	+	-	-	-	Q02817	Mucin-2
t[N1]PIt[H1N1]PPAs[H1N1]t[H1N1]	TPITPPAST	MS1 only	MS1 only	+	-	-	-	Q02817	Mucin-2
t[H1N1]Lt[N1]PIt[N1]t[N1]t[N1]	TLTPITTT	MS1 only	MS1 only	+	-	-	-	Q02817	Mucin-2
t[H1N1]Lt[N1]PIt[N1]t[H1N1]t[N1]	TLTPITTT	MS1 only	MS1 only	+	-	-	-	Q02817	Mucin-2
t[H1N1]Lt[N1]PIt[H1N1]t[N1]t[N1]	TLTPITTT	MS1 only	MS1 only	+	-	-	-	Q02817	Mucin-2
t[N1]HIt[N1]t[N1]t[N1]	THITTT	-	-	+	-	-	-	Q02817	Mucin-2
t[N1]HIt[N1]T	THITT	-	-	+	-	-	-	Q02817	Mucin-2
t[N1]ENPt[N1]Pt[N1]PIt[H1N1]T	TENPTPTPITT	MS1 only	MS1 only	+	-	-	-	Q02817	Mucin-2
t[N1]APIAELt[N1]T	TAPIAELTT	-	-	+	-	-	-	Q02817	Mucin-2
TAPIAELt[N1]t[N1]	TAPIAELTT	MS1 only	-	+	-	-	-	Q02817	Mucin-2
t[H1N1]APIAELt[N1]t[H1N1]	TAPIAELTT	+	-	+	-	-	-	Q02817	Mucin-2
[N1]APIAELt[H1N1]t[H1N1]	TAPIAELTT	-	MS1 only	+	-	-	-	Q02817	Mucin-2
t[H1N1]APIAELt[H1N1]t[H1N1]	TAPIAELTT	-	-	+	-	-	-	Q02817	Mucin-2
t[N1]AIt[N1]t[N1]t[N1]t[N1]	TAITTTT	-	-	+	-	-	-	Q02817	Mucin-2
t[N1]AIt[H1N1]t[N1]	TAITT	MS1 only	MS1 only	+	-	MS1 only	-	Q02817	Mucin-2
t[H1N1]AIt[N1]t[N1]	TAITT	-	-	+	-	MS1 only	-	Q02817	Mucin-2
t[N1]AIt[N1]t[H1N1]	TAITT	-	-	+	-	MS1 only	-	Q02817	Mucin-2
s[N1]t[N1]t[N1]PTSIt[N1]t[N1]	STTPTSITT	-	-	+	-	-	-	Q02817	Mucin-2
s[N1]t[N1]t[N1]PTs[N1]It[N1]t[N1]	STTPTSITT	MS1 only	-	+	-	-	-	Q02817	Mucin-2
s[H1N1]PFs[N1]t[N1]	SPFST	+	+	+	-	-	-	Q02817	Mucin-2
s[H1N1]GGHt[H1N1]L	SGGHTL	+	+	+	-	-	-	Q02817	Mucin-2
t[N1]Vt[N1]Pt[N1]Pt[N1]PTGt[N1]Q	TVTPTPTPTGTQ	MS1 only	+	+	-	+	-	Q02817	Mucin-2
(T)V(T)P(T)P(T)P(T)G + H2N5	TVTPTPTPTG	+	+	+	-	-	-	Q02817	Mucin-2
t[H1N1]Vt[N1]PIt[H1N1]t[H1N1]	TVTPITT	MS1 only	MS1 only	+	-	-	-	Q02817	Mucin-2
t[N2]Qt[N1]Pt[H1N1]t[N1]	TQTPTT	-	-	+	-	-	-	Q02817	Mucin-2
t[N1]Vt[N1]Pt[N1]Pt[H1N2]Pt[N1]G	TVTPTPTPTG	+	MS1 only	-	-	-	-	Q02817	Mucin-2	138:144 ~2 in Colon 1a
t[N1]Vt[N2]Pt[N1]Pt[N1]Pt[H1N1]G	TVTPTPTPTG	+	MS1 only	+	-	-	-	Q02817	Mucin-2	138:144 ~1 in Colon 2
t[N2]Vt[N1]Pt[N1]Pt[N1]Pt[H1N1]G	TVTPTPTPTG	+	+	+	-	-	-	Q02817	Mucin-2	138:144 ~1; H2N1 on last Thr in Colons 1a and 1b
t[N2]Vt[N1]PIt[H1N1]t[N1]	TVTPITT	-	-	+	-	-	-	Q02817	Mucin-2
t[H1N1]QAPt[N1]Pt[H1N1]AIt[N1]T	TQAPTPTAITT	+	MS1 only	+	-	-	-	Q02817	Mucin-2
t[H1N1]QAPt[H1N1]Pt[N1]AIt[N1]T	TQAPTPTAITT	+	MS1 only	+	-	-	-	Q02817	Mucin-2
t[N1]QAPt[N1]Pt[N1]AIt[H1N1]t[N1]	TQAPTPTAITT	MS1 only	-	+	-	-	-	Q02817	Mucin-2
t[N1]Pt[H1N1]t[H1N1]VLIt[H1N1]t[H1N1]	TPTTVLITT	+	+	+	-	MS1 only	-	Q02817	Mucin-2
t[N1]Pt[N1]s[N1]t[H1N1]PIs[N1]t[N1]	TPTSTPIST	MS1 only	+	+	-	-	-	Q02817	Mucin-2
t[N1]Pt[N1]s[N1]t[N1]PIs[N1]t[H1N1]	TPTSTPIST	-	-	+	-	-	-	Q02817	Mucin-2
t[H1N1]Pt[N1]Pt[N1]Pt[H1N1]G	TPTPTPTG	+	+	+	-	MS1 only	-	Q02817	Mucin-2
t[H1N1]Pt[N1]Pt[H1N1]Pt[N1]G	TPTPTPTG	+	+	+	-	MS1 only	-	Q02817	Mucin-2
t[N1]Pt[N1]Pt[H1N1]PIt[N1]t[N1]	TPTPTPITT	+	-	+	-	-	-	Q02817	Mucin-2
t[N1]Pt[H1N1]Lt[N1]PIt[H1N1]t[N1]	TPTLTPITT	MS1 only	-	+	-	-	-	Q02817	Mucin-2
t[H1N1]Pt[N1]Lt[N1]PIt[N1]t[H1N1]	TPTLTPITT	-	-	+	-	-	-	Q02817	Mucin-2
t[N1]PSt[N1]t[H1N1]Lt[N1]PIt[N1]t[N1]	TPSTTLTPITT	MS1 only	MS1 only	+	-	-	-	Q02817	Mucin-2
t[N1]Ps[H1N1]s[N1]PIt[N1]t[N1]	TPSSPITT	+	MS1 only	+	-	-	-	Q02817	Mucin-2
t[H1N1]Ps[N1]s[N1]PIt[N1]t[N1]	TPSSPITT	+	+	+	-	-	-	Q02817	Mucin-2
t[H1N1]Ps[N1]PPt[H1N1]t[N1]	TPSPPTT	+	+	+	-	-	-	Q02817	Mucin-2
t[H1N1]Ps[N1]PPt[N1]t[H1N1]	TPSPPTT	+	+	+	-	-	-	Q02817	Mucin-2
t[N2]Ps[N1]PPt[H1N1]t[N1]	TPSPPTT	-	-	+	-	MS1 only	-	Q02817	Mucin-2
t[N2]Ps[N1]PPt[N1]t[H1N1]	TPSPPTT	-	-	+	-	+	-	Q02817	Mucin-2
t[N1]PPPt[H1N1]t[N1]TPSPPt[N1]t[N1]	TPPPTTTPSPPTT	-	-	+	-	-	-	Q02817	Mucin-2
t[N1]PIt[H1N1]PPTs[N1]t[N1]t[N1]	TPITPPTSTT	MS1 only	MS1 only	+	-	-	-	Q02817	Mucin-2
t[N1]PIt[N1]PPTs[N1]t[H1N1]t[N1]	TPITPPTSTT	MS1 only	MS1 only	+	-	-	-	Q02817	Mucin-2
t[N1]PIt[H1N1]PPt[N1]s[N1]t[H1N1]t[N1]	TPITPPTSTT	+	-	+	-	-	-	Q02817	Mucin-2
t[N1]PIt[H1N1]PPAs[N1]t[H1N1]t[N1]	TPITPPASTT	MS1 only	MS1 only	+	-	-	-	Q02817	Mucin-2
t[N1]PIt[N1]PPAs[H1N1]t[N1]t[H1N1]	TPITPPASTT	MS1 only	MS1 only	+	-	-	-	Q02817	Mucin-2
t[N1]PIt[H1N1]PPAs[H1N1]t[N1]t[N1]	TPITPPASTT	MS1 only	MS1 only	+	-	-	-	Q02817	Mucin-2
t[N1]Lt[N1]PIt[N1]Tt[H1N1]t[N1]	TLTPITTTT	-	-	+	-	-	-	Q02817	Mucin-2
t[N1]Lt[N1]PITt[N1]t[N1]t[N1]	TLTPITTTT	-	-	+	-	-	-	Q02817	Mucin-2
t[N1]Lt[N1]PIt[H1N1]Tt[H1N1]t[N1]	TLTPITTTT	-	-	+	-	-	-	Q02817	Mucin-2
t[N1]Lt[H1N1]PIt[N1]t[N1]t[N1]t[N1]	TLTPITTTT	+	+	+	-	-	-	Q02817	Mucin-2	better evidence for H1N1 on third Thr in Colon 1b
t[N2]Lt[N1]PIt[N1]t[H1N1]t[N1]	TLTPITTT	-	-	+	-	-	-	Q02817	Mucin-2
t[H1N1]Lt[N1]PIt[N1]t[N1]	TLTPITT	+	+	+	-	MS1 only	-	Q02817	Mucin-2
t[N2]Lt[N1]PIt[H1N1]t[N1]	TLTPITT	+	+	+	-	-	-	Q02817	Mucin-2
t[N2]Lt[N1]PIt[N1]t[H1N1]	TLTPITT	+	+	+	-	-	-	Q02817	Mucin-2
t[N1]LPPt[N1]t[N1]t[N1]PSPPt[N1]t[N1]	TLPPTTTPSPPTT	+	-	+	-	-	-	Q02817	Mucin-2
t[N1]HIt[H1N1]t[N1]	THITT	-	-	+	-	-	-	Q02817	Mucin-2
t[H1N1]HIt[N1]t[N1]	THITT	-	-	+	-	-	-	Q02817	Mucin-2
t[N1]ENPt[H1N1]Pt[N1]PIt[N1]t[N1]	TENPTPTPITT	MS1 only	MS1 only	+	-	-	-	Q02817	Mucin-2
t[N1]APIAELt[H2N2]t[N1]	TAPIAELTT	MS1 only	-	+	-	-	-	Q02817	Mucin-2
t[N2]Vt[N1]Pt[N1]Pt[H1N1]Pt[N1]G	TVTPTPTPTG	-	-	+	-	-	-	Q02817	Mucin-2
t[N2]Vt[N1]PIPt[H1N1]Pt[N1]G	TVTPIPTPTG	-	-	+	-	-	-	Q02817	Mucin-2
t[H1N1]Vt[N1]PIPt[H1N1]Pt[H1N1]G	TVTPIPTPTG	-	-	+	-	-	-	Q02817	Mucin-2
t[N1]TVt[N1]Pt[N1]Pt[N1]Pt[H1N1]G	TTVTPTPTPTG	+	MS1 only	+	-	-	-	Q02817	Mucin-2
(T)PI(T)(T) + H1N4Ac3A1	TPITT	-	-	-	+	-	-	Q02817	Mucin-2
t[N2]APIAEL	TAPIAEL	-	-	-	+	+	-	Q02817	Mucin-2
t[H1N2]Qt[H1N2]P	TQTP	+	+	+	+	+	-	Q02817	Mucin-2
t[H1N2]Qt[N2]P	TQTP	+	+	MS1 only	+	+	-	Q02817	Mucin-2
(T)Q(T)P + N4	TQTP	-	-	+	+	+	-	Q02817	Mucin-2
(T)Q(T)P + N4Ac2A1	TQTP	-	-	-	+	-	-	Q02817	Mucin-2
(T)PI(T)(T) + H1N4Ac3A1	TPITT	-	-	-	+	-	-	Q02817	Mucin-2
t[H1N1]PIt[N2Ac3A1]t[H1N2]	TPITT	-	-	-	+	-	-	Q02817	Mucin-2
(T)PI(T)(T) + H1N4Ac2A1	TPITT	-	-	-	+	-	-	Q02817	Mucin-2
(T)Q(T)P + N4Ac3A1	TQTP	-	-	-	+	-	-	Q02817	Mucin-2
(T)PI(T)(T) + N4Ac3A1	TPITT	-	-	-	+	-	-	Q02817	Mucin-2
(T)PI(T)(T) + H1N5Ac3A2	TPITT	-	-	-	+	-	-	Q02817	Mucin-2
(T)PI(T)(T) + H1N5Ac3A2	TPITT	-	-	-	+	-	-	Q02817	Mucin-2
(T)PI(T)(T) + H1N5Ac3A2	TPITT	-	-	-	+	-	-	Q02817	Mucin-2
t[N1]PI(T)(T) + H1N2Ac3A2	TPITT	-	-	-	+	-	-	Q02817	Mucin-2
(T)PI(T)(T) + H1N5Ac2A1	TPITT	-	-	-	+	-	-	Q02817	Mucin-2
(T)P(S)PP(T)(T) + H3N4	TPSPPTT	+	+	+	-	+	-	Q02817	Mucin-2
(T)P(S)PP(T)(T) + H4N4	TPSPPTT	MS1 only	+	-	-	-	-	Q02817	Mucin-2	138>>>144
(T)P(S)PP(T)(T) + H4N4	TPSPPTT	+	+	-	-	-	-	Q02817	Mucin-2	138>>>144
(T)P(S)PP(T)(T) + H4N4	TPSPPTT	+	+	-	-	-	-	Q02817	Mucin-2	138>>>144
(T)P(S)PP(T)(T) + H4N4	TPSPPTT	+	+	-	-	-	-	Q02817	Mucin-2	138>>>144
t[H1N3Ac3A1]Q	TQ	-	-	-	+	-	-	Unknown	Unknown
t[N2Ac3A1]Q	TQ	-	-	-	+	-	-	Unknown	Unknown
t[H2N3Ac3A1]V	TV	-	-	-	+	-	-	Unknown	Unknown	peak 1/2
t[H2N3Ac3A1]V	TV	-	-	-	+	-	-	Unknown	Unknown	peak 2/2
t[H1N3Ac2A1Ac3A1]Q	TQ	-	-	-	+	-	-	Unknown	Unknown	peak 1/5
t[H1N3Ac2A1Ac3A1]Q	TQ	-	-	-	+	-	-	Unknown	Unknown	peak 2/5
t[H1N3Ac2A1Ac3A1]Q	TQ	-	-	-	+	-	-	Unknown	Unknown	peak 3/5
t[H1N3Ac2A1Ac3A1]Q	TQ	-	-	-	+	-	-	Unknown	Unknown	peak 4/5
t[H1N3Ac2A1Ac3A1]Q	TQ	-	-	-	+	-	-	Unknown	Unknown	peak 5/5
t[H1N3Ac3A2]Q	TQ	-	-	-	+	-	-	Unknown	Unknown	peak 1/2
t[H1N3Ac3A2]Q	TQ	-	-	-	+	-	-	Unknown	Unknown	peak 2/2
t[N2Ac2A1]Q	TQ	-	MS1 only	-	+	-	-	Unknown	Unknown	peak 1/2
t[N2Ac2A1]Q	TQ	-	MS1 only	-	+	-	-	Unknown	Unknown	peak 2/2
t[H1N3Ac2A1]Q	TQ	-	-	-	+	-	-	Unknown	Unknown	peak 1/2
t[H1N3Ac2A1]Q	TQ	-	-	-	+	-	-	Unknown	Unknown	peak 2/2
(T)(T) + H2N3Ac3A1F1	TT	-	-	-	+	-	-	Unknown	Unknown	138>>>144
(T)(T)t[N1] + H1N2Ac3A1	TTT	-	-	-	+	-	-	Unknown	Unknown	138:144 ~1
t[N1]t[N2]V	TTV	MS1 only	MS1 only	+	+	-	-	Unknown	Unknown	138:144 ~1
t[N2]t[N2]V	TTV	-	-	-	+	-	-	Unknown	Unknown	138>>>144
t[H1N2Ac3A1]t[N1]	TT	-	-	-	+	-	-	Unknown	Unknown	138>>>144
t[H1N2Ac2A1]t[N1]	TT	-	MS1 only	-	+	-	-	Unknown	Unknown	138>>>144
t[H1N2Ac3A1F1]K	TK	-	-	-	+	-	-	Unknown	Unknown	138>>>144
(T)(T)V + H1N4	TTV	-	-	-	+	-	-	Unknown	Unknown	138>>>144
t[H1N2Ac2A1F1]Q	TQ	-	-	-	+	-	-	Unknown	Unknown
t[H1N2Ac3A1F1]Q	TQ	-	-	-	+	-	-	Unknown	Unknown	138>>>144
(T)F(S)LLVE(T)(T) + H3N3	TFSLLVETT	-	+	-	+	-	-	P98160	Basement membrane-specific heparan sulfate proteoglycan core protein
(T)F(S)LLVE(T)(T) + H3N3A1	TFSLLVETT	-	-	-	+	-	-	P98160	Basement membrane-specific heparan sulfate proteoglycan core protein
(S)LLVE(T)(T) + H2N3	SLLVETT	-	-	-	+	-	-	P98160	Basement membrane-specific heparan sulfate proteoglycan core protein
(S)LLVE(T)(T) + H3N3	SLLVETT	-	-	-	+	-	-	P98160	Basement membrane-specific heparan sulfate proteoglycan core protein
s[N1]HSRPGSt[N1]H	SHSRPGSTH	+	+	-	-	-	-	Q9UKN1	Mucin-12
T[H1N1A1]LLEGY	TLLEGY	-	-	-	-	-	+	P16070	CD44 antigen
t[N1]KPVt[H1N1]t[N1]	TKPVTT	+	+	-	+	+	+	P12111	Collagen alpha-3(VI) chain
t[N1]KPVt[H1N1]t[H1N1]	TKPVTT	MS1 only	+	-	+	+	+	P12111	Collagen alpha-3(VI) chain
t[H1N1]KPVt[H1N1]t[N1]	TKPVTT	MS1 only	+	-	+	+	+	P12111	Collagen alpha-3(VI) chain
t[H2N2F1]I	TI	+	+	+	-	+	-	Unknown	Unknown
t[H2N2F1]I	TI	+	+	+	-	-	-	Unknown	Unknown
t[H2N2F1]I	TI	+	MS1 only	+	-	+	-	Unknown	Unknown
t[H2N3F2]I	TI	+	+	-	-	+	-	Unknown	Unknown
t[H2N3F2]I	TI	-	-	-	-	+	-	Unknown	Unknown
t[N1]s[N1]Apt[N1]t[N1]	TSAPTT	-	-	+	-	+	-	P98088	MUC-5AC
TSAPTT + H1N5	TSAPTT	-	-	+	-	-	-	P98088	MUC-5AC
s[N1]Apt[N1]t[N1]	SAPTT	-	-	+	-	+	-	P98088	MUC-5AC
s[N1]Apt[N1]t[N1]	SAPTT	-	-	+	-	+	-	P98088	MUC-5AC
s[N1]Apt[H1N1]t[N1]	SAPTT	-	-	+	-	+	-	P98088	MUC-5AC
s[N1]Apt[N2]t[N1]	SAPTT	-	-	+	-	MS1 only	-	P98088	MUC-5AC
(S)AP(T)(T) + H1N4	SAPTT	-	-	+	-	+	-	P98088	MUC-5AC
t[H2N2]ELDVLLP	TELDVLLP	+	+	-	-	-	+	P13611	Versican core protein
t[H1N1A1]ELDVLLP	TELDVLLP	-	+	-	+	-	+	P13611	Versican core protein
t[H1N1]ELDVLLP	TELDVLLP	+	+	MS1 only	+	+	+	P13611	Versican core protein
(T)(T)LIEIL + H2N2	TTLIEIL	+	+	-	-	-	-	P13611	Versican core protein
(T)(T)LIEIL + H2N2	TTLIEIL	+	+	-	-	-	+	P13611	Versican core protein
(T)QR(S)DQLILPF + H1N1	TQRSDQLILPF	+	+	-	-	-	+	P13611	Versican core protein
TELDVLLPt[H1N1]A	TELDVLLPTA	+	+	+	+	-	+	P13611	Versican core protein
t[H2N2A1]ELDVLLPt[H1N1]A	TELDVLLPTA	+	+	-	-	-	+	P13611	Versican core protein
t[H2N2]ELDVLLPt[H2N2]A	TELDVLLPTA	+	+	+	-	-	+	P13611	Versican core protein
s[H1N1]AFPWEEF	SAFPWEEF	+	+	-	+	-	+	P13611	Versican core protein
s[H1N1A1]AFPWEEF	SAFPWEEF	-	+	-	+	-	+	P13611	Versican core protein
t[H1N1]TLIEIL	TTLIEIL	+	+	-	MS1 only	-	+	P13611	Versican core protein
t[H1N1]VSEDELLTG	TVSEDELLTG	-	-	-	-	-	+	P13611	Versican core protein
t[H1N1]VSEDELL	TVSEDELL	-	-	-	-	-	+	P13611	Versican core protein
(T)V(S)EDELL + H1N1A1	TVSEDELL	-	-	-	-	-	+	P13611	Versican core protein
LEDIVAKEt[H1N1A1]E	LEDIVAKETE	-	-	-	-	-	+	P13611	Versican core protein
IEQUIEVGPLVt[H1N1A1]S	IEQIEVGPLVTS	-	-	-	-	-	+	P13611	Versican core protein
VTFGEEVEKs[H1N1]t[H1N1]	VTFGEEVEKST	-	MS1 only	-	-	MS1 only	+	P13611	Versican core protein
(T)V(S)EDELL + H2N2	TVSEDELL	-	-	-	-	-	+	P13611	Versican core protein
t[H1N1]VRWAEEIQt[H1N1]	TVRWAEEIQT	-	MS1 only	-	-	-	+	P13611	Versican core protein
t[H1N1]VRWAEEIQ	TVRWAEEIQ	-	MS1 only	-	-	-	+	P13611	Versican core protein
t[H1N1]VQPQAIt[H1N1A1]DSLA	TVQPQAITDSLA	-	-	-	-	-	+	P13611	Versican core protein
t[H1N1]VQPQAIt[H1N1]D	TVQPQAITD	-	-	-	-	-	+	P13611	Versican core protein
t[H1N1]VPFHEEFESG	TVPFHEEFESG	-	-	-	-	-	+	P13611	Versican core protein
t[H1N1A1]VNPVEFNt[H1N1]E	TVNPVEFNTE	-	-	-	-	-	+	P13611	Versican core protein
(T)VNPVEFN(T)E + H2N2	TVNPVEFNTE	-	-	-	-	-	+	P13611	Versican core protein
t[H1N1A1]VNPVEFNt[H1N1]E	TVNPVEFNTE	-	-	-	-	-	+	P13611	Versican core protein
t[N1]VNPVEFN	TVNPVEFN	-	-	-	-	-	+	P13611	Versican core protein
t[H1N1]VPVEFN	TVNPVEFN	-	+	MS1 only	+	+	+	P13611	Versican core protein
LIAVEGt[H1N1A2]E	LIAVEGTE	-	-	-	-	-	+	P13611	Versican core protein
t[H1N1]VLLAHGt[H1N1]L	TVLLAHGTL	-	-	-	-	-	+	P13611	Versican core protein
t[H1N1]VAPLPFs[H1N1]	TVAPLPFS	-	-	-	-	-	+	P13611	Versican core protein
t[H1N1](T)LPEA(T)EKSHFFLA + H1N1	TTLPEATEKSHFFLA	-	-	-	-	-	+	P13611	Versican core protein
(T)(T)LPEAt[H1N1]E + H1N1	TTLPEATE	-	-	-	-	-	+	P13611	Versican core protein
(T)(T)LPEA + H1N1A1	TTLPEA	-	MS1 only	-	-	+	+	P13611	Versican core protein
(T)(T)LIEIL(S) + H2N2	TTLIEILS	-	-	-	-	-	+	P13611	Versican core protein
LEDIVAKEt[H1N1]E	LEDIVAKETE	-	-	-	-	-	+	P13611	Versican core protein
TTFVs[H1N1]D	TTFVSD	-	-	-	-	-	+	P13611	Versican core protein
LVt[H1N1]ESIPAEHVVt[H1N1]D	LVTESIPAEHVVTD	-	-	-	-	-	+	P13611	Versican core protein
TSRIIt[H1N1]E	TSRIITE	-	-	-	-	-	+	P13611	Versican core protein
(T)(S)QVE(S)(T) + H3N3	TSQVEST	-	-	-	-	-	+	P13611	Versican core protein
t[H1N1]SLPIPRKS	TSLPIPRKS	-	-	-	-	-	+	P13611	Versican core protein
t[H1N1]QWPHs[H1N1]t[H1N1]	TQWPHST	-	-	-	-	-	+	P13611	Versican core protein
IDLSILAEt[H1N1]A	IDLSILAETA	-	-	-	MS1 only	-	+	P13611	Versican core protein
VTFGEEVEK(S)(T) + H2N2A1	VTFGEEVEKST	-	-	-	-	-	+	P13611	Versican core protein
t[H1N1]QEPt[H1N1]t[H1N1]YVD(S)(S)H + H1N1	TQEPTTYVDSSH	-	-	-	-	-	+	P13611	Versican core protein
t[H1N1]QAALIRGQDS	TQAALIRGQDS	-	-	-	-	-	+	P13611	Versican core protein
t[H1N1]PVGKIDHs[H1N1]V	TPVGKIDHSV	-	-	-	-	-	+	P13611	Versican core protein
t[H1N1]Pt[H1N1]IVPs[H1N1A1]s[H1N1]A	TPTIVPSSA	-	-	-	-	-	+	P13611	Versican core protein
t[H1N1]Pt[H1N1]IVPs[H1N1]s[H1N1]A	TPTIVPSSA	-	-	-	-	-	+	P13611	Versican core protein
t[H1N1]PSSPLt[H1N1]IYSGSEASGH	TPSSPLTIYSGSEASGH	-	-	-	-	-	+	P13611	Versican core protein
t[H1N1]PSSPLt[H1N1]IYSGs[H1N1]EASGH	TPSSPLTIYSGSEASGH	-	-	-	-	-	+	P13611	Versican core protein
t[H1N1]Ps[H1N1]SPLt[H1N1]IYSGSEASGH	TPSSPLTIYSGSEASGH	-	-	-	-	-	+	P13611	Versican core protein
t[N1]PRIGPKVs[H1N1]L	TPRIGPKVSL	-	-	-	-	-	+	P13611	Versican core protein
t[H1N1]PRIGPKVs[N1]L	TPRIGPKVSL	-	-	-	-	-	+	P13611	Versican core protein
t[H1N1]PRIGPKVs[H1N1]L	TPRIGPKVSL	MS1 only	MS1 only	-	-	-	+	P13611	Versican core protein
t[H1N1]PRIGPKVs[H1N1A1]L	TPRIGPKVSL	-	MS1 only	-	-	-	+	P13611	Versican core protein
t[H1N1A1]PRIGPKVs[H1N1]L	TPRIGPKVSL	-	MS1 only	-	-	-	+	P13611	Versican core protein
(T)PRIGPKV(S)L + H2N2A2	TPRIGPKVSL	-	-	-	-	-	+	P13611	Versican core protein
LIAVEGt[H2N2]E	LIAVEGTE	-	-	-	-	-	+	P13611	Versican core protein
LIAVEGt[H1N1A1]E	LIAVEGTE	-	-	-	-	-	+	P13611	Versican core protein
LIAVEGt[H1N1]E	LIAVEGTE	-	-	-	-	-	+	P13611	Versican core protein
t[H1N1]PFPSQHR	TPFPSQHR	-	-	-	-	-	+	P13611	Versican core protein
TNt[H1N1]LENLGAQt[H1N1]	TNTLENLGAQT	-	-	-	-	-	+	P13611	Versican core protein
(T)LYPH(T)(S)QVEs[H1N1] + H2N2	TLYPHTSQVES	-	-	-	-	-	+	P13611	Versican core protein
t[H1N1]LIPDs[H1N1]t[H1N1]QKQLEEV	TLIPDSTQKQLEEV	-	-	-	-	-	+	P13611	Versican core protein
t[H1N1A1]LIPDS	TLIPDS	-	-	-	-	-	+	P13611	Versican core protein
t[H1N1]LIPDs[H1N1]	TLIPDS	-	-	-	-	-	+	P13611	Versican core protein
t[H1N1]LGEEDDEDRTL	TLGEEDDEDRTL	-	-	-	-	-	+	P13611	Versican core protein
t[H1N1]LGEEDDEDRt[H1N1]L	TLGEEDDEDRTL	-	-	-	-	-	+	P13611	Versican core protein
t[H1N1]LGEEDDEDR	TLGEEDDEDR	-	-	-	-	-	+	P13611	Versican core protein
t[H1N1]LENLGAQt[N1]	TLENLGAQT	-	-	-	-	-	+	P13611	Versican core protein
t[H2N2]LENLGAQt[H2N2]	TLENLGAQT	-	-	-	-	-	+	P13611	Versican core protein
t[H1N1]LENLGAQt[H1N1]	TLENLGAQT	-	MS1 only	-	-	+	+	P13611	Versican core protein
t[H1N1A1]LENLGAQt[H1N1]	TLENLGAQT	-	MS1 only	-	-	-	+	P13611	Versican core protein
IDREYFt[H1N1]t[H1N1]	IDREYFTT	-	-	-	-	-	+	P13611	Versican core protein
t[H2N2]LENLGAQt[H1N1]	TLENLGAQT	-	-	-	-	-	+	P13611	Versican core protein
VSHPIAKEEt[H1N1A1]V	VSHPIAKEETV	-	-	-	-	-	+	P13611	Versican core protein
t[H1N1]LENLGAQ	TLENLGAQ	-	-	-	-	-	+	P13611	Versican core protein
t[H1N1]LEDIVAKETE	TLEDIVAKETE	-	-	-	-	-	+	P13611	Versican core protein
t[H1N1]LEDIVAKEt[H1N1]E	TLEDIVAKETE	-	-	-	-	-	+	P13611	Versican core protein
QTIFDSQt[H1N1]F	QTIFDSQTF	-	-	-	-	-	+	P13611	Versican core protein
t[H1N1]KLPt[H1N1]P	TKLPTP	-	-	-	-	-	+	P13611	Versican core protein
t[H1N1]KIt[H1N1]EGt[H1N1]	TKITEGT	-	-	-	-	-	+	P13611	Versican core protein
(T)KE(S)WVEA + H1N1A1	TKESWVEA	-	-	-	-	-	+	P13611	Versican core protein
t[H1N1]IYPVs[H1N1]E	TIYPVSE	-	-	-	-	-	+	P13611	Versican core protein
LSEPIHVt[H1N1]E	LSEPIHVTE	-	-	-	-	-	+	P13611	Versican core protein
t[H1N1]IRFQPt[H1N1]t[H1N1]	TIRFQPTT	-	-	-	-	-	+	P13611	Versican core protein
(T)IRFQP(T)(T) + H3N3A1	TIRFQPTT	-	-	-	-	-	+	P13611	Versican core protein
(T)IRFQP(T)(T) + H3N3A1	TIRFQPTT	-	-	-	-	-	+	P13611	Versican core protein
t[H1N1]IPLs[H1N1]VIPK	TIPLSVIPK	-	-	-	-	-	+	P13611	Versican core protein
t[H1N1]IPLs[H1N1A1]VIPK	TIPLSVIPK	-	-	-	-	-	+	P13611	Versican core protein
t[H1N1]IPLs[H1N1]V	TIPLSV	-	-	-	-	-	+	P13611	Versican core protein
IYPVs[H1N1]EQP	IYPVSEQP	-	-	-	-	-	+	P13611	Versican core protein
ENLGAQt[H1N1]	ENLGAQT	-	-	-	-	-	+	P13611	Versican core protein
t[H1N1]GVSHYA	TGVSHYA	-	-	-	-	-	+	P13611	Versican core protein
(T)GV(S)HYA + H1N1A1	TGVSHYA	-	-	-	-	-	+	P13611	Versican core protein
t[H1N1A2]GHYGF	TGHYGF	-	-	-	-	-	+	P13611	Versican core protein
LSILAEt[H1N1]A	LSILAETA	-	-	-	-	-	+	P13611	Versican core protein
t[H1N1]FTETELK	TFTETELK	-	-	-	-	-	+	P13611	Versican core protein
t[H1N1]EVEQINNt[H1N1]LYPH	TEVEQINNTLYPH	-	-	-	-	-	+	P13611	Versican core protein
t[H1N1]EVEQINNt[H1N1]L	TEVEQINNTL	-	-	-	-	-	+	P13611	Versican core protein
t[H1N1]ETELK	TETELK	-	-	-	-	-	+	P13611	Versican core protein
t[H1N1]EQTIFDSQt[H1N1]F	TEQTIFDSQTF	-	-	-	-	-	+	P13611	Versican core protein
(T)EQ(T)IFDSQt[H1N1]F + H1N1A1	TEQTIFDSQTF	-	-	-	-	-	+	P13611	Versican core protein
(T)EQ(T)IFDSQ + H1N1	TEQTIFDSQ	-	-	-	-	-	+	P13611	Versican core protein
(T)EQ(T)IFD + H1N1	TEQTIFD	-	-	-	-	-	+	P13611	Versican core protein
IP(S)F(T)EDGADEF + H1N1	IPSFTEDGADEF	-	-	-	-	-	+	P13611	Versican core protein
(T)EPV(S)L + H2N2A1	TEPVSL	-	-	-	-	-	+	P13611	Versican core protein
t[H1N1]EPTGLVLs[H1N1]	TEPTGLVLS	-	-	-	-	-	+	P13611	Versican core protein
(T)EP(S)As[H1N1] + H1N1	TEPSAS	-	-	-	-	-	+	P13611	Versican core protein
t[H1N1]ELIEFs[H1N1]	TELIEFS	-	-	-	-	-	+	P13611	Versican core protein
t[H1N1]ELIAVEG	TELIAVEG	-	-	-	-	-	+	P13611	Versican core protein
t[H1N1A1]ELIAVEG	TELIAVEG	-	-	-	-	-	+	P13611	Versican core protein
t[H1N1]EEKVPPIt[H1N1]S	TEEKVPPITS	-	-	-	-	-	+	P13611	Versican core protein
t[H1N1]EDGADEF	TEDGADEF	-	-	-	-	-	+	P13611	Versican core protein
t[H1N1A1]EDGADEF	TEDGADEF	-	-	-	-	-	+	P13611	Versican core protein
t[H2N2]EDGADEF	TEDGADEF	-	-	-	-	-	+	P13611	Versican core protein
t[H1N1]EIPQPs[H1N1]A	TEIPQPSA	-	-	-	-	-	+	P13611	Versican core protein
t[H1N1]HE(S)(S)IHQPGVQEGL(T) + H1N1	TEHSSIHQPGVQEGLT	-	-	-	-	-	+	P13611	Versican core protein
(T)EH(S)(S)IHQPGVQEGL(T) + H2N2A1	TEHSSIHQPGVQEGLT	-	-	-	-	-	+	P13611	Versican core protein
LEAt[H1N1A1]I	LEATI	-	-	-	-	-	+	P13611	Versican core protein
(T)DY(S)VLt[H1N1] + H1N1	TDYSVLT	-	-	-	-	-	+	P13611	Versican core protein
(T)D(T)LI(T)L + H2N2	TDTLITL	-	-	-	-	-	+	P13611	Versican core protein
t[H1N1]DIDREYFt[H1N1]	TDIDREYFT	-	-	-	-	-	+	P13611	Versican core protein
t[H1N1A1]DIDREYF	TDIDREYF	-	-	-	-	-	+	P13611	Versican core protein
(T)DEVV(T)L + H2N2	TDEVVTL	-	-	-	-	-	+	P13611	Versican core protein
t[H1N1]DEIQEEIt[H1N1]K	TDEIQEEITK	-	-	-	-	-	+	P13611	Versican core protein
t[H1N1A1]DEIQEEI	TDEIQEEI	-	-	-	-	-	+	P13611	Versican core protein
t[H1N1]DEDIAAHGKF	TDEDIAAHGKF	-	-	-	-	-	+	P13611	Versican core protein
t[H1N1A1]DEDIAAHGKF	TDEDIAAHGKF	-	-	-	-	-	+	P13611	Versican core protein
t[H2N2]DEDIAAHGKF	TDEDIAAHGKF	-	-	-	-	-	+	P13611	Versican core protein
VLLPt[H1N1A1]A	VLLPTA	-	-	+	-	-	+	P13611	Versican core protein
t[H1N1]ALVt[H1N1]E	TALVTE	-	-	-	-	-	+	P13611	Versican core protein
(T)ALV(T)E + H2N2A1	TALVTE	-	-	-	-	-	+	P13611	Versican core protein
IGNPWPDDLLs[H1N1]	IGNPWPDDLLS	-	+	-	-	-	+	P13611	Versican core protein
t[H1N1]ADEIELEGA	TADEIELEGA	-	-	-	-	-	+	P13611	Versican core protein
SPHVEt[H1N1]t[H1N1]F	SPHVETTF	-	-	-	-	-	+	P13611	Versican core protein
SPHVEt[H1N1]	SPHVET	-	-	-	-	-	+	P13611	Versican core protein
AVQPNESt[H1N1]E	AVQPNESTE	-	-	-	-	-	+	P13611	Versican core protein
s[H1N1]PHVEt[H1N1]	SPHVET	-	-	-	-	-	+	P13611	Versican core protein
s[H1N1]HVPPt[H1N1]	SHVPPT	-	-	-	-	-	+	P13611	Versican core protein
LIEFs[H1N1]	LIEFS	-	-	-	-	-	+	P13611	Versican core protein
SFFEVPAt[H1N1]t[H1N1]	SFFEVPATT	-	-	-	-	-	+	P13611	Versican core protein
SFFEVPAt[H1N1]t[H1N1A1]	SFFEVPATT	-	+	-	-	-	+	P13611	Versican core protein
s[H1N1]FFEVPAt[H1N1]t[H1N1]	SFFEVPATT	-	-	-	-	-	+	P13611	Versican core protein
s[H1N1]FFEVPAt[H1N1]	SFFEVPAT	-	-	-	-	-	+	P13611	Versican core protein
s[H1N1]EVEGLAFV	SEVEGLAFV	-	-	-	-	-	+	P13611	Versican core protein
s[H1N1A1]EVEGLAFV	SEVEGLAFV	-	-	-	-	-	+	P13611	Versican core protein
s[H1N1]ERVPVLEt[H1N1]t[H1N1]PVGKIDHs[H1N1]V	SERVPVLETTPVGKIDHSV	-	-	-	-	-	+	P13611	Versican core protein
s[H1N1]ERVPVLEt[H1N1]t[H1N1A1]PVGKIDHs[H1N1]V	SERVPVLETTPVGKIDHSV	-	-	-	-	-	+	P13611	Versican core protein
s[H1N1]ERVPVLEt[H1N1]	SERVPVLET	-	-	-	-	-	+	P13611	Versican core protein
s[H1N1]ERPt[H1N1]L	SERPTL	-	-	-	-	+	+	P13611	Versican core protein
s[H1N1]ELVt[H1N1A1]t[H1N1]GHYGF	SELVTTGHYGF	-	-	-	-	-	+	P13611	Versican core protein
VLLPt[H2N2]A	VLLPTA	-	-	-	-	-	+	P13611	Versican core protein
s[H1N1]EIIPt[H1N1]LGQFER	SEIIPTLGQFER	-	-	-	-	-	+	P13611	Versican core protein
LIEILSDt[H1N1]G	LIEILSDTG	-	-	-	-	-	+	P13611	Versican core protein
s[H1N1]EEEAVt[H1N1]L	SEEEAVTL	-	-	-	-	-	+	P13611	Versican core protein
(S)AYV(S)EEEAV + H1N1	SAYVSEEEAV	-	-	-	-	-	+	P13611	Versican core protein
t[H1N1]EHs[H1N1]s[H1N1]IHQPGVQEGLt[H1N1]	TEHSSIHQPGVQEGLT	-	-	-	-	-	+	P13611	Versican core protein
(T)EH(S)(S)IHQPGVQEGL + H1N1A1	TEHSSIHQPGVQEGL	-	-	-	-	-	+	P13611	Versican core protein
(T)EH(S)(S)IHQPGVQEGL + H2N2	TEHSSIHQPGVQEGL	-	-	-	-	-	+	P13611	Versican core protein
LDVLLPt[H1N1]A	LDVLLPTA	-	-	-	-	-	+	P13611	Versican core protein
ELESPNVAt[H1N1]S	ELESPNVATS	-	-	-	-	-	+	P13611	Versican core protein
LSEPIHVt[H1N1A1]E	LSEPIHVTE	-	-	-	-	-	+	P13611	Versican core protein
s[H1N1]VHISHIs[H1N1]D	SVHISHISD	-	-	-	-	-	+	P13611	Versican core protein
s[H1N1]VHISHIs[H1N1A1]D	SVHISHISD	-	-	-	-	-	+	P13611	Versican core protein
s[H1N1A1]VHISHIs[H1N1]D	SVHISHISD	-	-	-	-	-	+	P13611	Versican core protein
s[H1N1]VEAAt[H1N1]V	SVEAATV	-	-	-	-	-	+	P13611	Versican core protein
s[H1N1A1]VEAAt[H1N1]V	SVEAATV	-	-	-	-	-	+	P13611	Versican core protein
s[H1N1]t[H1N1]PVFTEt[H1N1]N	STPVFTETN	-	-	-	-	-	+	P13611	Versican core protein
(S)(T)GIAEKs[H1N1]t[H1N1]LRD + H1N1	STGIAEKSTLRD	-	-	-	-	-	+	P13611	Versican core protein
s[H1N1]t[H1N1]GIAEK	STGIAEK	-	-	-	-	-	+	P13611	Versican core protein
s[H1N1]t[H1N1]FEVYs[H1N1A1]s[H1N1]	STFEVYSS	-	-	-	-	-	+	P13611	Versican core protein
(S)(T)FEVY(S)(S) + H3N3	STFEVYSS	-	-	-	-	-	+	P13611	Versican core protein
(S)(T)FEVY(S)(S) + H3N3	STFEVYSS	-	-	-	-	-	+	P13611	Versican core protein
(S)(T)FEVY(S)(S) + H3N3	STFEVYSS	-	-	-	-	-	+	P13611	Versican core protein
s[H1N1]DKNTIIDIDH	SDKNTIIDIDH	-	-	-	-	-	+	P13611	Versican core protein
(S)(T)EP(T)GLVL(S) + H3N3	STEPTGLVLS	-	-	-	-	-	+	P13611	Versican core protein
(S)(T)AEINE(T)(T) + H3N3	STAEINETT	-	-	-	-	-	+	P13611	Versican core protein
s[H1N1]RPQTI	SRPQTI	-	-	-	-	-	+	P13611	Versican core protein
s[H1N1A1]RPQTI	SRPQTI	-	-	-	-	-	+	P13611	Versican core protein
VLLPt[H1N1]A	VLLPTA	-	-	-	-	-	+	P13611	Versican core protein
s[H1N1A1]PHVEt[H1N1]	SPHVET	-	-	-	-	-	+	P13611	Versican core protein
s[H1N1]PGPEQKY	SPGPEQKYE	-	-	-	-	-	+	P13611	Versican core protein
t[H1N1]Y(T)P(T)IVPs[H1N1] + H2N2	TYTPTIVPS	-	-	-	-	-	+	P13611	Versican core protein
(T)VG(S)DE(S)(T)L + H2N2	TVGSDESTL	-	-	-	-	-	+	P13611	Versican core protein
(T)PFP(S)QHR(T)E + H2N2A2	TPFPSQHRTE	-	-	-	-	-	+	P13611	Versican core protein
(T)L(S)PHVEt[H1N1] + H1N1	TLSPHVET	-	-	-	-	-	+	P13611	Versican core protein
t[H1N1]LSNt[H1N1]V	TLSNTV	-	-	-	-	-	+	P13611	Versican core protein
t[H1N1]LIt[H1N1]KLs[H1N1]AEP	TLITKLSAEP	-	-	-	-	-	+	P13611	Versican core protein
t[H1N1]IRFQPt[H1N1]t[N1]	TIRFQPTT	-	-	-	-	-	+	P13611	Versican core protein
(t)GF(t)s[N1] + H2N2	TGFTS	-	-	-	-	-	+	P13611	Versican core protein
t[H1N1]GFt[H1N1]s[H1N1]	TGFTS	-	-	-	-	MS1 only	+	P13611	Versican core protein
(T)E(T)N(T)LENLGAQt[H1N1] + H2N2	TETNTLENLGAQT	-	-	-	-	-	+	P13611	Versican core protein
t[H1N1]ETELKt[H1N1]	TETELKT	-	-	-	-	+	+	P13611	Versican core protein
t[H1N1]ETELDVLLP	TETELDVLLP	-	-	-	-	-	+	P13611	Versican core protein
t[H1N1]ERDTEVGHQAHEH	TERDTEVGHQAHEH	-	-	-	-	-	+	P13611	Versican core protein
TEQt[H1N1]IFDSQt[H1N1A1]F	TEQTIFDSQTF	-	-	-	-	-	+	P13611	Versican core protein
t[H1N1]EKTSLE	TEKTSLE	-	-	-	-	-	+	P13611	Versican core protein
(T)D(T)LI(T)LD + H2N2	TDTLITLD	-	-	-	-	-	+	P13611	Versican core protein
t[H1N1]ASTFEVYs[H1N1]s[H1N1]	TASTFEVYSS	-	-	-	-	+	+	P13611	Versican core protein
(T)A(S)(T)FEVY(S)(S) + H3N3A1	TASTFEVYSS	-	-	-	-	-	+	P13611	Versican core protein
(T)A(S)(T)FEVYs[H1N1]s[H1N1] + H1N1A1	TASTFEVYSS	-	-	-	-	-	+	P13611	Versican core protein
t[H1N1]ASTFEVYs[H1N1A1]s[H1N1]	TASTFEVYSS	-	-	-	-	+	+	P13611	Versican core protein
t[H1N1]AEKPVPALs[H1N1]s[H1N1]	TAEKPVPALSS	-	-	-	-	-	+	P13611	Versican core protein
(T)AEKPVPAL(S)(S) + H3N3A1	TAEKPVPALSS	-	-	-	-	-	+	P13611	Versican core protein
(S)V(T)Y(T)P + H2N2	SVTYTP	-	-	-	-	-	+	P13611	Versican core protein
s[H1N1]VHISHIs[H1N1]D	SVHISHISD	-	-	-	-	-	+	P13611	Versican core protein
s[H1N1]VHISHIs[H1N1A1]D	SVHISHISD	-	-	-	-	-	+	P13611	Versican core protein
s[H1N1A1]VHISHIs[H1N1]D	SVHISHISD	-	-	-	-	-	+	P13611	Versican core protein
(S)(T)PVF + H2N2	STPVF	-	+	-	-	-	+	P13611	Versican core protein
s[H1N1]t[H1N1]FEVYs[H1N1]s[H1N1]	STFEVYSS	-	-	-	-	-	+	P13611	Versican core protein
s[H1N1](T)EP(T)GLVLs[H1N1] + H2N2	STEPTGLVLS	-	-	-	-	-	+	P13611	Versican core protein
(S)(T)EP(T)G + H2N3	STEPTG	-	-	-	-	-	+	P13611	Versican core protein
(S)(T)EP(T)G + H3N3	STEPTG	-	-	-	-	-	+	P13611	Versican core protein
(S)(S)VDRLHt[H1N1]t[H1N1] + H1N1	SSVDRLHTT	-	-	-	-	-	+	P13611	Versican core protein
(S)(S)(S)PEINPE + H1N1	SSSPEINPE	-	-	-	-	-	+	P13611	Versican core protein
(S)(S)(S)PEINPE + H1N1A1	SSSPEINPE	-	-	-	-	-	+	P13611	Versican core protein
(S)(S)(S)PEINPE + H2N2	SSSPEINPE	-	-	-	-	-	+	P13611	Versican core protein
s[H1N1]PHVEt[H1N1]t[H1N1]F	SPHVETTF	-	-	-	-	-	+	P13611	Versican core protein
s[H1N1]PHVEt[H1N1A1]t[H1N1]F	SPHVETTF	-	-	-	-	-	+	P13611	Versican core protein
(S)PHVE(T)t[H1N1]F + H2N2A1	SPHVETTF	-	-	-	-	-	+	P13611	Versican core protein
(S)PD(T)KLEP(S)EDD + H1N1	SPDTKLEPSEDD	-	-	-	-	-	+	P13611	Versican core protein
(S)PD(T)KLEPSED + H1N1	SPDTKLEPSED	-	MS1 only	-	-	-	+	P13611	Versican core protein
(S)L(S)PFs[H1N1] + H1N1	SLSPFS	-	-	-	-	-	+	P13611	Versican core protein
s[H1N1]IPAEHVVt[H1N1]DSPIKKEES	SIPAEHVVTDSPIKKEES	-	-	-	-	-	+	P13611	Versican core protein
(S)IPAEHVV(T)DSPIKKEEs[H1N1] + H2N2	SIPAEHVVTDSPIKKEES	-	-	-	-	-	+	P13611	Versican core protein
s[H1N1]ELVt[H1N1]t[H1N1]GHYGF	SELVTTGHYGF	-	-	-	-	-	+	P13611	Versican core protein
t[H1N1]VEEKKRKEEEGTt[H1N1]G	TVEEKKRKEEEGTTG	-	-	+	-	-	+	P13611	Versican core protein
t[H1N1A1]TLPEA	TTLPEA	-	-	-	-	+	+	P13611	Versican core protein
(T)(T)FV(S)D + H2N2	TTFVSD	-	-	-	-	-	+	P13611	Versican core protein
(T)(S)Vt[H1N1]Y + H1N1	TSVTY	-	-	-	-	-	+	P13611	Versican core protein
t[H1N1]SLSEPIHV	TSLSEPIHV	-	-	-	-	-	+	P13611	Versican core protein
t[H1N1]s[H1N1]LPIPRK	TSLPIPRK	-	-	-	-	-	+	P13611	Versican core protein
t[H1N1]SKPLE(S)(T)EPs[H1N1]A + H1N1	TSKPLESTEPSA	-	-	-	-	-	+	P13611	Versican core protein
t[H1N1]QWPHS[H1N1A1]t[H1N1]	TQWPHST	-	-	-	-	-	+	P13611	Versican core protein
TPYLs[H1N1]IAt[H1N1]	TPYLSIAT	-	-	-	-	-	+	P13611	Versican core protein
t[H1N1]Pt[H1N1]IVPs[H1N1]s[H1N1]A	TPTIVPSSA	-	-	-	-	-	+	P13611	Versican core protein
t[H1N1]PFPSQHRt[H1N1]E	TPFPSQHRTE	-	-	-	-	-	+	P13611	Versican core protein
t[H1N1]PFPSQHRt[H1N1A1]E	TPFPSQHRTE	-	-	-	-	-	+	P13611	Versican core protein
t[H1N1]PFPSQHRt[H1N1A1]E	TPFPSQHRTE	-	-	-	-	-	+	P13611	Versican core protein
t[H1N1]EHSSIHQPGVQEGL	TEHSSIHQPGVQEGL	-	MS1 only	-	-	-	+	P13611	Versican core protein
(T)E(T)ELKt[H1N1] + H1N1A1	TETELKT	-	-	-	-	-	+	P13611	Versican core protein
(T)E(T)ELKt[H1N1A1] + H1N1	TETELKT	-	-	-	-	-	+	P13611	Versican core protein
T[H1N1]EHS[H1N1]S[H1N1]IHQPGVQEGL	TEHSSIHQPGVQEGL	-	-	-	-	-	+	P13611	Versican core protein
T[H1N1A1]EHS[H1N1]S[H1N1]IHQPGVQEGL	TEHSSIHQPGVQEGL	-	-	-	-	-	+	P13611	Versican core protein
SIPAEHVVt[H1N1]D	SIPAEHVVTD	-	-	-	-	-	+	P13611	Versican core protein
s[H1N1]IPAEHVVt[H1N1]D	SIPAEHVVTD	-	-	-	-	-	+	P13611	Versican core protein
s[H1N1]IPAEHVVt[H1N1A1]D	SIPAEHVVTD	-	-	-	-	-	+	P13611	Versican core protein
s[H1N1]HVPPt[H1N1]T	SHVPPTT	-	-	-	-	-	+	P13611	Versican core protein

## Sheet: Colon1a Tumor
Sequence	Mod Positions	Unlocalized	Start	End	Flanking Residues	RT (min)	Obs. m/z	z	ppm	Calculated [M+H]+	Area	Accession	Protein Name	Base Sequence	N-term Cleavage	C-term Cleavage	Sample Conditions
t[N1]Vt[N1]Pt[N1]Pt[N1]Pt[N1]G						25.07	662.969	3	-3.99715	1986.9	1082603712	Q02817	Mucin-2	TVTPTPTPTG	StcE	StcE	StcEx2
t[N1]Vt[N1]Pt[N1]Pt[N1]Pt[N1]G						25.02	993.949	2	-5.25678	1986.9	14545237055	Q02817	Mucin-2	TVTPTPTPTG	StcE	StcE	StcEx2
t[N1]Vt[N1]Pt[H1N1]Pt[N1]Pt[N1]G						24.12	716.987	3	-3.27759	2148.95	1651053322	Q02817	Mucin-2	TVTPTPTPTG	StcE	StcE	StcEx2
t[N1]Vt[N1]Pt[N1]Pt[N1]Pt[H1N1]G						24.12	716.987	3	-3.27759	2148.95	1651053322	Q02817	Mucin-2	TVTPTPTPTG	StcE	StcE	StcEx2
t[N1]Vt[N1]Pt[N1]Pt[H1N1]Pt[H1N1]G						23.06	771.006	3	-1.62126	2311.01	1865880573	Q02817	Mucin-2	TVTPTPTPTG	StcE	StcE	StcEx2
t[N1]Vt[N1]Pt[H1N1]Pt[N1]Pt[H1N1]G						23.06	771.006	3	-1.62126	2311.01	1865880573	Q02817	Mucin-2	TVTPTPTPTG	StcE	StcE	StcEx2
t[N1]Vt[N1]Pt[H1N1]Pt[H1N1]Pt[H1N1]G						22.25	825.024	3	-0.42423	2473.06	5482069688	Q02817	Mucin-2	TVTPTPTPTG	StcE	StcE	StcEx2
t[H1N1]Vt[N1]Pt[H1N1]Pt[H1N1]Pt[H1N1]G						21.73	879.04	3	-2.10456	2635.11	2137157599	Q02817	Mucin-2	TVTPTPTPTG	StcE	StcE	StcEx2
t[N1]Vt[H1N1]Pt[H1N1]Pt[H1N1]Pt[H1N1]G						20.83	879.04	3	-1.76328	2635.11	2771762702	Q02817	Mucin-2	TVTPTPTPTG	StcE	StcE	StcEx2
t[H1N1]Vt[H1N1]Pt[H1N1]Pt[H1N1]Pt[H1N1]G						20.34	933.057	3	-2.5186	2797.16	921472306	Q02817	Mucin-2	TVTPTPTPTG	StcE	StcE	StcEx2
(T)V(T)P(T)P(T)P(T)G		H4N6				19.58	946.732	3	-2.86951	2838.19	861960584	Q02817	Mucin-2	TVTPTPTPTG	StcE	StcE	StcEx2
(T)V(T)P(T)P(T)P(T)G		H2N6				22.38	838.698	3	-2.76221	2514.09	601714481	Q02817	Mucin-2	TVTPTPTPTG	StcE	StcE	StcEx2
(T)V(T)P(T)P(T)P(T)G		H1N5A1				28.3904	814.02	3	-1.53559	2440.05	221256138	Q02817	Mucin-2	TVTPTPTPTG	StcE	StcE	StcEx2
(T)V(T)P(T)P(T)P(T)G		H1N5A1				27.37	814.019	3	-2.27267	2440.05	136394203	Q02817	Mucin-2	TVTPTPTPTG	StcE	StcE	StcEx2
TVt[N1]Pt[N1]Pt[N1]P[N1]G						26.9604	892.412	2	-2.38118	1783.82	96917934	Q02817	Mucin-2	TVTPTPTPTG	StcE	StcE	StcEx2
t[N1]V(T)P(T)Pt[N1]P[N1]G		N1				27.59	892.412	2	-2.71735	1783.82	111039942	Q02817	Mucin-2	TVTPTPTPTG	StcE	StcE	StcEx2
(T)V(T)P(T)P(T)P(T)G		N4				26.35	892.412	2	-2.26913	1783.82	110998283	Q02817	Mucin-2	TVTPTPTPTG	StcE	StcE	StcEx2
(T)V(T)P(T)P(T)Pt[N1]G		N3				28.07	892.412	2	-2.94146	1783.82	67003587	Q02817	Mucin-2	TVTPTPTPTG	StcE	StcE	StcEx2
t[N1]Vt[N1]Pt[N1]Pt[N1]P						26.6831	813.378	2	-1.54294	1625.75	237181126	Q02817	Mucin-2	TVTPTPTP	StcE	StcE	StcEx2
t[N1]Vt[N1]Pt[H1N1]A	2708[N1];2710[N1];2712[H1N1]		2708	2713	T,T	21.5516	680.807	2	-1.92418	1360.61	41886408	Q02817	Mucin-2	TVTPTA	StcE	StcE	StcEx2
t[N1]Vt[N1]PIt[N1]t[N1]t[N1]						28.9817	924.93	2	-2.12448	1848.86	102547782	Q02817	Mucin-2	TVTPITTT	StcE	StcE	StcEx2
t[N1]Vt[N1]PIt[H1N1]T						32.1107	752.354	2	-2.42571	1503.7	111824793	Q02817	Mucin-2	TVTPITT	StcE	StcE	StcEx2
t[N1]Vt[N1]At[N1]Pt[N1]Pt[N1]G	4270[N1];4272[N1];4274[N1];4276[N1];4278[N1]		4270	4279	T,T	25.8874	980.944	2	-2.34468	1960.88	60007856	Q02817	Mucin-2	TVTATPTPTG	StcE	StcE	StcEx2
t[N1]t[N1]Vt[N1]Pt[N1]PIPt[H1N1]G						34.2583	754.681	2	-3.22872	2262.04	15144775	Q02817	Mucin-2	TTVTPTPIPTG	StcE	StcE	StcEx2
t[H1N1]t[N1]PSPPI						32.9556	640.801	2	-2.83238	1280.6	99236570	Q02817	Mucin-2	TTPSPPI	StcE	non-specific	StcEx2
t[N1]t[H1N1]PSPPI						32.9556	640.801	2	-2.83238	1280.6	99236570	Q02817	Mucin-2	TTPSPPI	StcE	non-specific	StcEx2
t[N1]t[N1]Ps[N1]PPt[N1]I	1584[N1];1585[N1];1587[N1];1590[N1]		1584	1591	T,T	41.3475	813.378	2	-1.78883	1625.75	590070133	Q02817	Mucin-2	TTPSPPTI	StcE	StcE	StcEx2
t[N1]t[N1]Ps[N1]PPt[H1N1]I	1584[N1];1585[N1];1587[N1];1590[H1N1]		1584	1591	T,T	40.8811	894.403	2	-3.52748	1787.8	258458893	Q02817	Mucin-2	TTPSPPTI	StcE	StcE	StcEx2
(T)(T)P(S)PPt[N1]I	1590[N1]	H1N3	1584	1591	T,T	41.46	894.404	2	-2.40942	1787.8	437309471	Q02817	Mucin-2	TTPSPPTI	StcE	StcE	StcEx2
t[N1]TPSPPIt[N1]t[N1]						35.9949	762.362	2	-1.96101	1523.72	37173799	Q02817	Mucin-2	TTPSPPITT	StcE	StcE	StcEx2
t[N1]t[N1]PSPPIt[N1]t						35.9949	762.362	2	-1.96101	1523.72	37173799	Q02817	Mucin-2	TTPSPPITT	StcE	StcE	StcEx2
t[N1]t[N1]PSPPIt[N1]t[N1]						34.6638	863.902	2	-2.19353	1726.8	326928535	Q02817	Mucin-2	TTPSPPITT	StcE	StcE	StcEx2
t[N1]t[N1]Ps[N1]PPIt[N1]T						34.6638	863.902	2	-2.19353	1726.8	326928535	Q02817	Mucin-2	TTPSPPITT	StcE	StcE	StcEx2
t[N1]t[N1]Ps[N1]PPIt[N1]t[N1]						35.7298	965.441	2	-2.48073	1929.88	15292161	Q02817	Mucin-2	TTPSPPITT	StcE	StcE	StcEx2
(T)(T)P(S)PPI		H2N2				31.2969	721.828	2	-1.9603	1442.65	28574027	Q02817	Mucin-2	TTPSPPI	StcE	StcE	StcEx2
s[N1]Tt[N1]Pt[N1]s[N1]I						26.88	759.842	2	-1.46083	1518.68	273737288	Q02817	Mucin-2	STTPTSI	StcE	StcE	StcEx2
s[N1]t[N1]t[N1]PTs[N1]I						26.88	759.842	2	-1.46083	1518.68	273737288	Q02817	Mucin-2	STTPTSI	StcE	StcE	StcEx2
t[N1]s[N1]t[N1]PIt[N1]t[N1]						24.665	868.388	2	-2.80404	1735.77	223515540	Q02817	Mucin-2	TSTPITT	StcE	StcE	StcEx2
t[N1]s[N1]t[N1]APIAELt[N1]t[N1]	4311[N1];4312[N1];4313[N1];4320[N1];4321[N1]		4311	4321	H,S	42.2152	1060.49	2	-3.08348	2119.97	21885276	Q02817	Mucin-2	TSTAPIAELTT	StcE	StcE	StcEx2
t[N1]Vt[N1]PIt[N1]t[N1]						32.2041	772.867	2	-2.7495	1544.73	681145026	Q02817	Mucin-2	TVTPITT	StcE	StcE	StcEx2
t[N1]SGGHt[N1]L	4372[N1];4377[N1]		4372	4378	T,S	17.8417	539.747	2	-2.20473	1078.49	83309092	Q02817	Mucin-2	TSGGHTL	StcE	StcE	StcEx2
(T)(S)GGH(T)L		H3N3	4372	4378	T,S	16.2629	884.364	2	-3.1548	1767.73	13217839	Q02817	Mucin-2	TSGGHTL	StcE	StcE	StcEx2
t[H1N1]s[N1]GGHt[H1N2]L	4372[N1];4373[H1N1];4377[H1N2]		4372	4378	T,S	16.9456	904.879	2	-1.86765	1808.75	19575634	Q02817	Mucin-2	TSGGHTL	StcE	StcE	StcEx2
t[N1]PIt[N1]t[N1]t[N1]t[N1]						20.72	875.396	2	-2.23898	1749.79	473270532	Q02817	Mucin-2	TPITTTT	StcE	StcE	StcEx2
t[N1]PIt[N1]t[N1]t[H1N1]t[N1]						17.5592	956.422	2	-2.36297	1911.84	103145180	Q02817	Mucin-2	TPITTTT	StcE	StcE	StcEx2
(T)Q(T)P(T)(T)		H2N5				17.8322	994.412	2	-2.69505	1987.82	77862045	Q02817	Mucin-2	TQTPTT	StcE	StcE	StcEx2
t[H1N1]QTPt[N1]s[N1]t[N1]PIt[N1]t[N1]						28.6692	843.372	3	-3.86147	2528.11	35175483	Q02817	Mucin-2	TQTPTSTPITT	StcE	StcE	StcEx2
t[H1N1]QTPt[N1]s[H1N1]t[N1]PIt[N1]t[N1]						27.2012	897.39	3	-3.40616	2690.16	36328028	Q02817	Mucin-2	TQTPTSTPITT	StcE	StcE	StcEx2
t[N1]Qt[N1]Pt[N1]S						17.4376	622.274	2	-1.37399	1243.54	36119118	Q02817	Mucin-2	TQTPTS	StcE	StcE	StcEx2
t[N1]QTPt[N1]s[N1]						17.4376	622.274	2	-1.37399	1243.54	36119118	Q02817	Mucin-2	TQTPTS	StcE	StcE	StcEx2
t[N1]Qt[N1]Pt[N1]s[N1]						17.8316	723.813	2	-2.14834	1446.62	97924189	Q02817	Mucin-2	TQTPTS	StcE	StcE	StcEx2
t[N1]Qt[N1]Pt[N1]Pt[N1]PIt[N1]t[N1]						31.4493	1188.54	2	-1.89307	2376.08	833775700	Q02817	Mucin-2	TQTPTPTPITT	StcE	StcE	StcEx2
t[N1]Qt[N1]Pt[N1]Pt[H1N1]PIt[N1]t[N1]						30.2395	846.714	3	-2.71638	2538.13	316910796	Q02817	Mucin-2	TQTPTPTPITT	StcE	StcE	StcEx2
t[H1N1]Qt[N1]Pt[N1]Pt[N1]PIt[N1]t[N1]						31.2052	846.713	3	-2.83448	2538.13	354688415	Q02817	Mucin-2	TQTPTPTPITT	StcE	StcE	StcEx2
t[N1]Qt[N1]Pt[N1]Pt[N1]PIt[H1N1]t[N1]						31.2052	846.713	3	-2.83448	2538.13	354688415	Q02817	Mucin-2	TQTPTPTPITT	StcE	StcE	StcEx2
t[H1N1]Qt[N1]Pt[N1]Pt[N1]PIt[H1N1]t[N1]						29.4335	900.731	3	-2.88654	2700.19	105134323	Q02817	Mucin-2	TQTPTPTPITT	StcE	StcE	StcEx2
t[H1N1]Qt[N1]Pt[H1N1]Pt[N1]PIt[N1]t[N1]						29.7209	900.732	3	-2.10939	2700.19	170187232	Q02817	Mucin-2	TQTPTPTPITT	StcE	StcE	StcEx2
(T)Q(T)P(T)P(T)PI(T)(T)		H2N6				28.4965	900.731	3	-2.77552	2700.19	153938697	Q02817	Mucin-2	TQTPTPTPITT	StcE	StcE	StcEx2
t[N1]Qt[N1]Pt[N1]Pt[N1]PIs[N1]t[N1]						30.9285	788.024	3	-2.43224	2362.06	244312528	Q02817	Mucin-2	TQTPTPTPIST	StcE	StcE	StcEx2
t[H1N1]Qt[N1]Pt[N1]Pt[N1]PIs[N1]t[N1]						30.7204	842.042	3	-2.63248	2524.12	383509609	Q02817	Mucin-2	TQTPTPTPIST	StcE	StcE	StcEx2
t[H1N2]Qt[N1]Pt[N1]Pt[N1]PIs[N1]t[N1]						30.0153	909.733	3	-4.48848	2727.2	75110964	Q02817	Mucin-2	TQTPTPTPIST	StcE	StcE	StcEx2
t[N1]Qt[N1]Pt[N1]Lt[N1]PIt[N1]t[N1]						41.7441	798.039	3	-3.0909	2392.11	80159968	Q02817	Mucin-2	TQTPTLTPITT	StcE	StcE	StcEx2
t[H1N1]Qt[N1]Pt[N1]Lt[N1]PIt[N1]t[N1]						41.2579	852.057	3	-3.12967	2554.16	112928316	Q02817	Mucin-2	TQTPTLTPITT	StcE	StcE	StcEx2
t[N1]Qt[N1]Pt[N1]Lt[N1]PIt[H1N1]t[N1]						41.6225	852.058	3	-1.48659	2554.16	112928316	Q02817	Mucin-2	TQTPTLTPITT	StcE	StcE	StcEx2
t[H1N1]Q(T)P(T)Lt[N1]PIt[N1]t[N1]		H1N2				39.2036	906.075	3	-2.83272	2716.22	67266397	Q02817	Mucin-2	TQTPTLTPITT	StcE	StcE	StcEx2
t[N1]QTPt[N1]Lt[N1]PIt[N1]t[N1]						43.75	730.347	3	-3.14918	2189.03	38977931	Q02817	Mucin-2	TQTPTLTPITT	StcE	StcE	StcEx2
t[N1]Qt[N1]Pt[N1]Lt[N1]PIt[N1]T						43.75	730.347	3	-3.14918	2189.03	38977931	Q02817	Mucin-2	TQTPTLTPITT	StcE	StcE	StcEx2
t[N1]QTPt[H1N1]L						33.1892	614.786	3	-2.39107	1228.57	46008799	Q02817	Mucin-2	TQTPTL	StcE	StcE	StcEx2
t[H1N1]QTPt[N1]L						33.1892	614.786	3	-2.39107	1228.57	46008799	Q02817	Mucin-2	TQTPTL	StcE	StcE	StcEx2
t[H1N1]QTPt[H1N1]L						31.7639	695.812	3	-2.25635	1390.62	55703919	Q02817	Mucin-2	TQTPTL	StcE	StcE	StcEx2
t[N1]Qs[N1]Pt[N1]Pt[N1]AIt[N1]t[N1]						31.53	779.354	3	-0.94095	2336.05	36801389	Q02817	Mucin-2	TQSPTPTAITT	StcE	StcE	StcEx2
(T)Q(S)P(T)P(T)AIt[N1]t[N1]		H1N4				31.2634	833.376	3	4.3998	2498.1	281675673	Q02817	Mucin-2	TQSPTPTAITT	StcE	StcE	StcEx2
t[N1]QAPt[N1]Pt[N1]AIt[N1]T						35.6202	957.448	2	-3.07065	1913.9	257331457	Q02817	Mucin-2	TQAPTPTAITT	StcE	StcE	StcEx2
t[N1]QAPt[N1]Pt[N1]AIt[N1]t[N1]						34.3437	1058.99	2	-2.02079	2116.97	775969511	Q02817	Mucin-2	TQAPTPTAITT	StcE	StcE	StcEx2
t[H1N1]QAPt[N1]Pt[N1]AIt[N1]t[N1]						33.4663	760.345	3	-2.66545	2279.03	92385242	Q02817	Mucin-2	TQAPTPTAITT	StcE	StcE	StcEx2
t[N1]QAP(T)P(T)AIt[N1]t[N1]		H1N2				32.8	760.346	3	-2.40241	2279.03	23708176	Q02817	Mucin-2	TQAPTPTAITT	StcE	StcE	StcEx2
t[H1N1]QAPt[N1]Pt[N1]AIt[H1N1]t[N1]						31.4483	814.363	3	-2.48865	2441.08	93040328	Q02817	Mucin-2	TQAPTPTAITT	StcE	StcE	StcEx2
t[H2N2]QAPt[N1]Pt[N1]AIt[N1]t[N1]						32.6716	882.055	3	-3.16684	2644.16	96900143	Q02817	Mucin-2	TQAPTPTAITT	StcE	StcE	StcEx2
t[H2N2]QAPt[H1N1]Pt[N1]AIt[N1]t[N1]						31.3099	936.074	3	-2.23629	2806.21	116271046	Q02817	Mucin-2	TQAPTPTAITT	StcE	StcE	StcEx2
t[H2N2]ELDVLLP	2681[H2N2]		2681	2688	E,T	58.91	815.387	2	-3.10281	1629.77	9825731	P13611	Versican core protein	TELDVLLP	StcE	non-specific	StcEx2
t[H1N1]ELDVLLP	2681[H1N1]		2681	2688	E,T	61.73	632.822	2	-3.36587	1264.64	1778777	P13611	Versican core protein	TELDVLLP	StcE	non-specific	StcEx2
t[H1N1]QAPt[H1N1]P						19.9447	672.791	2	-2.1329	1344.58	39576319	Q02817	Mucin-2	TQAPTP	StcE	StcE	StcEx2
t[N1]Pt[N1]t[N1]VLIt[N1]t[N1]						38.4347	981.472	2	-2.64398	1961.94	873327011	Q02817	Mucin-2	TPTTVLITT	StcE	StcE	StcEx2
t[N1]Pt[H1N1]t[N1]VLIt[N1]t[N1]						37.03	708.668	3	-2.15897	2123.99	58245612	Q02817	Mucin-2	TPTTVLITT	StcE	StcE	StcEx2
t[N1]Pt[N1]t[N1]VLIt[H1N1]t[N1]						35.2439	708.668	3	-1.87676	2123.99	16953018	Q02817	Mucin-2	TPTTVLITT	StcE	StcE	StcEx2
(T)P(T)(T)VLI(T)(T)		H2N5				35.0102	762.684	3	-3.71056	2286.05	29288070	Q02817	Mucin-2	TPTTVLITT	StcE	StcE	StcEx2
(T)P(T)(T)VLI(T)(T)		H1N6				34.5931	776.361	3	-2.1854	2327.07	21172633	Q02817	Mucin-2	TPTTVLITT	StcE	StcE	StcEx2
t[H1N1]Pt[H1N1]t[H1N1]VLIt[H1N1]t[H1N1]						31.4404	924.738	3	-2.19521	2772.21	204293719	Q02817	Mucin-2	TPTTVLITT	StcE	StcE	StcEx2
t[N1]Pt[N1]t[N1]t[N1]PIt[N1]t[N1]						26.8375	1075.98	2	-2.76955	2150.97	4418969641	Q02817	Mucin-2	TPTTTPITT	StcE	StcE	StcEx2
t[N1]Pt[N1]t[N1]t[H1N1]PIt[N1]t[N1]						26.94	771.677	3	-2.18571	2313.02	153849794	Q02817	Mucin-2	TPTTTPITT	StcE	StcE	StcEx2
t[N1]Pt[N1]t[N1]t[N1]PIt[N1]t[H1N1]						26.94	771.677	3	-2.18571	2313.02	153849794	Q02817	Mucin-2	TPTTTPITT	StcE	StcE	StcEx2
(T)P(T)(T)(T)PIt[H1N1]t[H1N1]		H1N4				24.4531	879.711	3	-2.713	2637.13	197399116	Q02817	Mucin-2	TPTTTPITT	StcE	StcE	StcEx2
t[N1]Pt[H1N1]t[H1N1](T)PI(T)(T)		H1N3				24.4531	879.711	3	-2.713	2637.13	197399116	Q02817	Mucin-2	TPTTTPITT	StcE	StcE	StcEx2
t[N1]Pt[H1N1]t[H1N1]t[N1]PIt[N1]t[H1N1]						25.5324	879.713	3	-1.4626	2637.13	109064047	Q02817	Mucin-2	TPTTTPITT	StcE	StcE	StcEx2
t[N1]Pt[N1]t[N1]t[N1]PIs[N1]t[N1]						26.5168	1068.98	2	-2.29658	2136.95	1483252909	Q02817	Mucin-2	TPTTTPIST	StcE	StcE	StcEx2
t[N1]Pt[N1]s[N1]t[N1]PIt[N1]t[N1]I						35.0561	1125.52	2	-1.58593	2250.04	121940995	Q02817	Mucin-2	TPTSTPITTI	StcE	StcE	StcEx2
t[N1]Pt[N1]s[N1]t[N1]PIt[N1]T						27.3985	967.438	2	-2.64099	1933.87	92937313	Q02817	Mucin-2	TPTSTPITT	StcE	StcE	StcEx2
t[N1]Pt[N1]s[N1]t[N1]PIt[H1N1]t[N1]						25.0982	767.004	3	-3.13339	2299.01	290587036	Q02817	Mucin-2	TPTSTPITT	StcE	StcE	StcEx2
t[N1]Pt[N1]s[N1]t[H1N1]PIt[N1]t[N1]						25.0982	767.004	3	-3.13339	2299.01	290587036	Q02817	Mucin-2	TPTSTPITT	StcE	StcE	StcEx2
t[N1]Pt[N1]s[N1]t[N1]PIt[N1]t[H1N1]						27.2529	767.005	3	-2.48151	2299.01	90629317	Q02817	Mucin-2	TPTSTPITT	StcE	StcE	StcEx2
t[N1]Pt[H1N1]s[N1]t[N1]PIt[N1]t[N1]						25.876	767.005	3	-2.35113	2299.01	312162950	Q02817	Mucin-2	TPTSTPITT	StcE	StcE	StcEx2
t[N1]Pt[N1]s[H1N1]t[N1]PIt[N1]t[N1]						25.876	767.005	3	-2.35113	2299.01	312162950	Q02817	Mucin-2	TPTSTPITT	StcE	StcE	StcEx2
t[N1]Pt[H1N1]s[N1]t[N1]PIt[H1N1]t[H1N1]						24.1115	875.039	3	-3.66078	2623.11	353592337	Q02817	Mucin-2	TPTSTPITT	StcE	StcE	StcEx2
t[N1]Pt[N1]s[H1N1]t[H1N1]PIt[N1]t[H1N1]						23.7869	875.04	3	-2.74653	2623.11	309273521	Q02817	Mucin-2	TPTSTPITT	StcE	StcE	StcEx2
t[N1]Pt[H1N1]s[H1N1]t[N1]PIt[N1]t[H1N1]						24.6385	875.04	3	-2.40369	2623.11	121094959	Q02817	Mucin-2	TPTSTPITT	StcE	StcE	StcEx2
t[N1]Pt[N1]s[H1N1]t[H1N1]PIt[H1N1]t[N1]						22.4808	875.041	3	-1.03233	2623.11	149396025	Q02817	Mucin-2	TPTSTPITT	StcE	StcE	StcEx2
t[N1]Pt[H1N1]s[H1N1]t[N1]PIt[H1N1]t[H1N1]						23.0291	929.058	3	-1.94103	2785.16	256562150	Q02817	Mucin-2	TPTSTPITT	StcE	StcE	StcEx2
t[N1]Pt[N1]s[N1]t[N1]PIt[N1]t[N1]						26.9996	1068.98	2	-2.01594	2136.95	3977266747	Q02817	Mucin-2	TPTSTPITT	StcE	StcE	StcEx2
t[N1]Pt[N1]s[N1]t[N1]PIs[N1]t[N1]						26.7884	1061.97	2	-1.34655	2122.94	123009565	Q02817	Mucin-2	TPTSTPIST	StcE	StcE	StcEx2
t[N1]PTs[N1]I						25.6324	462.723	2	-1.84775	924.44	101161987	Q02817	Mucin-2	TPTSI	StcE	StcE	StcEx2
t[N1]Pt[N1]Pt[N1]Pt[H1N1]S						19.6789	888.385	2	-3.11238	1775.77	162532486	Q02817	Mucin-2	TPTPTPTS	StcE	StcE	StcEx2
t[N1]Pt[N1]Pt[H1N1]Pt[N1]G						19.234	873.381	2	-1.58006	1745.76	362175016	Q02817	Mucin-2	TPTPTPTG	StcE	StcE	StcEx2
t[N1]Pt[N1]Pt[N1]Pt[H1N1]G						19.5052	873.38	2	-3.06853	1745.76	3575695795	Q02817	Mucin-2	TPTPTPTG	StcE	StcE	StcEx2
t[H1N1]Pt[H1N1]Pt[H1N1]Pt[H1N1]G						17.214	744.642	3	-2.71271	2231.92	322865359	Q02817	Mucin-2	TPTPTPTG	StcE	StcE	StcEx2
t[H1N1]Pt[H1N1]Pt[N1]Pt[N1]G						18.1087	954.406	2	-2.80802	1907.81	46924512	Q02817	Mucin-2	TPTPTPTG	StcE	StcE	StcEx2
t[N1]Pt[N1]Pt[N1]PIs[N1]t[N1]						30.193	965.44	2	-2.79146	1929.88	1936324911	Q02817	Mucin-2	TPTPTPIST	StcE	StcE	StcEx2
t[N1]Pt[N1]Pt[N1]PIs[H1N1]t[N1]						29.4403	1046.47	2	-4.10428	2091.93	213460157	Q02817	Mucin-2	TPTPTPIST	StcE	StcE	StcEx2
(T)P(T)P(T)PI(S)(T)		H1N5				30.0792	1046.47	2	-1.33305	2091.93	403966668	Q02817	Mucin-2	TPTPTPIST	StcE	StcE	StcEx2
t[N1]Pt[N1]Pt[H1N1]PIs[N1]t[H1N1]						28.6335	751.998	3	-2.78812	2253.98	47735345	Q02817	Mucin-2	TPTPTPIST	StcE	StcE	StcEx2
t[H1N1]Pt[H1N1]Pt[H1N1]PIs[N1]t[H1N1]						26.3262	860.034	3	-1.39142	2578.09	128510796	Q02817	Mucin-2	TPTPTPIST	StcE	StcE	StcEx2
t[N1]Pt[N1]Pt[N1]PIt[N1]t[N1]t[N1]						28.1001	1124.51	2	-2.63225	2248.02	518461912	Q02817	Mucin-2	TPTPTPITTT	StcE	StcE	StcEx2
t[N1]Pt[H1N1]Pt[H1N1]PIt[H1N1]t[H1N1]						26.3993	864.705	3	-2.52109	2592.11	162499102	Q02817	Mucin-2	TPTPTPITT	StcE	StcE	StcEx2
t[H1N1]Pt[H1N1]Pt[H1N1]PI(T)(T)		H1N2				26.8078	864.706	3	-1.01769	2592.11	94339474	Q02817	Mucin-2	TPTPTPITT	StcE	StcE	StcEx2
(T)P(T)P(T)PIt[H1N1]t[H1N1]		H2N3				26.8078	864.706	3	-1.01769	2592.11	94339474	Q02817	Mucin-2	TPTPTPITT	StcE	StcE	StcEx2
t[N1]Pt[N1]Pt[N1]PIt[N1]T						32.2426	870.909	2	-2.54905	1740.82	37663241	Q02817	Mucin-2	TPTPTPITT	StcE	StcE	StcEx2
t[N1]Pt[N1]Pt[N1]PIt[H1N1]T						30.6867	951.935	2	-2.64723	1902.87	179151943	Q02817	Mucin-2	TPTPTPITT	StcE	StcE	StcEx2
t[N1]Pt[N1]Pt[N1]PIt[N1]t[N1]						30.6794	972.449	2	-2.28289	1943.89	4053929673	Q02817	Mucin-2	TPTPTPITT	StcE	StcE	StcEx2
(T)P(T)P(T)PI(T)(T)		H1N5				29.3443	1053.47	2	-2.67685	2105.95	1100911256	Q02817	Mucin-2	TPTPTPITT	StcE	StcE	StcEx2
t[N1]Pt[N1]Pt[N1]PIt[N1]t[H1N1]						30.6943	1053.47	2	-2.487	2105.95	442915945	Q02817	Mucin-2	TPTPTPITT	StcE	StcE	StcEx2
(T)P(T)PIt[N1]t[N1]		H1N2				28.6498	852.884	2	-3.75196	1704.77	321819459	Q02817	Mucin-2	TPTPITT	StcE	StcE	StcEx2
(T)P(T)PI(T)(T)		H1N4				28.9714	852.885	2	-2.34498	1704.77	220577866	Q02817	Mucin-2	TPTPITT	StcE	StcE	StcEx2
(T)P(T)PI(T)(T)		H2N4				28.5602	933.911	2	-2.78398	1866.82	136677116	Q02817	Mucin-2	TPTPITT	StcE	StcE	StcEx2
t[N1]Pt[N1]Mt[N1]PIt[N1]t[N1]						38.4539	989.442	2	-2.61258	1977.88	119279870	Q02817	Mucin-2	TPTMTPITT	StcE	StcE	StcEx2
t[N1]Pt[N1]Lt[N1]PIt[H1N1]t[N1]						39.5932	707.996	3	-2.04332	2121.98	20311717	Q02817	Mucin-2	TPTLTPITT	StcE	StcE	StcEx2
t[N1]Pt[H1N1]Lt[N1]PIt[N1]t[N1]						39.5932	707.996	3	-2.04332	2121.98	20311717	Q02817	Mucin-2	TPTLTPITT	StcE	StcE	StcEx2
t[N1]Pt[N1]Lt[N1]PIt[N1]t[N1]						41.7516	980.463	2	-3.64112	1959.93	733008360	Q02817	Mucin-2	TPTLTPITT	StcE	StcE	StcEx2
(T)P(S)(S)PI(T)(T)		H1N4				27.7589	889.393	2	-2.68722	1777.78	143676673	Q02817	Mucin-2	TPSSPITT	StcE	StcE	StcEx2
t[N1]Ps[N1]s[N1]PIt[N1]t[N1]						27.3048	909.908	2	-0.538515	1818.81	886014467	Q02817	Mucin-2	TPSSPITT	StcE	StcE	StcEx2
t[N1]Ps[N1]PPt[N1]t[N1]						26.0823	756.837	2	-0.429418	1512.67	1927208560	Q02817	Mucin-2	TPSPPTT	StcE	StcE	StcEx2
(T)P(S)PP(T)(T)		H1N4				25.342	837.861	2	-3.49102	1674.72	2943989335	Q02817	Mucin-2	TPSPPTT	StcE	StcE	StcEx2
t[N1]Ps[N1]PPTt[N1]t[N1]						25.9084	807.359	2	-2.55771	1613.72	283309073	Q02817	Mucin-2	TPSPPTTT	StcE	StcE	StcEx2
(T)P(S)PP(T)(T)		H2N5				22.8686	1020.43	2	-0.612487	2039.85	222059632	Q02817	Mucin-2	TPSPPTT	StcE	StcE	StcEx2
(T)P(S)PP(T)I(T)(T)		N4	1585	1593	T,T	38.0275	863.9	2	-3.69833	1726.8	25325530	Q02817	Mucin-2	TPSPPTITT	StcE	StcE	StcEx2
(T)P(S)PPt[N1]I	1591[N1]	H1N1	1585	1591	T,T	39.447	640.803	2	0.444754	1280.6	91927722	Q02817	Mucin-2	TPSPPTI	StcE	StcE	StcEx2
(T)P(S)PPt[H1N1]I	1591[H1N1]	N1	1585	1591	T,T	39.447	640.803	2	0.444754	1280.6	91927722	Q02817	Mucin-2	TPSPPTI	StcE	StcE	StcEx2
(T)P(S)PPt[H1N1]I	1591[H1N1]	H1N1	1585	1591	T,T	38.5525	721.828	2	-2.23737	1442.65	124217597	Q02817	Mucin-2	TPSPPTI	StcE	StcE	StcEx2
t[N1]Ps[N1]PPPt[N1]t[N1]						22.5501	805.363	2	-1.62039	1609.72	451038197	Q02817	Mucin-2	TPSPPPTT	StcE	StcE	StcEx2
(T)P(S)PPP(T)(T)		H1N4				21.7934	886.387	2	-3.50297	1771.77	425628858	Q02817	Mucin-2	TPSPPPTT	StcE	StcE	StcEx2
(T)P(S)PPP(T)(T)		H1N4				22.0447	886.389	2	-2.03635	1771.77	265175865	Q02817	Mucin-2	TPSPPPTT	StcE	StcE	StcEx2
(T)P(S)PPP(T)(T)		H2N4				21.6583	967.415	2	-2.1759	1933.83	614300556	Q02817	Mucin-2	TPSPPPTT	StcE	StcE	StcEx2
t[N1]PSPPIt[N1]T						35.3926	610.299	2	-2.05636	1219.59	83953996	Q02817	Mucin-2	TPSPPITT	StcE	StcE	StcEx2
t[H1N1]PSPPIt[H1N1]T						32.8651	772.352	2	-2.01333	1543.7	116638553	Q02817	Mucin-2	TPSPPITT	StcE	StcE	StcEx2
t[N1]PSPPIs[N1]t[N1]			1453	1460	T,T	32.3116	704.831	2	-2.45448	1408.66	162173985	Q02817	Mucin-2	TPSPPIST	StcE	StcE	StcEx2
(T)P(S)PPI(S)(T)		H1N3	1453	1460	T,T	32.4764	785.857	2	-1.56517	1570.71	135860718	Q02817	Mucin-2	TPSPPIST	StcE	StcE	StcEx2
t[N1]PPt[N1]Fs[N1]PFs[N1]t[N1]			1766	1775	I,T	50.5034	699.642	3	-2.62038	2096.92	11951797	Q02817	Mucin-2	TPPTFSPFST	StcE	StcE	StcEx2
t[H1N1]PPt[N1]Fs[N1]PFs[N1]t[N1]			1766	1775	I,T	49.595	753.659	3	-2.56526	2258.97	8925216	Q02817	Mucin-2	TPPTFSPFST	StcE	StcE	StcEx2
t[H1N1]PPt[H1N1]Fs[N1]PFs[N1]t[N1]			1766	1775	I,T	47.7854	807.677	3	-2.26988	2421.02	57134850	Q02817	Mucin-2	TPPTFSPFST	StcE	StcE	StcEx2
t[H1N1]PPt[N1]F			1766	1770	I,S	38.1792	565.751	2	-3.70303	1130.5	10923089	Q02817	Mucin-2	TPPTF	StcE	StcE	StcEx2
t[N1]PPt[H1N1]F			1766	1770	I,S	38.1792	565.751	2	-3.70303	1130.5	10923089	Q02817	Mucin-2	TPPTF	StcE	StcE	StcEx2
(T)PP(T)F		H2N3	1766	1770	I,S	36.0401	748.317	2	-2.79961	1495.63	40628042	Q02817	Mucin-2	TPPTF	StcE	StcE	StcEx2
(T)PP(T)F		H2N2A1	1766	1770	I,S	45.2266	792.324	2	-3.65379	1583.65	10568251	Q02817	Mucin-2	TPPTF	StcE	StcE	StcEx2
(T)PP(T)F		H3N3	1766	1770	I,S	36.348	829.344	2	-0.838011	1657.68	59436688	Q02817	Mucin-2	TPPTF	StcE	StcE	StcEx2
(T)PP(T)F		H4N4	1766	1770	I,S	35.1796	1011.91	2	-2.56445	2022.82	149640409	Q02817	Mucin-2	TPPTF	StcE	StcE	StcEx2
t[N1]PPPt[N1]t[N1]t[N1]PSPPIs[N1]t[N1]			1447	1460	T,T	36.7313	871.4	3	-4.54439	2612.2	218741205	Q02817	Mucin-2	TPPPTTTPSPPIST	StcE	StcE	StcEx2
t[N1]PPPt[N1]t[N1]						17.67	611.78	2	-2.4682	1222.56	1038840613	Q02817	Mucin-2	TPPPTT	StcE	StcE	StcEx2
t[H1N1]PPPt[N1]t[N1]						17.189	692.807	2	-2.61255	1384.61	592110178	Q02817	Mucin-2	TPPPTT	StcE	StcE	StcEx2
t[N1]PPPt[N1]t[H1N1]						17.189	692.807	2	-2.61255	1384.61	592110178	Q02817	Mucin-2	TPPPTT	StcE	StcE	StcEx2
t[H1N1]PPPt[H1N1]t[N1]						16.44	773.833	2	-2.59745	1546.66	131587665	Q02817	Mucin-2	TPPPTT	StcE	StcE	StcEx2
t[H1N1]PPPt[N1]t[H1N1]						16.44	773.833	2	-2.59745	1546.66	131587665	Q02817	Mucin-2	TPPPTT	StcE	StcE	StcEx2
t[H1N1]PPPt[H1N1]t[H1N1]						15.37	854.859	2	-2.70219	1708.72	102724534	Q02817	Mucin-2	TPPPTT	StcE	StcE	StcEx2
t[H1N1]PLPPs[N1]I			1759	1770	T,T	41.1586	646.82	2	-2.01756	1292.64	271743810	Q02817	Mucin-2	TPLPPSI	StcE	StcE	StcEx2
t[N1]PLPPs[H1N1]I			1759	1770	T,T	41.1586	646.82	2	-2.01756	1292.64	271743810	Q02817	Mucin-2	TPLPPSI	StcE	StcE	StcEx2
t[H1N1]PLPPs[H1N1]I			1759	1770	T,T	41.2015	727.846	2	-2.34252	1454.69	268616649	Q02817	Mucin-2	TPLPPSI	StcE	StcE	StcEx2
t[N1]PIt[N1]t[H1N1]t[N1]						17.9824	804.36	2	-1.76538	1607.71	131520902	Q02817	Mucin-2	TPITTT	StcE	StcE	StcEx2
t[N1]PIt[N1]t[N1]t[H1N1]						17.9824	804.36	2	-1.76538	1607.71	131520902	Q02817	Mucin-2	TPITTT	StcE	StcE	StcEx2
t[N1]PIt[H1N1]T						21.14	550.757	2	-2.50564	1100.51	59493004	Q02817	Mucin-2	TPITT	StcE	StcE	StcEx2
t[H1N1]PIt[N1]T						21.14	550.757	2	-2.50564	1100.51	59493004	Q02817	Mucin-2	TPITT	StcE	StcE	StcEx2
t[H1N1]PIt[H1N1]T						21.2	631.783	2	-2.81742	1262.56	153397395	Q02817	Mucin-2	TPITT	StcE	StcE	StcEx2
(T)PI(T)(T)		H3N4				21.9123	915.887	2	-3.14448	1830.77	375133767	Q02817	Mucin-2	TPITT	StcE	StcE	StcEx2
t[N1]PIt[N1]PPt[N1]s[N1]t[N1]t[N1]						31.5769	745.339	3	-1.23881	2234.01	40221285	Q02817	Mucin-2	TPITPPTSTT	StcE	StcE	StcEx2
(T)PI(T)PP(T)(S)(T)(T)		H1N6				29.8809	799.355	3	-3.7822	2396.06	72897200	Q02817	Mucin-2	TPITPPTSTT	StcE	StcE	StcEx2
(T)PI(T)PP(T)(S)(T)(T)		N5				32.5272	1015.96	2	-2.10145	2030.93	383421429	Q02817	Mucin-2	TPITPPTSTT	StcE	StcE	StcEx2
(T)PI(T)PP(T)(S)(T)		N4				35.2081	863.902	2	-2.07778	1726.8	129611874	Q02817	Mucin-2	TPITPPTST	StcE	StcE	StcEx2
t[N1]PIt[N1]PPt[N1]s[N1]t[N1]						33.5271	965.44	2	-3.30936	1929.88	38373070	Q02817	Mucin-2	TPITPPTST	StcE	StcE	StcEx2
t[N1]PIt[N1]PPt[N1]s[N1]						34.6034	813.378	2	-1.78883	1625.75	1003685443	Q02817	Mucin-2	TPITPPTS	StcE	StcE	StcEx2
t[N1]PIt[N1]PPt[H1N1]S						34.5367	792.865	2	-2.08736	1584.73	32626778	Q02817	Mucin-2	TPITPPTS	StcE	StcE	StcEx2
(T)PI(T)PP(T)(S)		H1N4				35.0189	894.403	2	-3.41567	1787.8	113408309	Q02817	Mucin-2	TPITPPTS	StcE	StcE	StcEx2
(T)PI(T)PP(T)(S)		H1N4				32.6144	894.404	2	-2.074	1787.8	624694239	Q02817	Mucin-2	TPITPPTS	StcE	StcE	StcEx2
t[N1]PIt[N1]PPAs[N1]t[N1]t[N1]			1506	1515	T,T	31.4918	1000.96	2	-2.64745	2000.92	436777313	Q02817	Mucin-2	TPITPPASTT	StcE	StcE	StcEx2
(T)PI(T)PPA(S)(T)(T)		N4	1506	1515	T,T	33.7857	899.42	2	-1.72333	1797.84	32606588	Q02817	Mucin-2	TPITPPASTT	StcE	StcE	StcEx2
t[N1]PIt[N1]PPAs[N1]t[N1]t[H1N1]			1506	1515	T,T	29.6328	721.66	3	-1.29331	2162.97	36749820	Q02817	Mucin-2	TPITPPASTT	StcE	StcE	StcEx2
t[N1]PIt[H1N1]PPAs[N1]t[N1]t[N1]			1506	1515	T,T	29.6328	721.66	3	-1.29331	2162.97	36749820	Q02817	Mucin-2	TPITPPASTT	StcE	StcE	StcEx2
t[N1]PIt[N1]PPAs[N1]t[N1]			1506	1514	T,T	33.2701	848.896	3	-2.13218	1696.79	188297140	Q02817	Mucin-2	TPITPPAST	StcE	StcE	StcEx2
t[N1]PIs[N1]t[N1]t[N1]t[N1]						21.5717	868.388	3	-2.22826	1735.77	740338956	Q02817	Mucin-2	TPISTTT	StcE	StcE	StcEx2
t[N1]PIs[N1]t[N1]t[H1N1]t[N1]						18.3884	949.415	2	-1.82744	1897.83	213722423	Q02817	Mucin-2	TPISTTT	StcE	StcE	StcEx2
t[N1]PISt[N1]t[N1]						20.5988	614.786	2	-2.10642	1228.57	101188153	Q02817	Mucin-2	TPISTT	StcE	StcE	StcEx2
(T)PI(S)(T)(T)		H1N4				16.554	797.352	2	-2.00037	1593.7	63033581	Q02817	Mucin-2	TPISTT	StcE	StcE	StcEx2
t[N1]MVt[N1]Pt[N1]Pt[N1]I						44.1388	886.912	2	-4.11539	1772.82	23958743	Q02817	Mucin-2	TMVTPTPTI	StcE	StcE	StcEx2
t[N1]Lt[N1]Pt[N1]PIt[N1]T			2053	2061	Q,T	38.8057	878.924	2	-3.0378	1756.85	132152426	Q02817	Mucin-2	TLTPTPITT	StcE	StcE	StcEx2
t[N1]Lt[N1]Pt[N1]PIt[N1]t[N1]			2053	2061	Q,T	36.98	980.463	2	-3.33515	1959.93	700023869	Q02817	Mucin-2	TLTPTPITT	StcE	StcE	StcEx2
(T)L(T)P(T)PI(T)(T)		H1N5	2053	2061	Q,T	36.7871	1061.49	2	-3.92843	2121.98	72705335	Q02817	Mucin-2	TLTPTPITT	StcE	StcE	StcEx2
t[H1N1]Lt[N1]PIt[N1]t[N1]t[N1]t[N1]						31.09	777.021	2	-2.12778	2329.05	79108018	Q02817	Mucin-2	TLTPITTTT	StcE	StcE	StcEx2
t[N1]Lt[N1]PIt[N1]t[N1]t[N1]t[H1N1]						31.09	777.021	2	-2.12778	2329.05	79108018	Q02817	Mucin-2	TLTPITTTT	StcE	StcE	StcEx2
(T)L(T)PI(T)(T)(T)(T)		H2N6				27.1876	831.039	3	-1.38782	2491.11	134727575	Q02817	Mucin-2	TLTPITTTT	StcE	StcE	StcEx2
t[H1N1]Lt[N1]PIt[H1N1]t[H1N1]t[N1]t[N1]						28.9401	885.055	3	-2.43299	2653.16	153284052	Q02817	Mucin-2	TLTPITTTT	StcE	StcE	StcEx2
t[H1N1]Lt[N1]PIt[H1N1]t[N1]t[H1N1]t[N1]						26.3421	885.056	3	-2.09403	2653.16	107646733	Q02817	Mucin-2	TLTPITTTT	StcE	StcE	StcEx2
t[H1N1]Lt[N1]PIt[N1]t[H1N1]t[H1N1]t[N1]						26.6441	885.056	3	-1.86805	2653.16	92251395	Q02817	Mucin-2	TLTPITTTT	StcE	StcE	StcEx2
(T)L(T)PI(T)(T)(T)(T)		N5				36.2116	982.461	2	-3.38944	1963.92	44638310	Q02817	Mucin-2	TLTPITTTT	StcE	StcE	StcEx2
t[N1]Lt[N1]PIt[N1]t[N1]t[N1]t[N1]						31.7923	1084	2	-2.51844	2167	347399697	Q02817	Mucin-2	TLTPITTTT	StcE	StcE	StcEx2
t[N1]Lt[N1]PIt[N1]t[N1]t[N1]						32.6895	931.939	2	-1.1696	1862.87	230712545	Q02817	Mucin-2	TLTPITTT	StcE	StcE	StcEx2
(T)L(T)PI(T)(T)		H2N4				33.1457	628.287	3	-2.22827	1882.85	24105829	Q02817	Mucin-2	TLTPITT	StcE	StcE	StcEx2
t[N1]Lt[N1]PIt[N1]T						38.3786	678.336	2	-1.99016	1355.67	1022450617	Q02817	Mucin-2	TLTPITT	StcE	StcE	StcEx2
t[H1N1]Lt[H1N1]PIt[H1N1]t[N1]						30.6476	682.305	3	-2.19843	2044.9	19166336	Q02817	Mucin-2	TLTPITT	StcE	StcE	StcEx2
t[H2N2]L(T)PI(T)(T)		H1N3				32.7158	749.998	3	-2.08889	2247.98	52922396	Q02817	Mucin-2	TLTPITT	StcE	StcE	StcEx2
t[N1]Lt[N1]PIt[H1N1]T						36.5145	759.362	2	-2.04118	1517.72	751157064	Q02817	Mucin-2	TLTPITT	StcE	StcE	StcEx2
t[N1]Lt[N1]PIt[N1]t[N1]						36.61	779.873	2	-4.29555	1558.75	5464271437	Q02817	Mucin-2	TLTPITT	StcE	StcE	StcEx2
(T)L(T)PI(T)(T)		H3N6				32.7324	817.691	3	-1.8752	2451.06	49847575	Q02817	Mucin-2	TLTPITT	StcE	StcE	StcEx2
(T)L(T)PI(T)(T)		H2N3				34.1804	840.387	2	-3.1533	1679.77	128584073	Q02817	Mucin-2	TLTPITT	StcE	StcE	StcEx2
(T)L(T)PI(T)(T)		H2N3				33.5735	840.389	2	-1.72539	1679.77	116020539	Q02817	Mucin-2	TLTPITT	StcE	StcE	StcEx2
(T)L(T)PI(T)(T)		H5N5				30.0943	858.034	3	-1.24315	2572.09	223756581	Q02817	Mucin-2	TLTPITT	StcE	StcE	StcEx2
t[N1]Lt[H1N1]PIt[N1]t[N1]						33.6589	860.901	2	-2.96201	1720.8	352854841	Q02817	Mucin-2	TLTPITT	StcE	StcE	StcEx2
t[N1]Lt[N1]PIt[H1N1]t[N1]						34.1251	860.901	2	-2.72969	1720.8	1577774726	Q02817	Mucin-2	TLTPITT	StcE	StcE	StcEx2
t[N1]Lt[N1]PIt[N1]t[H1N1]						36.1797	860.902	2	-1.80043	1720.8	1042590923	Q02817	Mucin-2	TLTPITT	StcE	StcE	StcEx2
(T)L(T)PI(T)(T)		H2N4				32.785	941.928	2	-2.07022	1882.85	222173938	Q02817	Mucin-2	TLTPITT	StcE	StcE	StcEx2
(T)L(T)PI(T)(T)		H2N4				31.5791	941.928	2	-1.43323	1882.85	140374144	Q02817	Mucin-2	TLTPITT	StcE	StcE	StcEx2
(T)L(T)PI(T)(T)		H2N5				35.04	1043.47	2	-2.2521	2085.93	94176614	Q02817	Mucin-2	TLTPITT	StcE	StcE	StcEx2
t[N1]LPt[N1](T)P(T)t[N1]Ft[N1]t[N1]		H1N1	1272	1282	I,T	44.7346	854.382	3	-2.63348	2561.14	87693048	Q02817	Mucin-2	TLPTTPTTFTT	StcE	StcE	StcEx2
t[N1]LPt[N1]t[N1]Pt[N1]t[N1]F			1272	1280	I,T	44.6293	997.457	2	-1.8497	1993.91	399143296	Q02817	Mucin-2	TLPTTPTTF	StcE	StcE	StcEx2
t[N1]LPPt[N1]t[N1]						24.1914	619.796	2	-3.00098	1238.59	2428679244	Q02817	Mucin-2	TLPPTT	StcE	StcE	StcEx2
t[N1]LPPt[H2N2]t[N1]						21.0236	883.388	2	-2.55833	1765.77	700061093	Q02817	Mucin-2	TLPPTT	StcE	StcE	StcEx2
(T)K(S)(T)(T)P(T)(S)I		N5				21.51	975.951	2	-2.59234	1950.9	194070378	Q02817	Mucin-2	TKSTTPTSI	StcE	StcE	StcEx2
t[N1]Ks[N1]t[N1]t[N1]Pt[N1]s[N1]I						19.8485	1077.49	2	-2.71927	2153.98	112454653	Q02817	Mucin-2	TKSTTPTSI	StcE	StcE	StcEx2
t[N1]ENPt[N1]Pt[N1]PIt[N1]T			1890	1900	T,T	35.9316	992.451	2	-2.70038	1983.9	179865147	Q02817	Mucin-2	TENPTPTPITT	StcE	StcE	StcEx2
t[N1]ENPt[N1]Pt[N1]PIt[N1]t[N1]			1890	1900	T,T	34.5177	1093.99	2	-2.81537	2186.98	353114032	Q02817	Mucin-2	TENPTPTPITT	StcE	StcE	StcEx2
(T)A(T)P(T)P(T)G		H1N4	4272	4279	V,T	18.6031	860.373	2	-2.03981	1719.74	84839554	Q02817	Mucin-2	TATPTPTG	StcE	StcE	StcEx2
t[N1]APPs[N1]t[N1]Pt[N1]APt[N1]t[N1]			4360	4371	S,T	33.0958	787.351	3	-3.84833	2360.05	45940393	Q02817	Mucin-2	TAPPSTPTAPTT	StcE	StcE	StcEx2
(T)APP(S)t[N1]Pt[N1]APt[N1]t[N1]		H1N2	4360	4371	S,T	32.2983	841.37	3	-2.88814	2522.1	264167717	Q02817	Mucin-2	TAPPSTPTAPTT	StcE	StcE	StcEx2
t[H1N1]APPs[N1](T)P(T)APt[N1]t[N1]		H1N2	4360	4371	S,T	31.7052	895.388	3	-1.59707	2684.15	230342199	Q02817	Mucin-2	TAPPSTPTAPTT	StcE	StcE	StcEx2
t[N1]APIAELt[N1]t[N1]			4313	4321	S,S	43.4772	763.369	2	-3.1636	1525.74	573028748	Q02817	Mucin-2	TAPIAELTT	StcE	StcE	StcEx2
t[N1]APIAELt[H1N1]t[N1]			4313	4321	S,S	39.3924	844.396	2	-2.62317	1687.79	386908367	Q02817	Mucin-2	TAPIAELTT	StcE	StcE	StcEx2
(T)APIAEL(T)(T)		H1N3	4313	4321	S,S	42.3466	844.397	2	-1.43889	1687.79	189620232	Q02817	Mucin-2	TAPIAELTT	StcE	StcE	StcEx2
(T)APIAEL(T)(T)		N3A1	4313	4321	S,S	44.8576	908.917	2	-2.87704	1816.83	12770223	Q02817	Mucin-2	TAPIAELTT	StcE	StcE	StcEx2
t[N1]APIAELt[N1A1]t[N1]			4313	4321	S,S	50.1003	908.917	2	-2.43696	1816.83	20736215	Q02817	Mucin-2	TAPIAELTT	StcE	StcE	StcEx2
t[N1]APIAELt[H1N1]t[H1N1]			4313	4321	S,S	38.9126	925.421	2	-4.23049	1849.84	178344686	Q02817	Mucin-2	TAPIAELTT	StcE	StcE	StcEx2
t[H1N1]APIAELt[H1N1]t[N1]			4313	4321	S,S	42.0698	925.421	2	-4.23049	1849.84	99450880	Q02817	Mucin-2	TAPIAELTT	StcE	StcE	StcEx2
t[N1]APIAELt[N1]			4313	4320	S,T	42.4357	611.307	2	-1.43136	1221.61	13825070	Q02817	Mucin-2	TAPIAELT	StcE	non-specific	StcEx2
t[H1N2]APIAEL			4313	4319	S,T	42.0945	641.808	2	-3.63814	1282.61	21092710	Q02817	Mucin-2	TAPIAEL	StcE	non-specific	StcEx2
s[N1]Pt[N1]Pt[N1]AIt[N1]t[N1]						31.4319	952.433	2	-2.17338	1903.86	263845172	Q02817	Mucin-2	SPTPTAITT	StcE	StcE	StcEx2
(S)(S)PL(T)E		H1N2	4338	4343	T,S	26.1791	601.263	2	-1.87106	1201.52	19040556	Q02817	Mucin-2	SSPLTE	StcE	StcE	StcEx2
s[N1]GGHt[H1N1]L			4373	4378	T,S	16.3463	570.249	2	-2.54274	1139.49	46723879	Q02817	Mucin-2	SGGHTL	StcE	StcE	StcEx2
t[N1]Vt[N1]Pt[N1]Pt[N1]Pt[N1]s[N1]					T,T	25.6	740.667	3	-1.94419	2219.99	125173657	Q02817	Mucin-2	TVTPTPTPTS	StcE	StcE	StcEx2
t[N1]Vt[N1]Pt[H1N1]Pt[N1]Pt[N1]s[N1]					T,T	24.49	794.684	3	-2.56705	2382.04	125808351	Q02817	Mucin-2	TVTPTPTPTS	StcE	StcE	StcEx2
t[N1]Vt[N1]Pt[N1]Pt[N1]Pt[N1]s[H1N1]					T,T	24.49	794.684	3	-2.56705	2382.04	125808351	Q02817	Mucin-2	TVTPTPTPTS	StcE	StcE	StcEx2
t[N1]Vt[N1]Pt[N1]Pt[N1]Pt[N1]S					T,T	25.33	1008.96	2	-3.67706	2016.91	430811964	Q02817	Mucin-2	TVTPTPTPTS	StcE	StcE	StcEx2
t[N1]Vt[N1]Pt[N1]Pt[N1]Pt[H1N2]G					N,T	23.59	784.68	3	-2.4426	2352.03	317566197	Q02817	Mucin-2	TVTPTPTPTG	StcE	StcE	StcEx2
t[N1]Vt[N1]PIt[N1]T					P,T	33.59	671.327	2	-2.86745	1341.65	153551937	Q02817	Mucin-2	TVTPITT	StcE	StcE	StcEx2
t[N1]Vt[N1]PIt[N1]t[N1]					P,T	32.1	772.867	2	-3.00827	1544.73	672238611	Q02817	Mucin-2	TVTPITT	StcE	StcE	StcEx2
(T)V(T)PI(T)(T)		H2N4			P,T	29.97	934.92	2	-1.95204	1868.84	107252703	Q02817	Mucin-2	TVTPITT	StcE	StcE	StcEx2
t[N1]Vt[N1]Pt[N1]PIPt[N1]G						35.65	599.289	3	-2.51965	1795.86	38779571	Q02817	Mucin-2	TVTPTPIPTG	StcE	StcE	StcEx2
t[N1]Vt[N1]Pt[N1]PIPt[H1N1]G						34.99	653.307	3	-1.39291	1957.91	106527736	Q02817	Mucin-2	TVTPTPIPTG	StcE	StcE	StcEx2
t[N1]Vt[N1]Pt[H1N1]PIPt[H1N1]G						33.16	707.324	3	-2.27618	2119.96	180266129	Q02817	Mucin-2	TVTPTPIPTG	StcE	StcE	StcEx2
t[N1]Vt[N1]Pt[N1]PIPt[H1N2]G						33.22	721	3	-1.90938	2160.99	25028101	Q02817	Mucin-2	TVTPTPIPTG	StcE	StcE	StcEx2
t[N1]Vt[H1N1]Pt[H1N1]PIPt[H1N1]G						31.2	761.342	3	-2.11468	2282.02	61894159	Q02817	Mucin-2	TVTPTPIPTG	StcE	StcE	StcEx2
(T)V(T)P(T)PIP(T)G		H2N5				31.68	775.017	3	-2.03436	2323.04	23034718	Q02817	Mucin-2	TVTPTPIPTG	StcE	StcE	StcEx2
(T)(T)P(S)PP(T)I	no localized sites	H1N3	1584	1591	T,T	40.51	792.864	2	-3.72698	1584.73	258442956	Q02817	Mucin-2	TTPSPPTI	StcE	StcE	StcEx2
t[N1]t[N1]PSPPI					T,T	33.8	559.775	2	-3.06372	1118.55	46638157	Q02817	Mucin-2	TTPSPPI	StcE	non-specific	StcEx2
t[N1]t[N1]PPPt[N1]t[N1]					T,T	18.63	763.845	2	-0.981874	1526.68	849968093	Q02817	Mucin-2	TTPPPTT	StcE	StcE	StcEx2
t[N1]t[N1]PPPt[H1N1]t[N1]					T,T	17.07	844.87	2	-2.07132	1688.74	944798397	Q02817	Mucin-2	TTPPPTT	StcE	StcE	StcEx2
(T)(T)LIEIL	no localized sites	H2N2	2330	2336	S,S	61.51	766.88	2	-2.40585	1532.76	3049152	P13611	Versican core protein	TTLIEIL	StcE	non-specific	StcEx2
(T)(T)LIEIL	no localized sites	H2N2	2330	2336	S,S	54.53	766.88	2	-2.27545	1532.76	1851495	P13611	Versican core protein	TTLIEIL	StcE	non-specific	StcEx2
t[N1]s[N1]s[N1]PLt[N1]t[N1]	T1752[N1];S1753[N1];S1754[N1];T1757[N1];T1758[N1]		1752	1758	T,T	24.23	861.38	2	-3.37829	1721.76	927161347	Q02817	Mucin-2	TSSPLTT	StcE	StcE	StcEx2
t[N1]SGGHt[H1N1]L	T4372[N1];T4377[H1N1]		4372	4378	T,S	16.91	620.773	2	-2.7224	1240.54	215567905	Q02817	Mucin-2	TSGGHTL	StcE	StcE	StcEx2
t[N1]s[N1]GGHt[N1]L	T4372[N1];S4373[N1];T4377[N1]		4372	4378	T,S	17.98	641.287	2	-2.01158	1281.57	64869083	Q02817	Mucin-2	TSGGHTL	StcE	StcE	StcEx2
t[H1N1]SGGHt[H1N1]L	T4372[H1N1];T4377[H1N1]		4372	4378	T,S	16.49	701.799	2	-2.69307	1402.6	100615489	Q02817	Mucin-2	TSGGHTL	StcE	StcE	StcEx2
t[N1]s[N1]GGHt[H1N1]L	T4372[N1];S4373[N1];T4377[H1N1]		4372	4378	T,S	16.97	722.313	2	-1.92437	1443.62	155791071	Q02817	Mucin-2	TSGGHTL	StcE	StcE	StcEx2
t[N1]s[N1]GGHt[H1N1]L	T4372[N1];S4373[N1];T4377[H1N1]		4372	4378	T,S	17.23	722.313	2	-2.47815	1443.62	92392261	Q02817	Mucin-2	TSGGHTL	StcE	StcE	StcEx2
t[N1]SGGHt[H1N2]L	T4372[N1];T4377[H1N2]		4372	4378	T,S	17.56	722.313	2	-1.92437	1443.62	37068864	Q02817	Mucin-2	TSGGHTL	StcE	StcE	StcEx2
t[N1]Qt[N1]Pt[N1]t[N1]						19.28	730.82	2	-2.16195	1460.64	1283447985	Q02817	Mucin-2	TQTPTT	StcE	StcE	StcEx2
(T)Q(T)P(T)(T)	no localized sites	H2N4				18.03	892.873	2	-2.44155	1784.74	488845177	Q02817	Mucin-2	TQTPTT	StcE	StcE	StcEx2
t[N1]QTPt[N1]s[N1]t[N1]PIt[N1]t[N1]						29.23	789.356	3	-2.73218	2366.06	73641953	Q02817	Mucin-2	TQTPTSTPITT	StcE	StcE	StcEx2
t[N1]Qt[N1]Pt[N1]s[N1]t[N1]PIt[N1]T						28.17	789.356	3	-2.22544	2366.06	73217592	Q02817	Mucin-2	TQTPTSTPITT	StcE	StcE	StcEx2
(T)Q(T)P(T)(S)(T)PI(T)(T)		H1N7				26.51	911.067	3	-1.78179	2731.19	1097533383	Q02817	Mucin-2	TQTPTSTPITT	StcE	StcE	StcEx2
t[N1]QTPt[N1]L						34.88	533.76	2	-2.75404	1066.51	36734137	Q02817	Mucin-2	TQTPTL	StcE	StcE	StcEx2
(T)QR(S)DQLILPF	no localized sites	H1N1	1744	1754	S,E	60.55	841.925	2	-2.95156	1682.85	5232885	P13611	Versican core protein	TQRSDQLILPF	StcE	non-specific	StcEx2
(T)QAP(T)P(T)AI(T)(T)		H4N4				29.81	854.705	3	-2.41018	2562.11	134720527	Q02817	Mucin-2	TQAPTPTAITT	StcE	StcE	StcEx2
t[H1N1]PTs[N1]I						24.75	543.748	2	-3.77931	1086.49	67151559	Q02817	Mucin-2	TPTSI	StcE	StcE	StcEx2
t[N1]PTs[H1N1]I						24.75	543.748	2	-3.77931	1086.49	67151559	Q02817	Mucin-2	TPTSI	StcE	StcE	StcEx2
t[H1N1]Pt[H1N1]t[H1N1]VLIt[H1N1]t[N1]						31.78	870.721	3	-1.18293	2610.15	268573097	Q02817	Mucin-2	TPTTVLITT	StcE	StcE	StcEx2
(T)P(T)(T)VLIt[N1]t[N1]		H1N3				37.03	1062.5	2	-2.91294	2123.99	582300456	Q02817	Mucin-2	TPTTVLITT	StcE	StcE	StcEx2
(T)P(T)(T)VLI(T)(T)		H1N5				35.21	1062.5	2	-2.16	2123.99	364867923	Q02817	Mucin-2	TPTTVLITT	StcE	StcE	StcEx2
t[N1]Pt[N1]t[N1]t[N1]PIt[H1N1]t[N1]					Q, T	25.33	771.677	3	-2.44489	2313.02	160123563	Q02817	Mucin-2	TPTTTPITT	StcE	StcE	StcEx2
t[N1]Pt[N1]t[H1N1]t[N1]PIt[N1]t[N1]						26.19	771.677	3	-2.44489	2313.02	344952785	Q02817	Mucin-2	TPTTTPITT	StcE	StcE	StcEx2
t[N1]Pt[H1N1]t[N1]t[N1]PIt[H1N1]t[N1]						24.33	825.693	3	-3.85937	2475.07	596082935	Q02817	Mucin-2	TPTTTPITT	StcE	StcE	StcEx2
t[N1]Pt[H1N1]t[H1N1]t[N1]PIt[H1N1]t[N1]						23.59	879.711	3	-2.82668	2637.13	321853152	Q02817	Mucin-2	TPTTTPITT	StcE	StcE	StcEx2
(T)P(T)(T)(T)PI(T)(T)		N5				27.37	974.446	2	-2.13454	1947.89	151317064	Q02817	Mucin-2	TPTTTPITT	StcE	StcE	StcEx2
t[N1]Pt[N1]SIt[N1]T						29.02	665.309	2	-2.75811	1329.61	66481808	Q02817	Mucin-2	TPTSITT	StcE	StcE	StcEx2
t[H1N1]PTs[H1N1]I						24.28	624.775	2	-3.28918	1248.55	35010090	Q02817	Mucin-2	TPTSI	StcE	StcE	StcEx2
t[N1]Pt[H1N1]s[N1]I						20.66	645.288	2	-2.71971	1289.57	51886117	Q02817	Mucin-2	TPTSI	StcE	StcE	StcEx2
(T)P(T)P(T)P(T)G		H3N5				17.5	758.318	3	-1.96048	2272.94	78791463	Q02817	Mucin-2	TPTPTPTG	StcE	StcE	StcEx2
t[N1]Pt[N1]Pt[N1]Pt[N1]G						20.29	792.355	2	-2.12026	1583.71	1077779654	Q02817	Mucin-2	TPTPTPTG	StcE	StcE	StcEx2
t[H1N1]Pt[H1N1]P(T)P(T)G		H3N3				16.6	866.352	3	-2.98569	2597.05	489234752	Q02817	Mucin-2	TPTPTPTG	StcE	StcE	StcEx2
(T)P(T)P(T)P(T)G		H5N5				17.56	866.353	3	-1.83143	2597.05	136222630	Q02817	Mucin-2	TPTPTPTG	StcE	StcE	StcEx2
(T)P(T)P(T)P(T)G		H6N6				15.64	988.062	3	-2.58418	2962.18	47019757	Q02817	Mucin-2	TPTPTPTG	StcE	StcE	StcEx2
(T)P(T)P(T)PI(T)(T)(T)		N5				30.24	1022.97	2	-4.16433	2044.94	26070751	Q02817	Mucin-2	TPTPTPITTT	StcE	StcE	StcEx2
(T)P(T)P(T)PI(T)(T)		H2N5				27.8	756.67	3	-1.69162	2268	93586134	Q02817	Mucin-2	TPTPTPITT	StcE	StcE	StcEx2
t[H1N1]Pt[H1N1]Pt[H1N1]PIt[N1]t[N1]						26.89	810.688	3	-1.45555	2430.05	124465518	Q02817	Mucin-2	TPTPTPITT	StcE	StcE	StcEx2
t[N1]Pt[H1N1]Pt[H1N1]PIt[H1N1]t[N1]						26.4	810.687	3	-2.19566	2430.05	147653738	Q02817	Mucin-2	TPTPTPITT	StcE	StcE	StcEx2
t[H1N1]Pt[H1N1]Pt[H1N1]PIt[H1N1]t[N1]						25.71	864.704	3	-2.86802	2592.11	123246462	Q02817	Mucin-2	TPTPTPITT	StcE	StcE	StcEx2
t[N1]Pt[N1]Pt[N1]PIs[N1]t[N1]t[N1]						26.46	1117.5	2	-4.05814	2234.01	242644382	Q02817	Mucin-2	TPTPTPISTT	StcE	StcE	StcEx2
(T)P(T)P(T)PI(S)(T)		H5N5				25.6	914.051	3	-1.52799	2740.14	103779934	Q02817	Mucin-2	TPTPTPIST	StcE	StcE	StcEx2
t[N1]Pt[N1]PIt[N1]T						30.02	670.321	2	-1.34264	1339.64	116082752	Q02817	Mucin-2	TPTPITT	StcE	StcE	StcEx2
(T)P(T)PI(T)(T)		H1N3				29.12	751.347	2	-1.73022	1501.69	23308696	Q02817	Mucin-2	TPTPITT	StcE	StcE	StcEx2
t[N1]Pt[N1]PIt[N1]t[N1]						28.97	771.859	2	-2.59114	1542.71	808136526	Q02817	Mucin-2	TPTPITT	StcE	StcE	StcEx2
(T)P(T)PI(T)(T)		H2N4				26.68	933.912	2	-1.60614	1866.82	117897026	Q02817	Mucin-2	TPTPITT	StcE	StcE	StcEx2
(T)P(S)SPIt[N1]t[N1]		N1				33.43	706.828	2	-2.39096	1412.65	74925480	Q02817	Mucin-2	TPSSPITT	StcE	StcE	StcEx2
(T)P(S)(S)PI(T)(T)		H1N5				25.87	990.933	2	-2.81552	1980.86	86741318	Q02817	Mucin-2	TPSSPITT	StcE	StcE	StcEx2
t[N1]Ps[N1]PPt[N1]T						24.75	655.296	2	-2.63239	1309.59	3523255309	Q02817	Mucin-2	TPSPPTT	StcE	StcE	StcEx2
(T)P(S)PP(T)(T)		H1N3				24.33	736.322	2	-3.29339	1471.64	3523615397	Q02817	Mucin-2	TPSPPTT	StcE	StcE	StcEx2
t[H1N1]Ps[H1N2]PPt[H1N1]t[H1N1]						24.7	788.656	3	-2.21896	2363.96	52784968	Q02817	Mucin-2	TPSPPTT	StcE	StcE	StcEx2
(T)P(S)PP(T)(T)(T)		N3				24.81	705.82	2	-2.64231	1410.64	85266507	Q02817	Mucin-2	TPSPPTTT	StcE	StcE	StcEx2
(T)P(S)PP(T)(T)(T)		H2N4				20.29	969.411	2	-3.1617	1937.82	120058731	Q02817	Mucin-2	TPSPPTTT	StcE	StcE	StcEx2
(T)P(S)PP(T)(T)		H2N3				24.33	817.348	2	-3.08925	1633.69	1178787714	Q02817	Mucin-2	TPSPPTT	StcE	StcE	StcEx2
(T)P(S)PP(T)(T)		H1N4				25.71	837.862	2	-1.93946	1674.72	3790298914	Q02817	Mucin-2	TPSPPTT	StcE	StcE	StcEx2
(T)P(S)PP(T)(T)		H3N3				22.41	1080.94	2	-1.68834	2160.88	228410413	Q02817	Mucin-2	TPSPPTT	StcE	StcE	StcEx2
(T)P(S)PP(T)(T)		H3N5				24.54	1101.45	2	-2.29242	2201.91	631440848	Q02817	Mucin-2	TPSPPTT	StcE	StcE	StcEx2
t[N1]Ps[N1]PPt[N1]I	T1585[N1];S1587[N1];T1590[N1]		1585	1591	T,T	40.93	661.314	2	-2.59331	1321.63	98518787	Q02817	Mucin-2	TPSPPTI	StcE	StcE	StcEx2
(T)P(S)PPt[N1]I	T1590[N1]	H1N2	1585	1591	T,T	40.19	742.341	2	-2.71438	1483.68	270582596	Q02817	Mucin-2	TPSPPTI	StcE	StcE	StcEx2
(T)P(S)PP(T)I		H3N3	1585	1591	T,T	37.47	904.393	2	-2.78086	1807.78	198285188	Q02817	Mucin-2	TPSPPTI	StcE	StcE	StcEx2
(T)P(S)PPP(T)(T)		H4N5				20.34	821.006	3	-2.76489	2461.01	86411555	Q02817	Mucin-2	TPSPPPTT	StcE	StcE	StcEx2
(T)P(S)PPIt[N1]t[N1]		N1				33.59	711.838	2	-2.7464	1422.67	211163957	Q02817	Mucin-2	TPSPPITT	StcE	StcE	StcEx2
(T)P(S)PPIt[N1]t[N1]		H1N1				33.16	792.864	2	-2.71799	1584.73	202467438	Q02817	Mucin-2	TPSPPITT	StcE	StcE	StcEx2
(T)P(S)PP(T)I		H2N3				37.79	823.369	2	-0.625479	1645.73	83573693	Q02817	Mucin-2	TPSPPTI	StcE	StcE	StcEx2
(T)P(S)PPt[H1N1]I		H1N2				38.69	823.366	2	-3.90469	1645.73	465611011	Q02817	Mucin-2	TPSPPTI	StcE	StcE	StcEx2
t[N1]PPt[N1]F	T1766[N1];T1769[N1]		1766	1770	I,S	37.68	484.724	2	-3.90942	968.445	20378726	Q02817	Mucin-2	TPPTF	StcE	StcE	StcEx2
t[H1N1]PPt[N1]F	T1766[H1N1];T1769[N1]		1766	1770	I,S	36.5	565.75	2	-4.05654	1130.5	53869550	Q02817	Mucin-2	TPPTF	StcE	StcE	StcEx2
t[N1]PPt[H1N1]F	T1766[N1];T1769[H1N1]		1766	1770	I,S	36.5	565.75	2	-4.05654	1130.5	53869550	Q02817	Mucin-2	TPPTF	StcE	StcE	StcEx2
t[H1N1]PPt[H1N1]F	T1766[H1N1];T1769[H1N1]		1766	1770	I,S	36.5	646.777	2	-2.77529	1292.55	311352880	Q02817	Mucin-2	TPPTF	StcE	StcE	StcEx2
(T)PP(T)F	no localized sites	H2N4	1766	1770	I,S	35.48	849.856	2	-2.34745	1698.71	55638790	Q02817	Mucin-2	TPPTF	StcE	StcE	StcEx2
t[N1]PLPPs[N1]I	T1759[N1];S1764[N1]		1759	1765	T,T	43.86	565.794	2	-1.77626	1130.58	63730233	Q02817	Mucin-2	TPLPPSI	StcE	StcE	StcEx2
(T)PLPP(S)I	no localized sites	H2N3	1759	1765	T,T	39.93	829.384	2	-3.38202	1657.77	81854944	Q02817	Mucin-2	TPLPPSI	StcE	StcE	StcEx2
t[N1]PITt[N1]t[H1N1]						20.29	702.82	2	-1.87814	1404.64	28170147	Q02817	Mucin-2	TPITTT	StcE	StcE	StcEx2
t[N1]PIt[N1]t[H1N1]T						19.87	702.82	2	-2.02043	1404.64	21851708	Q02817	Mucin-2	TPITTT	StcE	StcE	StcEx2
t[N1]PIt[N1]t[N1]t[N1]						20.72	723.333	2	-1.68663	1445.66	344028982	Q02817	Mucin-2	TPITTT	StcE	StcE	StcEx2
t[N1]PIt[H1N1]T						22.1	550.757	2	-2.50564	1100.51	295753694	Q02817	Mucin-2	TPITT	StcE	StcE	StcEx2
t[H1N1]PIt[N1]T						22.1	550.757	2	-2.50564	1100.51	295753694	Q02817	Mucin-2	TPITT	StcE	StcE	StcEx2
t[N1]PIt[N1]t[H1N1]						23.48	652.295	2	-3.34203	1303.59	1647241852	Q02817	Mucin-2	TPITT	StcE	StcE	StcEx2
(T)PI(T)(T)		H2N3				22.1	733.322	2	-2.15457	1465.64	539812653	Q02817	Mucin-2	TPITT	StcE	StcE	StcEx2
t[N1]PIt[H1N1]t[H1N1]						21.57	733.323	2	-1.88184	1465.64	1897263290	Q02817	Mucin-2	TPITT	StcE	StcE	StcEx2
(T)PI(T)(T)		H1N4				21.99	753.836	2	-1.96329	1506.67	204502722	Q02817	Mucin-2	TPITT	StcE	StcE	StcEx2
(T)PI(T)(T)		H1N4				21.46	753.836	2	-1.43267	1506.67	112304225	Q02817	Mucin-2	TPITT	StcE	StcE	StcEx2
(T)PI(T)(T)		H2N4				21.09	834.863	2	-1.29362	1668.72	175863532	Q02817	Mucin-2	TPITT	StcE	StcE	StcEx2
(T)PI(T)(T)		H2N4				20.02	834.862	2	-1.65296	1668.72	281834676	Q02817	Mucin-2	TPITT	StcE	StcE	StcEx2
(T)PI(T)(T)		H2N4				20.77	834.862	2	-1.65296	1668.72	148679529	Q02817	Mucin-2	TPITT	StcE	StcE	StcEx2
(T)PI(T)(T)		H2N4				22.04	834.862	2	-2.49142	1668.72	682949549	Q02817	Mucin-2	TPITT	StcE	StcE	StcEx2
(T)PI(T)PP(T)(S)(T)(T)		N4				34.66	914.427	2	-0.803782	1827.85	40703373	Q02817	Mucin-2	TPITPPTSTT	StcE	StcE	StcEx2
t[N1]PIt[N1]PPt[N1]S						35.86	711.838	2	-2.32496	1422.67	64665740	Q02817	Mucin-2	TPITPPTS	StcE	StcE	StcEx2
t[N1]PIs[N1]t[N1]t[N1]						18.25	716.326	2	-1.80783	1431.65	154349377	Q02817	Mucin-2	TPISTT	StcE	StcE	StcEx2
t[N1]PIs[N1]t[N1]						22.79	564.263	2	-0.983583	1127.52	1559076476	Q02817	Mucin-2	TPIST	StcE	StcE	StcEx2
t[N1]PIs[N1]t[H1N1]						22.62	645.289	2	-1.94486	1289.57	589748774	Q02817	Mucin-2	TPIST	StcE	StcE	StcEx2
t[H1N1]PIs[N1]t[N1]						22.1	645.288	2	-2.09983	1289.57	253752267	Q02817	Mucin-2	TPIST	StcE	StcE	StcEx2
t[N1]PIs[H1N1]t[H1N1]						21.68	726.315	2	-2.27862	1451.63	345494517	Q02817	Mucin-2	TPIST	StcE	StcE	StcEx2
t[H1N1]PIs[H1N1]t[H1N1]						21.2	807.34	2	-3.1647	1613.68	216199181	Q02817	Mucin-2	TPIST	StcE	StcE	StcEx2
(T)L(T)PI(T)(T)(T)		H1N5				29.5	1012.96	2	-2.75429	2024.93	66002691	Q02817	Mucin-2	TLTPITTT	StcE	StcE	StcEx2
(T)L(T)PIt[N1]T		N1				40.77	576.796	2	-3.03399	1152.59	108893079	Q02817	Mucin-2	TLTPITT	StcE	StcE	StcEx2
t[N1]LTPIt[H1N1]T						38.06	657.822	2	-3.19234	1314.64	97165262	Q02817	Mucin-2	TLTPITT	StcE	StcE	StcEx2
(T)L(T)PIt[N1]T		H1N1				39.87	657.822	2	-3.34436	1314.64	18729895	Q02817	Mucin-2	TLTPITT	StcE	StcE	StcEx2
(T)L(T)PI(T)(T)		H3N4				32.36	682.305	3	-1.75874	2044.9	7438842	Q02817	Mucin-2	TLTPITT	StcE	StcE	StcEx2
(T)L(T)PI(T)(T)		H4N5				30.02	804.015	3	-2.81918	2410.04	89182555	Q02817	Mucin-2	TLTPITT	StcE	StcE	StcEx2
(T)L(T)PI(T)(T)		H4N5				32.58	804.015	3	-2.44605	2410.04	183072324	Q02817	Mucin-2	TLTPITT	StcE	StcE	StcEx2
(T)L(T)PI(T)(T)		H2N4				35.59	941.927	2	-3.23803	1882.85	652382375	Q02817	Mucin-2	TLTPITT	StcE	StcE	StcEx2
(T)L(T)PI(T)(T)		H2N4				33.32	941.926	2	-3.66269	1882.85	1412809973	Q02817	Mucin-2	TLTPITT	StcE	StcE	StcEx2
(T)L(T)PI(T)(T)		H2N4				33.96	941.927	2	-3.23803	1882.85	567313427	Q02817	Mucin-2	TLTPITT	StcE	StcE	StcEx2
(T)L(T)PI(T)(T)		H2N4				34.82	941.928	2	-1.75172	1882.85	226387447	Q02817	Mucin-2	TLTPITT	StcE	StcE	StcEx2
(T)L(T)PI(T)(T)		H2N5				34.66	1043.47	2	-2.15627	2085.93	41503091	Q02817	Mucin-2	TLTPITT	StcE	StcE	StcEx2
(T)L(T)PI(T)(T)		H2N5				32.96	1043.47	2	-1.86877	2085.93	155130017	Q02817	Mucin-2	TLTPITT	StcE	StcE	StcEx2
(T)L(T)PI(T)(T)		H2N5				33.7	1043.47	2	-1.6771	2085.93	76247317	Q02817	Mucin-2	TLTPITT	StcE	StcE	StcEx2
t[N1]LPt[N1]t[N1]Pt[N1]TFt[N1]t[N1]	T1272[N1];T1275[N1];T1276[N1];T1278[N1];T1281[N1];T1282[N1]		1272	1282	I,T	46.09	800.365	3	-1.68673	2399.08	83837296	Q02817	Mucin-2	TLPTTPTTFTT	StcE	StcE	StcEx2
t[N1]LPt[N1]t[H1N1]Pt[N1]t[N1]F	T1272[N1];T1275[N1];T1276[H1N1];T1278[N1];T1279[N1]		1272	1280	I,T	43.86	719.323	3	-3.4245	2155.96	18064125	Q02817	Mucin-2	TLPTTPTTF	StcE	StcE	StcEx2
t[N1]LPt[N1]t[N1]Pt[H1N1]t[N1]F	T1272[N1];T1275[N1];T1276[N1];T1278[H1N1];T1279[N1]		1272	1280	I,T	42.7	719.324	3	-1.89529	2155.96	52186694	Q02817	Mucin-2	TLPTTPTTF	StcE	StcE	StcEx2
(T)LP(T)(T)P(T)(T)F		H2N5	1272	1280	I,T	41.79	773.342	3	-1.89222	2318.02	48744121	Q02817	Mucin-2	TLPTTPTTF	StcE	StcE	StcEx2
t[N1]LPt[H1N1]t[H1N1]Pt[H1N1]t[N1]F	T1272[N1];T1275[H1N1];T1276[H1N1];T1278[H1N1];T1279[N1]		1272	1280	I,T	41.14	827.359	3	-2.73561	2480.07	143895070	Q02817	Mucin-2	TLPTTPTTF	StcE	StcE	StcEx2
TELDVLLPt[H1N1]A	T2689[H1N1]		2681	2690	E,T	65.45	718.864	2	-2.53872	1436.73	10413803	P13611	Versican core protein	TELDVLLPTA	StcE	StcE	StcEx2
(T)ELDVLLP(T)A		H3N3A1	2681	2690	E,T	65.35	820.032	3	-1.76822	2458.08	2839058	P13611	Versican core protein	TELDVLLPTA	StcE	StcE	StcEx2
t[H2N2]ELDVLLPt[H2N2]A	T2681[H2N2];T2689[H2N2]		2681	2690	E,T	54.31	844.71	3	-2.62417	2532.12	41713928	P13611	Versican core protein	TELDVLLPTA	StcE	StcE	StcEx2
t[N1]At[N1]Pt[N1]Pt[N1]G	T4272[N1];T4274[N1];T4276[N1];T4278[N1]		4272	4279	V,T	19.34	779.346	2	-2.38019	1557.69	64805219	Q02817	Mucin-2	TATPTPTG	StcE	StcE	StcEx2
t[N1]APIAELt[N1]t[H1N1]	T4313[N1];T4320[N1];T4321[H1N1]		4313	4321	S,S	42.91	844.396	2	-2.86003	1687.79	147233661	Q02817	Mucin-2	TAPIAELTT	StcE	StcE	StcEx2
t[N1]APIAEL	T4313[N1]		4313	4319	S,T	44.37	459.243	2	-3.56019	917.482	20163011	Q02817	Mucin-2	TAPIAEL	StcE	non-specific	StcEx2
t[H1N1]APIAEL	T4313[H1N1]		4313	4319	S,T	42.81	540.27	2	-2.28589	1079.54	39438304	Q02817	Mucin-2	TAPIAEL	StcE	non-specific	StcEx2
t[H2N2]APIAEL	T4313[H2N2]		4313	4319	S,T	41.29	722.835	2	-3.09198	1444.67	36252399	Q02817	Mucin-2	TAPIAEL	StcE	non-specific	StcEx2
s[N1]PFs[N1]t[N1]	S1771[N1];T1774[N1];T1775[N1]		1771	1775	F,T	28.44	574.246	2	-2.44668	1147.49	46555148	Q02817	Mucin-2	SPFST	StcE	StcE	StcEx2
s[N1]PFs[N1]t[H1N1]	S1771[N1];T1774[N1];T1775[H1N1]		1771	1775	F,T	27.64	655.273	2	-2.44936	1309.54	27456212	Q02817	Mucin-2	SPFST	StcE	StcE	StcEx2
s[N1]HSRPGSt[N1]H						11.53	457.875	3	-1.76176	1371.61	702454	Q9UKN1	Mucin-12	SHSRPGSTH	StcE	StcE	StcEx2
s[H1N1]AFPWEEF	S1997[H1N1]		1997	2004	T,T	70.74	689.288	2	-2.83625	1377.57	1307307	P13611	Versican core protein	SAFPWEEF	StcE	non-specific	StcEx2
(T)V(T)PIt[N1]T		H1N2				32.69	752.354	2	-2.42571	1503.7	25081362	Q02817	Mucin-2	TVTPITT	StcE	StcE	StcEx2
t[H1N1]Vt[H1N1]PIPt[H1N1]Pt[H1N1]G						30.51	815.36	3	-1.36136	2444.07	687081342	Q02817	Mucin-2	TVTPTPIPTG	StcE	StcE	StcEx2
(T)V(T)P(T)PIP(T)G		H3N4				32.26	761.342	3	-2.24603	2282.02	69389730	Q02817	Mucin-2	TVTPTPIPTG	StcE	StcE	StcEx2
t[N1](T)P(S)P(T)t[N1]		N2				20.88	758.833	2	-2.35229	1516.66	420697174	Q02817	Mucin-2	TTPSPTT	StcE	StcE	StcEx2
(T)(T)P(S)PP(T)I		H1N3	1584	1591	T,T	41.03	792.864	2	-2.97024	1584.73	231847374	Q02817	Mucin-2	TTPSPPTI	StcE	StcE	StcEx2
t[N1](T)P(S)PPt[N1]I	T1584[N1];T1590[N1]	N1	1584	1591	T,T	41.63	711.839	2	-1.90352	1422.67	394195856	Q02817	Mucin-2	TTPSPPTI	StcE	StcE	StcEx2
(T)(T)P(S)PP(T)I		H3N5	1584	1591	T,T	39.34	772.333	3	-2.37807	2314.99	40037422	Q02817	Mucin-2	TTPSPPTI	StcE	StcE	StcEx2
(T)(T)P(S)PPI(T)(T)		H1N3				34.34	843.388	2	-2.36545	1685.77	60378792	Q02817	Mucin-2	TTPSPPITT	StcE	StcE	StcEx2
t[N1]TPPPt[N1]t[N1]						21.36	662.304	2	-2.18932	1323.6	35977810	Q02817	Mucin-2	TTPPPTT	StcE	StcE	StcEx2
(T)(T)LIEIL		H1N1	2330	2336	S,S	64.15	584.314	2	-2.47298	1167.62	894310	P13611	Versican core protein	TTLIEIL	StcE	non-specific	StcEx2
(T)(S)(S)PL(T)(T)		H1N4	1752	1758	T,T	27.75	840.868	2	-2.03361	1680.73	103665797	Q02817	Mucin-2	TSSPLTT	StcE	StcE	StcEx2
t[N1](S)(S)PLt[N1]t[N1]	T1752[N1];T1757[N1];T1758[N1]	N1	1752	1758	T,T	28.65	759.841	2	-2.25047	1518.68	160313350	Q02817	Mucin-2	TSSPLTT	StcE	StcE	StcEx2
t[N1]Qt[N1]Pt[N1]t[N1]t[N1]PIt[N1]T						28.23	794.028	3	-2.94699	2380.07	78300626	Q02817	Mucin-2	TQTPTTTPITT	StcE	StcE	StcEx2
(T)Q(T)P(T)(T)		H1N3				18.14	710.307	2	-3.20987	1419.61	62158254	Q02817	Mucin-2	TQTPTT	StcE	StcE	StcEx2
(T)Q(T)P(T)(S)(T)PI(T)(T)		H1N6				27.7	843.374	3	-2.20147	2528.11	173961498	Q02817	Mucin-2	TQTPTSTPITT	StcE	StcE	StcEx2
t[N1]Qt[N1]P(T)P(T)PIs[N1]t[N1]		H1N2				29.6	842.042	3	-2.39497	2524.12	256053362	Q02817	Mucin-2	TQTPTPTPIST	StcE	StcE	StcEx2
(T)QAP(T)P(T)AIt[N1]t[N1]		H1N3				31.99	814.363	3	-2.61144	2441.08	362807945	Q02817	Mucin-2	TQAPTPTAITT	StcE	StcE	StcEx2
(T)QAP(T)P(T)AI(T)T		H3N4				31.47	800.688	3	-2.19811	2400.05	137221849	Q02817	Mucin-2	TQAPTPTAITT	StcE	StcE	StcEx2
t[N1]Pt[H1N1]t[N1]VLIt[H1N1]t[N1]						33.43	762.685	3	-2.66164	2286.05	24365640	Q02817	Mucin-2	TPTTVLITT	StcE	StcE	StcEx2
t[N1]Pt[N1]t[H1N1]VLIt[H1N1]t[N1]						34.02	762.686	3	-1.87495	2286.05	75944899	Q02817	Mucin-2	TPTTVLITT	StcE	StcE	StcEx2
t[N1]Pt[H1N1]t[H1N1]VLIt[H1N1]t[N1]						31.94	816.702	3	-2.97537	2448.1	228581433	Q02817	Mucin-2	TPTTVLITT	StcE	StcE	StcEx2
t[N1]Pt[N1]t[H1N1]VLIt[N1]t[N1]						37.03	708.668	3	-2.15897	2123.99	51866765	Q02817	Mucin-2	TPTTVLITT	StcE	StcE	StcEx2
t[N1]Pt[H1N1]t[H1N1]t[N1]PIt[N1]t[N1]						25.33	825.694	3	-2.76938	2475.07	283721658	Q02817	Mucin-2	TPTTTPITT	StcE	StcE	StcEx2
(T)P(T)(T)(T)PI(T)(T)		H2N6				26.24	825.695	3	-1.55828	2475.07	45931744	Q02817	Mucin-2	TPTTTPITT	StcE	StcE	StcEx2
t[N1]Pt[H1N1]s[N1]t[N1]PIt[N1]t[N1]						25.92	767.005	3	-2.87264	2299.01	248898968	Q02817	Mucin-2	TPTSTPITT	StcE	StcE	StcEx2
(T)P(T)(S)(T)PI(T)(T)		H2N6				23.97	821.023	3	-1.58745	2461.06	586272297	Q02817	Mucin-2	TPTSTPITT	StcE	StcE	StcEx2
(T)P(T)(S)(T)PI(T)(T)		H2N6				25.49	821.022	3	-2.44004	2461.06	703585995	Q02817	Mucin-2	TPTSTPITT	StcE	StcE	StcEx2
(T)P(T)(S)(T)PI(T)(T)		H2N6				25.82	821.023	3	-2.19644	2461.06	127539667	Q02817	Mucin-2	TPTSTPITT	StcE	StcE	StcEx2
(T)P(T)(S)(T)PI(T)(T)		H2N6				24.39	821.022	3	-2.56184	2461.06	309265406	Q02817	Mucin-2	TPTSTPITT	StcE	StcE	StcEx2
t[N1]Pt[H1N1]s[H1N1]t[N1]PIt[N1]t[N1]						24.7	821.023	3	-2.31824	2461.06	269879070	Q02817	Mucin-2	TPTSTPITT	StcE	StcE	StcEx2
(T)P(T)(S)I		H2N3				20.24	726.315	3	-1.86558	1451.63	58182396	Q02817	Mucin-2	TPTSI	StcE	StcE	StcEx2
(T)P(T)P(T)P(T)G		H3N4				17.29	690.625	3	-2.2009	2069.86	52953619	Q02817	Mucin-2	TPTPTPTG	StcE	StcE	StcEx2
(T)P(T)P(T)P(T)G		H3N5				16.8	758.317	3	-2.09235	2272.94	46551768	Q02817	Mucin-2	TPTPTPTG	StcE	StcE	StcEx2
(T)P(T)P(T)P(T)G		H4N5				16.65	812.335	3	-2.56872	2435	698410635	Q02817	Mucin-2	TPTPTPTG	StcE	StcE	StcEx2
(T)P(T)P(T)P(T)G		H4N5				17.61	812.335	3	-2.44562	2435	87817861	Q02817	Mucin-2	TPTPTPTG	StcE	StcE	StcEx2
t[N1]Pt[H1N1]Pt[N1]PIt[N1]t[N1]						29.5	702.652	3	-2.53325	2105.95	34846361	Q02817	Mucin-2	TPTPTPITT	StcE	StcE	StcEx2
(T)P(T)P(T)PI(T)(T)		H3N5				27.7	810.687	3	-2.19566	2430.05	251676401	Q02817	Mucin-2	TPTPTPITT	StcE	StcE	StcEx2
(T)P(T)P(T)PI(T)(T)		H3N5				28.59	810.687	3	-3.30583	2430.05	101005584	Q02817	Mucin-2	TPTPTPITT	StcE	StcE	StcEx2
(T)P(T)P(T)PI(S)(T)		H3N5				27.05	806.016	3	-1.3606	2416.04	99065356	Q02817	Mucin-2	TPTPTPIST	StcE	StcE	StcEx2
(T)P(T)P(T)P(T)G		H4N4A1				20.93	841.674	3	-2.16235	2523.01	132892302	Q02817	Mucin-2	TPTPTPTG	StcE	StcE	StcEx2
(T)P(T)P(T)P(T)G		H3N6				16.13	826.01	3	-2.36478	2476.02	52376189	Q02817	Mucin-2	TPTPTPTG	StcE	StcE	StcEx2
(T)Q(T)P(T)s[N1]		H1N3				17.5	804.839	2	-1.80781	1608.67	66188623	Q02817	Mucin-2	TQTPTS	StcE	StcE	StcEx2
(T)Q(T)P(T)s[N1]		H1N3				17.13	804.839	2	-2.42905	1608.67	42450630	Q02817	Mucin-2	TQTPTS	StcE	StcE	StcEx2
(T)P(S)(S)PI(T)(T)		N4				28.01	808.368	2	-1.96692	1615.73	819048974	Q02817	Mucin-2	TPSSPITT	StcE	StcE	StcEx2
(T)P(S)PP(T)(T)		H2N3				23.7	817.348	2	-2.9669	1633.69	3092737514	Q02817	Mucin-2	TPSPPTT	StcE	StcE	StcEx2
(T)P(S)PP(T)I		H1N3	1585	1591	T,T	39.12	742.341	2	-2.31025	1483.68	83287344	Q02817	Mucin-2	TPSPPTI	StcE	StcE	StcEx2
t[N1]PSPPt[N1]I	T1585[N1];T1590[N1]		1585	1591	T,T	40.4	559.775	2	-3.24236	1118.55	74220123	Q02817	Mucin-2	TPSPPTI	StcE	StcE	StcEx2
(T)P(S)PPP(T)t[H1N1]		H3N3				20.61	753.315	3	-1.19914	2257.93	21236532	Q02817	Mucin-2	TPSPPPTT	StcE	StcE	StcEx2
(T)P(S)PPIt[H1N1]T		N1				33.01	691.325	2	-2.68325	1381.65	78822463	Q02817	Mucin-2	TPSPPITT	StcE	StcE	StcEx2
(T)P(S)PPIt[N1]T		H1N1				33.01	691.325	2	-2.68325	1381.65	78822463	Q02817	Mucin-2	TPSPPITT	StcE	StcE	StcEx2
(T)PP(T)F		H2N3	1766	1770	I,S	36.61	748.316	2	-3.33414	1495.63	34649474	Q02817	Mucin-2	TPPTF	StcE	StcE	StcEx2
(T)PP(T)F		H3N3	1766	1770	I,S	35.54	829.343	2	-2.28494	1657.68	157190692	Q02817	Mucin-2	TPPTF	StcE	StcE	StcEx2
(T)PI(T)(T)t[N1]t[N1]		N2				24.49	773.856	2	-2.79121	1546.71	92595038	Q02817	Mucin-2	TPITTTT	StcE	StcE	StcEx2
(T)PI(T)t[N1]t[N1]		H1N2				20.08	804.36	2	-1.64105	1607.71	163125085	Q02817	Mucin-2	TPITTT	StcE	StcE	StcEx2
t[N1]PITt[N1]t[N1]						22.52	621.794	2	-1.96206	1242.58	84929255	Q02817	Mucin-2	TPITTT	StcE	StcE	StcEx2
t[N1]PIt[N1]t[N1]T						21.63	621.794	2	-2.44454	1242.58	64207400	Q02817	Mucin-2	TPITTT	StcE	StcE	StcEx2
(T)PI(T)(T)		H3N3				21.36	814.349	2	-1.9402	1627.69	2143206729	Q02817	Mucin-2	TPITT	StcE	StcE	StcEx2
(T)PI(T)t[H1N1]		H2N2				21.04	814.349	2	-1.6946	1627.69	2143206729	Q02817	Mucin-2	TPITT	StcE	StcE	StcEx2
t[N1]PISt[N1]t[H1N1]						18.95	695.812	2	-1.86113	1390.62	56349348	Q02817	Mucin-2	TPISTT	StcE	StcE	StcEx2
t[N1]PISt[H1N1]t[N1]						18.95	695.812	2	-1.86113	1390.62	56349348	Q02817	Mucin-2	TPISTT	StcE	StcE	StcEx2
(T)L(T)PI(T)T		H2N3				35.75	840.388	2	-2.79632	1679.77	530205884	Q02817	Mucin-2	TLTPITT	StcE	StcE	StcEx2
(T)L(T)PI(T)(T)		H4N5				29.39	804.015	2	-2.57043	2410.04	38848021	Q02817	Mucin-2	TLTPITT	StcE	StcE	StcEx2
(T)L(T)PI(T)T		H2N2				37.09	738.848	2	-2.90993	1476.69	74414402	Q02817	Mucin-2	TLTPITT	StcE	StcE	StcEx2
(T)L(T)PIt[N1]T		H1N2				35.15	759.362	2	-2.17287	1517.72	45916286	Q02817	Mucin-2	TLTPITT	StcE	StcE	StcEx2
(T)L(T)PIt[N1]T		H1N2				37.68	759.361	2	-3.75314	1517.72	119192120	Q02817	Mucin-2	TLTPITT	StcE	StcE	StcEx2
(T)L(T)PI(T)t[N1]		H1N2				34.88	759.362	2	-1.90949	1517.72	29091547	Q02817	Mucin-2	TLTPITT	StcE	StcE	StcEx2
(T)L(T)PIt[H1N1]T		N2				36.76	759.361	2	-3.75314	1517.72	751995702	Q02817	Mucin-2	TLTPITT	StcE	StcE	StcEx2
t[H1N1]Lt[H1N1]PIt[H1N1]t[H1N1]						30.51	736.323	3	-1.3581	2206.96	41024098	Q02817	Mucin-2	TLTPITT	StcE	StcE	StcEx2
t[H2N2]L(T)PI(T)T		H2N2				31.62	736.322	3	-2.58039	2206.96	17352858	Q02817	Mucin-2	TLTPITT	StcE	StcE	StcEx2
t[N1]LTPIt[N1]t[N1]						38.06	678.336	2	-2.43242	1355.67	167060540	Q02817	Mucin-2	TLTPITT	StcE	StcE	StcEx2
t[N1]LPt[H1N1]t[N1]Pt[H1N1]t[N1]F	T1272[N1];T1275[H1N1];T1276[N1];T1278[H1N1];T1279[N1]		1272	1280	I,T	42.6	773.342	3	-2.02153	2318.02	13221805	Q02817	Mucin-2	TLPTTPTTF	StcE	StcE	StcEx2
(T)LP(T)(T)P(T)(T)F		H1N5	1272	1280	I,T	43.27	719.324	3	-3.00745	2155.96	10009482	Q02817	Mucin-2	TLPTTPTTF	StcE	StcE	StcEx2
t[N1]LPPt[H1N1]t[N1]						21.25	700.822	2	-2.9394	1400.64	2162494977	Q02817	Mucin-2	TLPPTT	StcE	StcE	StcEx2
t[N1]LPPt[N1]t[H1N1]						21.25	700.822	2	-2.9394	1400.64	2162494977	Q02817	Mucin-2	TLPPTT	StcE	StcE	StcEx2
t[N1]LPPt[H1N1]t[H1N1]						20.45	781.848	2	-2.50687	1562.69	737825933	Q02817	Mucin-2	TLPPTT	StcE	StcE	StcEx2
t[H1N1]ENP(T)P(T)PI(T)t[N1]	T1890[H1N1];T1900[N1]	H1N3	1890	1900	T,T	31.62	837.699	2	-1.7747	2511.09	259516409	Q02817	Mucin-2	TENPTPTPITT	StcE	StcE	StcEx2
(S)(T)(T)P(T)(S)I		H1N4				26.35	840.868	2	-1.55791	1680.73	122385329	Q02817	Mucin-2	STTPTSI	StcE	StcE	StcEx2
(S)(S)PL(T)E		H2N2	4338	4343	T,S	25.33	682.288	2	-3.40764	1363.57	49631075	Q02817	Mucin-2	SSPLTE	StcE	StcE	StcEx2
(S)(S)PLt[N1]E	T4342[N1]	N1	4338	4343	T,S	28.65	520.236	2	-2.54691	1039.47	59480075	Q02817	Mucin-2	SSPLTE	StcE	StcE	StcEx2
(S)(S)PI(T)t[N1]		H1N2				27.7	688.804	2	-2.56966	1376.6	60275152	Q02817	Mucin-2	SSPITT	StcE	StcE	StcEx2
s[N1]SPIt[N1]t[N1]						28.44	607.778	2	-2.74771	1214.55	80583169	Q02817	Mucin-2	SSPITT	StcE	StcE	StcEx2
t[N1]Vt[N1]Pt[H1N1]Pt[N1]Pt[H1N1]S						23.1987	781.008	3	-3.679	2341.02	40642860	Q02817	Mucin-2	TVTPTPTPTS	StcE	StcE	StcEx2
t[N1]Vt[N1]Pt[H1N1]Pt[N1]Pt[H1N1]s[N1]						23.3957	848.702	3	-1.46105	2544.1	409272727	Q02817	Mucin-2	TVTPTPTPTS	StcE	StcE	StcEx2
t[H1N1]Vt[N1]Pt[N1]PIPt[H1N1]G						34.1308	707.324	3	-2.70031	2119.96	37891485	Q02817	Mucin-2	TVTPTPIPTG	StcE	StcE	StcEx2
(T)V(T)P(T)PIP(T)G		H3N5				32.04	829.034	3	-3.34927	2485.1	53105828	Q02817	Mucin-2	TVTPTPIPTG	StcE	StcE	StcEx2
(T)V(T)P(T)PIP(T)G		H3N5				31.1033	829.034	3	-3.10803	2485.1	125860883	Q02817	Mucin-2	TVTPTPIPTG	StcE	StcE	StcEx2
(T)V(T)P(T)PIP(T)G		H3N5				29.9508	829.035	3	-1.78118	2485.1	65408613	Q02817	Mucin-2	TVTPTPIPTG	StcE	StcE	StcEx2
(T)V(T)P(T)PIP(T)G		H2N5F1				31.84	823.704	3	-1.14523	2469.1	122943774	Q02817	Mucin-2	TVTPTPIPTG	StcE	StcE	StcEx2
t[N1](T)P(S)P(T)t[N1]		H1N2				19.2127	839.86	2	-1.76815	1678.72	349701943	Q02817	Mucin-2	TTPSPTT	StcE	StcE	StcEx2
(T)(T)PPP(T)t[N1]		H1N3				18.3966	844.87	2	-2.18968	1688.74	155159437	Q02817	Mucin-2	TTPPPTT	StcE	StcE	StcEx2
t[N1]s[H1N1]GGHt[H1N1]L	T4372[N1];S4373[H1N1];T4377[H1N1]		4372	4378	T,S	16.5705	803.338	2	-2.97508	1605.67	129429999	Q02817	Mucin-2	TSGGHTL	StcE	StcE	StcEx2
t[N1](S)GGH(T)L	T4372[N1]	H2N2	4372	4378	T,S	17.7453	803.339	2	-2.8506	1605.67	52315172	Q02817	Mucin-2	TSGGHTL	StcE	StcE	StcEx2
t[N1](S)GGH(T)L	T4372[N1]	H1N3	4372	4378	T,S	17.3108	823.852	2	-2.17272	1646.7	60253914	Q02817	Mucin-2	TSGGHTL	StcE	StcE	StcEx2
(T)Q(T)P(T)t[H1N1]t[N1]PIt[N1]T		N3				27.7422	848.045	3	-2.64136	2542.13	131078831	Q02817	Mucin-2	TQTPTTTPITT	StcE	StcE	StcEx2
(T)Q(T)P(T)t[N1]		H1N3				18.9536	811.847	2	-1.823	1622.69	940939192	Q02817	Mucin-2	TQTPTT	StcE	StcE	StcEx2
t[N1]Q(T)P(T)(S)t[N1]PIt[N1]T		H1N3				26.8392	843.374	3	-1.84576	2528.11	123088781	Q02817	Mucin-2	TQTPTSTPITT	StcE	StcE	StcEx2
t[N1]Qt[N1]Pt[N1]Pt[N1]PIt[N1]T						32.5974	725.004	3	-1.56321	2173	40899780	Q02817	Mucin-2	TQTPTPTPITT	StcE	StcE	StcEx2
t[N1]Q(T)P(T)P(T)PIt[N1]t[N1]		H1N2				31.2641	779.021	3	-1.58318	2335.05	26229213	Q02817	Mucin-2	TQTPTPTPITT	StcE	StcE	StcEx2
t[N1]Q(T)P(T)P(T)PI(T)t[N1]		H2N3				29.4169	833.038	3	-2.68094	2497.11	83156477	Q02817	Mucin-2	TQTPTPTPITT	StcE	StcE	StcEx2
(T)Q(T)P(T)P(T)PI(T)(T)		H2N5				30.8004	833.038	3	-2.20077	2497.11	73126338	Q02817	Mucin-2	TQTPTPTPITT	StcE	StcE	StcEx2
t[N1]Q(T)P(T)Lt[N1]PIt[N1]t[N1]		H1N1				42.12	784.365	3	-2.54983	2351.08	20748208	Q02817	Mucin-2	TQTPTLTPITT	StcE	StcE	StcEx2
t[H1N1]Q(T)P(T)Lt[N1]PIt[N1]t[N1]		N1				42.8265	784.364	3	-3.05979	2351.08	19773231	Q02817	Mucin-2	TQTPTLTPITT	StcE	StcE	StcEx2
(T)Q(T)P(T)Lt[N1]PIt[N1]t[N1]		H2N2				41.2244	838.383	3	-0.834939	2513.14	45724480	Q02817	Mucin-2	TQTPTLTPITT	StcE	StcE	StcEx2
t[N1]Qt[N1]Pt[H1N1]L						30.8676	716.325	2	-2.75014	1431.65	26282099	Q02817	Mucin-2	TQTPTL	StcE	StcE	StcEx2
t[N1]QTPt[N1]Lt[N1]Pt[N1]T						46.0168	662.654	3	-2.61574	1985.95	5166313	Q02817	Mucin-2	TQTPTLTPITT	StcE	StcE	StcEx2
(T)P(T)(T)VLI(T)(T)		H3N6				33.8449	816.702	3	-3.46514	2448.1	87253279	Q02817	Mucin-2	TPTTVLITT	StcE	StcE	StcEx2
(T)P(T)(T)VLI(T)(T)		H3N6				34.7623	816.703	3	-1.6285	2448.1	41364054	Q02817	Mucin-2	TPTTVLITT	StcE	StcE	StcEx2
t[H1N1]Pt[N1]Pt[N1]PIt[N1]t[N1]						30.1518	702.652	3	-2.81789	2105.95	21318225	Q02817	Mucin-2	TPTPTPITT	StcE	StcE	StcEx2
(T)P(T)P(T)PI(T)(T)		H2N5				28.6773	756.669	3	-3.9383	2268	68490025	Q02817	Mucin-2	TPTPTPITT	StcE	StcE	StcEx2
(T)P(T)P(T)P(T)G		H3N4				18.1981	690.624	3	-3.21447	2069.86	35709069	Q02817	Mucin-2	TPTPTPTG	StcE	StcE	StcEx2
t[H1N1]Pt[N1]Lt[N1]PIt[N1]t[N1]						41.2345	707.996	3	-2.32581	2121.98	23416571	Q02817	Mucin-2	TPTLTPITT	StcE	StcE	StcEx2
t[H1N1]Pt[H1N1]Lt[N1]PIt[N1]t[N1]						39.0582	762.014	3	-2.16094	2284.03	19466741	Q02817	Mucin-2	TPTLTPITT	StcE	StcE	StcEx2
TPs[H1N1]PPt[N1]I						40.6621	640.805	2	2.47346	1280.6	23523547	Q02817	Mucin-2	TPSPPTI	StcE	StcE	StcEx2
t[H1N2]PSPPt[N1]t[N1]						23.1307	837.862	2	-2.77491	1674.72	458813951	Q02817	Mucin-2	TPSPPTT	StcE	StcE	StcEx2
(T)P(S)PP(T)(T)		H3N5				24.54	734.638	3	-2.79048	2201.91	33869594	Q02817	Mucin-2	TPSPPTT	StcE	StcE	StcEx2
(T)P(S)PPt[H1N1]I	T1590[H1N1]	N2	1585	1591	T,T	39.091	742.34	2	-3.79205	1483.68	83786174	Q02817	Mucin-2	TPSPPTI	StcE	StcE	StcEx2
(T)P(S)PPt[H1N1]I	T1590[H1N1]	N1	1585	1591	T,T	39.1637	640.802	2	-2.36422	1280.6	32473736	Q02817	Mucin-2	TPSPPTI	StcE	StcE	StcEx2
(T)P(S)PPI(S)(T)		H1N3	1453	1460	T,T	31.2288	785.857	2	-2.71041	1570.71	21934784	Q02817	Mucin-2	TPSPPIST	StcE	StcE	StcEx2
t[N1]PPt[H1N1]Fs[N1]PFs[N1]t[N1]	T1766[N1];T1769[H1N1];S1771[N1];S1774[N1];T1775[N1]		1766	1775	I,T	48.6104	753.658	3	-3.75943	2258.97	9896376	Q02817	Mucin-2	TPPTFSPFST	StcE	StcE	StcEx2
(T)PI(S)(T)		H1N4				20.5661	746.828	2	-1.68044	1492.65	46894813	Q02817	Mucin-2	TPIST	StcE	StcE	StcEx2
t[N1]PIt[H1N1]t[H1N1]t[H1N1]t[N1]						16.4115	745.986	3	-1.79628	2235.95	35923849	Q02817	Mucin-2	TPITTTT	StcE	StcE	StcEx2
t[N1]PIt[N1]PPTs[N1]t[N1]t[N1]						32.4911	677.645	3	-2.44473	2030.93	20535194	Q02817	Mucin-2	TPITPPTSTT	StcE	StcE	StcEx2
(T)PI(S)(T)(T)		H1N4				17.9685	797.352	2	-1.12246	1593.7	27573131	Q02817	Mucin-2	TPISTT	StcE	StcE	StcEx2
t[N1]Lt[N1]PIt[H1N1]t[N1]t[N1]t[N1]						30.2138	777.021	3	-2.38517	2329.05	20522455	Q02817	Mucin-2	TLTPITTTT	StcE	StcE	StcEx2
t[N1]Lt[N1]PIt[N1]t[N1]t[H1N1]t[N1]						28.5604	777.021	3	-2.12778	2329.05	36875075	Q02817	Mucin-2	TLTPITTTT	StcE	StcE	StcEx2
(T)L(T)PI(T)t[H1N1]t[N1]t[N1]		H1N3				30.4727	831.038	3	-2.59113	2491.11	98582269	Q02817	Mucin-2	TLTPITTTT	StcE	StcE	StcEx2
t[N1]Lt[N1]PIt[H1N1]t[H1N1]t[N1]t[N1]						29.713	831.038	3	-2.23014	2491.11	123801295	Q02817	Mucin-2	TLTPITTTT	StcE	StcE	StcEx2
(T)L(T)PI(T)t[N1]t[N1]t[N1]		H2N3				29.713	831.038	3	-2.23014	2491.11	123801295	Q02817	Mucin-2	TLTPITTTT	StcE	StcE	StcEx2
(T)L(T)PI(T)(T)(T)t[N1]		H2N5				27.2264	831.038	3	-2.10981	2491.11	60862928	Q02817	Mucin-2	TLTPITTTT	StcE	StcE	StcEx2
(T)L(T)PI(T)(T)(T)		N4				34.8094	830.397	2	-3.7211	1659.79	17162482	Q02817	Mucin-2	TLTPITTT	StcE	StcE	StcEx2
t[N1]Lt[N1]PIt[N1]T						38.6431	678.336	2	-2.285	1355.67	1018437912	Q02817	Mucin-2	TLTPITT	StcE	StcE	StcEx2
t[H1N1]Lt[H2N2]PIt[N1]t[N1]						29.4912	749.998	2	-1.42222	2247.98	15628246	Q02817	Mucin-2	TLTPITT	StcE	StcE	StcEx2
(T)LP(T)(T)P(T)t[N1]F	T1279[N1]	H3N4	1272	1280	I,T	40.4958	827.358	3	-3.21907	2480.07	91515027	Q02817	Mucin-2	TLPTTPTTF	StcE	StcE	StcEx2
(T)LPP(T)t[N1]		H2N2				20.9955	781.849	2	-2.25107	1562.69	737825933	Q02817	Mucin-2	TLPPTT	StcE	StcE	StcEx2
(T)AI(T)(T)		H2N3				20.6844	720.315	2	-1.60346	1439.63	18447488	Q02817	Mucin-2	TAITT	StcE	StcE	StcEx2
(S)PPP(T)(S)(T)		H2N3	1407	1413	P,T	15.9319	810.34	2	-3.33192	1619.68	65135444	Q02817	Mucin-2	SPPPTST	StcE	StcE	StcEx2
s[N1]PPPSt[N1]t[N1]	S4379[N1];T4384[N1];T4385[N1]		4379	4385	L,T	18.263	648.289	2	-2.00527	1295.57	52051775	Q02817	Mucin-2	SPPPSTT	StcE	StcE	StcEx2
(T)(T)P(S)(S)t[N1]t[N1]	T1719[N1];T1719[N1]	N2	1713	1719	T,T	17.92	753.823	2	-2.2817	1506.64	17787795	Q02817	Mucin-2	TTPSSTT	StcE	StcE	StcEx2
t[N1](T)(T)PPPt[N1]t[N1]		N2				18.74	915.907	2	-1.84516	1830.81	403827953	Q02817	Mucin-2	TTTPPPTT	StcE	StcE	StcEx2
(T)PI(T)t[N1]		N2AcA1				31.25	737.823	2	-1.5993	1474.64	25597269	Q02817	Mucin-2	TPITT	StcE	StcE	StcEx2
(T)PI(T)t[N1AcA1]		N2				31.25	737.823	2	-1.5993	1474.64	25597269	Q02817	Mucin-2	TPITT	StcE	StcE	StcEx2
(T)PI(T)(T)		N3Ac2A1				33.54	758.828	2	-1.29146	1516.65	15479447	Q02817	Mucin-2	TPITT	StcE	StcE	StcEx2
(T)PI(T)t[N1]		N2Ac2A1				36.18	758.828	2	-2.4775	1516.65	1221711	Q02817	Mucin-2	TPITT	StcE	StcE	StcEx2
t[N1]PIt[N1]t[N1Ac2A1]						36.99	758.827	2	-2.60928	1516.65	50426963	Q02817	Mucin-2	TPITT	StcE	StcE	StcEx2
t[N1]PIt[N1]t[N1]						23.7	571.27	2	-2.76576	1141.54	5351874673	Q02817	Mucin-2	TPITT	StcE	StcE	StcEx2
(T)PI(T)t[N1]		N2A1				29.81	716.817	2	-2.6227	1432.63	31041794	Q02817	Mucin-2	TPITT	StcE	StcE	StcEx2
(T)PI(T)(T)		N2AcN1				25.66	592.275	2	-2.41441	1183.55	14998523	Q02817	Mucin-2	TPITT	StcE	StcE	StcEx2
(T)PI(T)(T)		N2AcN1				35.1	592.275	2	-3.08977	1183.55	12345001	Q02817	Mucin-2	TPITT	StcE	StcE	StcEx2
(T)L(T)PI(T)(T)		N4AcA1				43.69	946.427	2	-2.69434	1891.85	10941516	Q02817	Mucin-2	TLTPITT	StcE	StcE	StcEx2
(T)L(T)PIt[N1]t[N1]		N2AcA1				46.25	946.429	2	-0.0528301	1891.85	21944362	Q02817	Mucin-2	TLTPITT	StcE	StcE	StcEx2
(T)L(T)PI(T)(T)		N4Ac2A1				45.35	967.433	2	-2.4291	1933.86	24958142	Q02817	Mucin-2	TLTPITT	StcE	StcE	StcEx2
(T)L(T)PI(T)t[N1Ac2A1]		N2				46.99	967.432	2	-3.25603	1933.86	26909592	Q02817	Mucin-2	TLTPITT	StcE	StcE	StcEx2
(T)L(T)PIt[N1]t[N1]		N2Ac2A1				48.19	967.432	2	-3.25603	1933.86	18559789	Q02817	Mucin-2	TLTPITT	StcE	StcE	StcEx2
(T)L(T)PI(T)t[N1]		N2AcN1				38.86	800.88	2	-2.12266	1600.76	29113708	Q02817	Mucin-2	TLTPITT	StcE	StcE	StcEx2
t[N1]L(T)PI(T)t[N1]		N1AcN1				39.44	800.881	2	-1.62321	1600.76	35226760	Q02817	Mucin-2	TLTPITT	StcE	StcE	StcEx2
(T)L(T)PIt[N1]t[N1]		N1AcN1				41.14	800.88	2	-2.74697	1600.76	24208892	Q02817	Mucin-2	TLTPITT	StcE	StcE	StcEx2
(T)L(T)PI(T)t[AcN1]		N3				47.04	800.88	2	-2.87183	1600.76	14814436	Q02817	Mucin-2	TLTPITT	StcE	StcE	StcEx2
(T)V(T)P(T)P(T)P(T)G		N5Ac2A1				34.07	788.008	3	-2.72839	2362.02	8110421	Q02817	Mucin-2	TVTPTPTPTG	StcE	StcE	StcEx2
(T)V(T)Pt[N1]Pt[N1]Pt[N1]G		N2Ac2A1				34.77	788.009	3	-2.09388	2362.02	18916737	Q02817	Mucin-2	TVTPTPTPTG	StcE	StcE	StcEx2
(T)V(T)P(T)P(T)P(T)G		N4AcN1				28.65	1014.96	2	-2.34	2028.91	165740302	Q02817	Mucin-2	TVTPTPTPTG	StcE	StcE	StcEx2
(T)V(T)P(T)Pt[N1]Pt[N1]G		N2AcN1				30.56	1014.96	2	-1.55179	2028.91	125034289	Q02817	Mucin-2	TVTPTPTPTG	StcE	StcE	StcEx2
(T)V(T)P(T)P(T)Pt[N1]G		N3AcN1				31.25	1014.96	2	-0.0738946	2028.91	80475087	Q02817	Mucin-2	TVTPTPTPTG	StcE	StcE	StcEx2
t[N1]ALVt[H1N1]E	2209[N1], 2213[H1N1]		2209	2214	A,S	21.2	601.28	2	-2.66098	1200.55	7406614	P13611	Versican core protein	TALVTE	StcE	StcE	StcEx2
(T)PRIGPKV(S)L		H2N2			L,S	35.31	599.977	3	-2.77232	1797.92	1783414	P13611	Versican core protein	TPRIGPKVSL	StcE	StcE	StcEx2
t[N1]KPVt[H1N1]t[N1]						14.73	709.336	2	-1.60008	1417.67	4514242	P12111	Collagen alpha-3(VI) chain	TKPVTT	StcE	StcE	StcEx2
(T)KPV(T)(T)		H2N3				14.31	790.363	2	-0.929952	1579.72	1987942	P12111	Collagen alpha-3(VI) chain	TKPVTT	StcE	StcE	StcEx2
t[H2N2F1]I						15.64	555.238	2	-3.18781	1109.47	181607383	Unknown	Unknown	TI	Unknown	Unknown	StcEx2
t[H2N2F1]I						16.18	555.238	2	-3.00771	1109.47	209184160	Unknown	Unknown	TI	Unknown	Unknown	StcEx2
t[H2N2F1]I						20.83	555.238	2	-2.82761	1109.47	28800167	Unknown	Unknown	TI	Unknown	Unknown	StcEx2
t[H2N3F2]I						14.62	729.806	2	-2.21976	1458.61	9340735	Unknown	Unknown	TI	Unknown	Unknown	StcEx2
t[H1N1]Vt[N1]Pt[N1]Pt[N1]Pt[H1N1]G						23.53	771.005	3	-2.78856	2311.01	493417453	Q02817	Mucin-2	TVTPTPTPTG	StcE	StcE	StcEx2
(T)PI(T)PPt[H1N1]s[N1]		N2				33.65	894.404	2	-2.40942	1787.8	460162369	Q02817	Mucin-2	TPITPPTS	StcE	StcE	StcEx2
t[N1]t[N1]Vt[N1]Pt[N1]Pt[N1]Pt[N1]G						24.86	764.346	3	-2.19359	2291.03	107375569	Q02817	Mucin-2	TTVTPTPTPTG	StcE	StcE	StcEx2
(T)Q(T)P(T)M(T)PI(T)(T)		N6				38.49	804.026	3	-1.42201	2410.07	90741429	Q02817	Mucin-2	TQTPTMTPITT	StcE	StcE	StcEx2
(T)Q(T)P(T)M		N3				27.16	644.278	2	-1.83927	1287.55	8959244	Q02817	Mucin-2	TQTPTM	StcE	StcE	StcEx2
t[N1]Qt[N1]Pt[N1]L						32.69	635.299	2	-1.68424	1269.59	24841342	Q02817	Mucin-2	TQTPTL	StcE	StcE	StcEx2
(T)QAP(T)P(T)AI(T)(T)		H1N4				34.77	692.653	3	-2.39658	2075.95	9822520	Q02817	Mucin-2	TQAPTPTAITT	StcE	StcE	StcEx2
t[N1]PPt[N1]Fs[N1]PFs[N1]t[N1]t[N1]						46.46	801.017	3	-2.82141	2401.04	12607748	Q02817	Mucin-2	TPPTFSPFSTT	StcE	StcE	StcEx2
t[N1]PIt[H1N1]t[N1]						21.63	652.296	2	-2.1156	1303.59	1614841236	Q02817	Mucin-2	TPITT	StcE	StcE	StcEx2
(T)PI(T)PPA(S)(T)(T)		H1N5				31.25	721.66	3	-1.70902	2162.97	8215644	Q02817	Mucin-2	TPITPPASTT	StcE	StcE	StcEx2
t[N1]Pt[N1]s[N1]I						22.25	564.263	2	-1.69247	1127.52	200568246	Q02817	Mucin-2	TPTSI	StcE	StcE	StcEx2
(T)AI(T)(T)		N3				23.48	558.262	2	-3.3228	1115.52	17038260	Q02817	Mucin-2	TAITT	StcE	StcE	StcEx2
(S)(T)(T)P(T)PI(T)(T)		N6				29.65	712.987	3	-2.66951	2136.95	3940890	Q02817	Mucin-2	STTPTPITT	StcE	StcE	StcEx2
(T)P(T)P(T)P(T)(S)		H1N5				21.2	660.285	3	-3.34703	1978.85	5908757	Q02817	Mucin-2	TPTPTPTS	StcE	StcE	StcEx2
(T)P(T)P(T)PI(T)(T)(T)		H1N6				26.84	804.028	3	-1.99827	2410.07	77115922	Q02817	Mucin-2	TPTPTPITTT	StcE	StcE	StcEx2
t[N1]Pt[N1]Pt[H1N1]PIs[N1]t[N1]						28.86	697.98	3	-2.57409	2091.93	26092114	Q02817	Mucin-2	TPTPTPIST	StcE	StcE	StcEx2
(T)P(T)PI(T)(T)		H1N4				27.16	852.885	2	-2.46222	1704.77	525263829	Q02817	Mucin-2	TPTPITT	StcE	StcE	StcEx2
(T)PP(T)F(S)PF(S)(T)		H2N5				45.88	807.679	3	-0.165082	2421.02	7631147	Q02817	Mucin-2	TPPTFSPFST	StcE	StcE	StcEx2
(T)PP(T)F(S)PF(S)(T)		H3N5				45.15	861.694	3	-2.35969	2583.07	15174310	Q02817	Mucin-2	TPPTFSPFST	StcE	StcE	StcEx2
(T)PI(T)PP(T)(S)		H2N4				32.04	650.622	3	-3.79636	1949.86	2104401	Q02817	Mucin-2	TPITPPTS	StcE	StcE	StcEx2
(T)PI(T)PP(T)(S)		H2N4				33.06	650.622	3	-3.79636	1949.86	4635677	Q02817	Mucin-2	TPITPPTS	StcE	StcE	StcEx2
(T)PI(T)PPA(S)(T)		H3N4				29.97	728.319	3	-2.34329	2182.95	4427986	Q02817	Mucin-2	TPITPPAST	StcE	StcE	StcEx2
(T)L(T)PI(T)(T)(T)		H1N5				31.84	675.646	3	-1.66754	2024.93	6158475	Q02817	Mucin-2	TLTPITTT	StcE	StcE	StcEx2
(T)L(T)PI(T)(T)(T)		H2N5				28.65	729.663	3	-2.64048	2186.98	8320415	Q02817	Mucin-2	TLTPITTT	StcE	StcE	StcEx2
(T)L(T)PI(T)(T)(T)		H2N5				30.56	729.662	3	-3.05163	2186.98	3699218	Q02817	Mucin-2	TLTPITTT	StcE	StcE	StcEx2
(T)ENP(T)P(T)PI(T)(T)		H1N4				34.45	715.987	3	-2.82127	2145.95	1977043	Q02817	Mucin-2	TENPTPTPITT	StcE	StcE	StcEx2
(T)APIAEL(T)(T)		N2				46.2	661.83	2	-2.59129	1322.66	2350327	Q02817	Mucin-2	TAPIAELTT	StcE	StcE	StcEx2
(T)APIAEL(T)(T)		H2N3				38.54	925.421	2	-3.58214	1849.84	173846598	Q02817	Mucin-2	TAPIAELTT	StcE	StcE	StcEx2
(T)AI(T)(T)		H1N3				22.15	639.288	2	-2.74523	1277.57	21921377	Q02817	Mucin-2	TAITT	StcE	StcE	StcEx2
(S)(T)(T)P(T)(S)I(T)(T)		N6				29.76	709.647	3	-3.04376	2126.93	3811928	Q02817	Mucin-2	STTPTSITT	StcE	StcE	StcEx2
s[H1N1]PFs[N1]t[N1]	S1771[H1N1];T1774[N1];T1775[N1]		1771	1775	F,T	27.64	655.273	2	-2.44936	1309.54	27456212	Q02817	Mucin-2	SPFST	StcE	StcE	StcEx2
sGGHtL	4373[H1N1]; 4377[H1N1]		4373	4378	T, S	16.07	651.275	2	-2.84057	1301.55	33797875	Q02817	Mucin-2	SGGHTL	StcE	StcE	StcEx2
(T)V(T)P(T)P(T)P(T)G(T)Q		N5			N, T	25.33	739.338	3	-2.84488	2216.01	14856680	Q02817	Mucin-2	TVTPTPTPTGTQ	StcE	StcE	StcEx2
(T)V(T)P(T)P(T)P(T)G		H2N5				22.49	771.006	3	-1.23216	2311.01	143151849	Q02817	Mucin-2	TVTPTPTPTG	StcE	StcE	StcEx2
(T)V(T)PI(T)(T)		H3N4				29.34	677.633	3	-1.94303	2030.89	9609443	Q02817	Mucin-2	TVTPITT	StcE	StcE	StcEx2
t[N1]Vt[N1]Pt[N1]Pt[H1N2]Pt[N1]G						22.67	784.681	3	-1.42308	2352.03	59103751	Q02817	Mucin-2	TVTPTPTPTG	StcE	StcE	StcEx2
t[H1N1]QAPt[H1N1]Pt[N1]AIt[N1]T						33.06	746.67	3	-2.08927	2238	21656255	Q02817	Mucin-2	TQAPTPTAITT	StcE	StcE	StcEx2
(T)QAP(T)P(T)AI(T)(T)		H1N5				32.2	760.345	3	-3.45456	2279.03	4813866	Q02817	Mucin-2	TQAPTPTAITT	StcE	StcE	StcEx2
t[N1]Pt[H1N1]t[H1N1]VLIt[H1N1]t[H1N1]						31.78	870.721	3	-1.18293	2610.15	268573097	Q02817	Mucin-2	TPTTVLITT	StcE	StcE	StcEx2
(T)P(T)(S)(T)PI(S)(T)		H1N6				25.33	762.335	3	-0.157411	2284.99	5010861	Q02817	Mucin-2	TPTSTPIST	StcE	StcE	StcEx2
(T)P(T)P(T)P(T)G		H2N4				18.36	954.405	2	-3.75101	1907.81	2081182432	Q02817	Mucin-2	TPTPTPTG	StcE	StcE	StcEx2
(T)P(T)P(T)P(T)G		H2N4				19.13	954.406	2	-3.43668	1907.81	635810831	Q02817	Mucin-2	TPTPTPTG	StcE	StcE	StcEx2
(T)P(T)P(T)PI(T)(T)		H1N5				28.81	1053.47	2	-3.05654	2105.95	820255644	Q02817	Mucin-2	TPTPTPTG	StcE	StcE	StcEx2
(T)P(T)L(T)PI(T)(T)		H2N5				37.57	762.014	3	-2.16094	2284.03	7551608	Q02817	Mucin-2	TPTLTPITT	StcE	StcE	StcEx2
(T)P(S)(T)(T)L(T)PI(T)(T)		H1N6	2235	2245	G, T	38.69	838.381	3	-3.51867	2513.14	39840913	Q02817	Mucin-2	TPSTTLTPITT	StcE	StcE	StcEx2
(T)P(S)(S)PI(T)(T)		H1N5				26.78	990.933	2	-2.31095	1980.86	71171737	Q02817	Mucin-2	TPSSPITT	StcE	StcE	StcEx2
(T)P(S)(S)PI(T)(T)		H1N5				27.16	990.933	2	-2.41186	1980.86	152969450	Q02817	Mucin-2	TPSSPITT	StcE	StcE	StcEx2
(T)P(S)PP(T)(T)		H2N4				24.54	918.888	2	-2.53023	1836.77	2394925403	Q02817	Mucin-2	TPSPPTT	StcE	StcE	StcEx2
(T)P(S)PP(T)(T)		H2N4				25.77	918.888	2	-3.07436	1836.77	3555660276	Q02817	Mucin-2	TPSPPTT	StcE	StcE	StcEx2
(T)PI(T)PP(T)(S)(T)(T)		H1N5				30.56	731.662	3	-3.49431	2192.98	14530616	Q02817	Mucin-2	TPITPPTSTT	StcE	StcE	StcEx2
(T)PI(T)PP(T)(S)(T)(T)		H1N5				30.77	731.663	3	-2.94762	2192.98	12803542	Q02817	Mucin-2	TPITPPTSTT	StcE	StcE	StcEx2
t[N1]PI(T)PP(T)s[N1]t[H1N1]t[N1]		H1N2				28.01	853.374	3	-1.19916	2558.11	89220152	Q02817	Mucin-2	TPITPPTSTT	StcE	StcE	StcEx2
(T)PI(T)PPA(S)(T)(T)		H2N5				28.07	775.677	3	-2.49244	2325.02	17975086	Q02817	Mucin-2	TPITPPASTT	StcE	StcE	StcEx2
(T)PI(T)PPA(S)(T)(T)		H2N5				29.34	775.677	3	-1.97676	2325.02	13098764	Q02817	Mucin-2	TPITPPASTT	StcE	StcE	StcEx2
(T)PI(T)PPA(S)(T)(T)		H2N5				29.86	775.679	3	-0.171892	2325.02	12448954	Q02817	Mucin-2	TPITPPASTT	StcE	StcE	StcEx2
t[N1]Lt[H1N1]PIt[N1]t[N1]t[N1]t[N1]						31.09	777.021	2	-2.12778	2329.05	79108018	Q02817	Mucin-2	TLTPITTTT	StcE	StcE	StcEx2
(T)L(T)PIt[N1]t[N1]		H1N2				35.65	860.901	2	-2.26506	1720.8	2210459934	Q02817	Mucin-2	TLTPITT	StcE	StcE	StcEx2
(T)L(T)PI(T)(T)		H1N5				33.9	962.44	2	-2.64951	1923.88	90459812	Q02817	Mucin-2	TLTPITT	StcE	StcE	StcEx2
(T)L(T)PI(T)(T)		H1N5				35.42	962.441	2	-1.92219	1923.88	84530521	Q02817	Mucin-2	TLTPITT	StcE	StcE	StcEx2
(T)LPP(T)t[N1]t[N1]PSPPt[N1]t[N1]		N2				37.03	843.722	3	-2.63514	2529.16	91440585	Q02817	Mucin-2	TLPPTTTPSPPTT	StcE	StcE	StcEx2
(T)ENP(T)P(T)PI(T)(T)		H1N5				33.32	783.68	3	-2.79025	2349.03	20583625	Q02817	Mucin-2	TENPTPTPITT	StcE	StcE	StcEx2
(T)APIAEL(T)(T)		H2N4				38.49	1026.96	2	-2.35159	2052.92	63154364	Q02817	Mucin-2	TAPIAELTT	StcE	StcE	StcEx2
t[N1]TVt[N1]Pt[N1]Pt[N1]Pt[H1N1]G						26.19	750.67	3	-2.54439	2250	17562782	Q02817	Mucin-2	TTVTPTPTPTG	StcE	StcE	StcEx2
(T)Q(T)P		H2N4				13.88	791.826	2	-1.76806	1582.65	22493598	Q02817	Mucin-2	TQTP	StcE	StcE	StcEx2
(T)Q(T)P		H1N4				15.27	710.799	2	-1.96961	1420.59	8340730	Q02817	Mucin-2	TQTP	StcE	StcE	StcEx2
(T)(T)V		N3				12.34	465.213	2	-0.505145	929.419	614044	Unknown	Unknown	TTV	StcE	StcE	StcEx2
(T)P(S)PP(T)(T)		H3N4				24.81	999.913	2	-4.02533	1998.83	5219960311	Q02817	Mucin-2	TPSPPTT	StcE	StcE	StcEx2
(T)P(S)PP(T)(T)		H4N4				20.83	1080.94	2	-2.42843	2160.88	136941555	Q02817	Mucin-2	TPSPPTT	StcE	StcE	StcEx2
(T)P(S)PP(T)(T)		H4N4				22.36	1080.94	2	-2.05839	2160.88	230034349	Q02817	Mucin-2	TPSPPTT	StcE	StcE	StcEx2
(T)P(S)PP(T)(T)		H4N4				23.64	1080.94	2	-3.44606	2160.88	352603430	Q02817	Mucin-2	TPSPPTT	StcE	StcE	StcEx2
(T)P(S)PP(T)(T)		H4N4				24.33	1080.94	2	-3.7236	2160.88	247218189	Q02817	Mucin-2	TPSPPTT	StcE	StcE	StcEx2

## Sheet: Colon1b Tumor
Sequence	Mod Positions	Unlocalized	Start	End	Flanking Residues	RT (min)	Obs. m/z	z	ppm	Calculated [M+H]+	Area	Accession	Protein Name	Base Sequence	N-term Cleavage	C-term Cleavage	Sample Conditions
t[N1]Vt[N1]Pt[N1]Pt[N1]Pt[N1]G						22.83	662.972	3	0.980434	1986.9	571217657	Q02817	Mucin-2	TVTPTPTPTG	StcE	StcE	StcEx2
t[N1]Vt[N1]Pt[N1]Pt[N1]Pt[N1]G						22.83	993.855	2	0.779714	1986.9	6033476598	Q02817	Mucin-2	TVTPTPTPTG	StcE	StcE	StcEx2
t[N1]Vt[N1]Pt[H1N1]Pt[N1]Pt[N1]G						22.08	716.99	3	1.04604	2148.95	606709591	Q02817	Mucin-2	TVTPTPTPTG	StcE	StcE	StcEx2
t[N1]Vt[N1]Pt[N1]Pt[N1]Pt[H1N1]G						22.08	716.99	3	1.04604	2148.95	606709591	Q02817	Mucin-2	TVTPTPTPTG	StcE	StcE	StcEx2
t[N1]Vt[N1]Pt[N1]Pt[H1N1]Pt[H1N1]G						21.11	771.009	3	2.26976	2311.01	635584572	Q02817	Mucin-2	TVTPTPTPTG	StcE	StcE	StcEx2
t[N1]Vt[N1]Pt[H1N1]Pt[N1]Pt[H1N1]G						21.11	771.009	3	2.26976	2311.01	635584572	Q02817	Mucin-2	TVTPTPTPTG	StcE	StcE	StcEx2
t[N1]Vt[N1]Pt[H1N1]Pt[H1N1]Pt[H1N1]G						20.43	825.026	3	1.99994	2473.06	1582692553	Q02817	Mucin-2	TVTPTPTPTG	StcE	StcE	StcEx2
t[N1]Vt[H1N1]Pt[H1N1]Pt[H1N1]Pt[H1N1]G						19.41	879.044	3	2.33208	2635.11	1532629137	Q02817	Mucin-2	TVTPTPTPTG	StcE	StcE	StcEx2
t[H1N1]Vt[N1]Pt[H1N1]Pt[H1N1]Pt[H1N1]G						20.05	879.044	3	1.76328	2635.11	1579651477	Q02817	Mucin-2	TVTPTPTPTG	StcE	StcE	StcEx2
t[H1N1]Vt[H1N1]Pt[H1N1]Pt[H1N1]Pt[H1N1]G						19.04	933.062	3	2.0899	2797.16	2760918132	Q02817	Mucin-2	TVTPTPTPTG	StcE	StcE	StcEx2
(T)V(T)P(T)P(T)P(T)G		H4N6				18.5	946.736	3	1.24991	2838.19	544079869	Q02817	Mucin-2	TVTPTPTPTG	StcE	StcE	StcEx2
(T)V(T)P(T)P(T)P(T)G		H2N6				20.64	838.701	3	1.29168	2514.09	431484294	Q02817	Mucin-2	TVTPTPTPTG	StcE	StcE	StcEx2
(T)V(T)P(T)P(T)P(T)G		H1N5A1				25.67	814.022	3	1.53559	2440.05	79787155	Q02817	Mucin-2	TVTPTPTPTG	StcE	StcE	StcEx2
(T)V(T)P(T)P(T)P(T)G		H1N5A1				24.81	814.023	3	1.78128	2440.05	67376107	Q02817	Mucin-2	TVTPTPTPTG	StcE	StcE	StcEx2
(T)V(T)P(T)P(T)Pt[N1]G		N3				24.4	892.415	2	1.31665	1783.82	82878548	Q02817	Mucin-2	TVTPTPTPTG	StcE	StcE	StcEx2
t[N1]V(T)P(T)Pt[N1]P[N1]G		N1				25.08	892.416	2	1.76488	1783.82	90506079	Q02817	Mucin-2	TVTPTPTPTG	StcE	StcE	StcEx2
(T)V(T)P(T)PTPt[N1]G		N3				24.01	892.415	2	0.868431	1783.82	81759381	Q02817	Mucin-2	TVTPTPTPTG	StcE	StcE	StcEx2
(T)V(T)P(T)P(T)P(T)G		N4				25.52	892.415	2	0.420208	1783.82	28386368	Q02817	Mucin-2	TVTPTPTPTG	StcE	StcE	StcEx2
t[N1]Vt[N1]Pt[N1]Pt[N1]P						24.55	813.381	2	1.65359	1625.75	151672898	Q02817	Mucin-2	TVTPTPTP	StcE	StcE	StcEx2
(T)V(T)P(T)A		H1N3	2708	2713	T,T	20.59	680.81	2	1.74792	1360.61	27681670	Q02817	Mucin-2	TVTPTA	StcE	StcE	StcEx2
t[N1]Vt[N1]PIt[N1]t[N1]t[N1]						26.11	924.934	2	2.09204	1848.86	54657101	Q02817	Mucin-2	TVTPITTT	StcE	StcE	StcEx2
t[N1]Vt[N1]PIt[H1N1]T						28.98	752.357	2	1.69468	1503.7	47961163	Q02817	Mucin-2	TVTPITT	StcE	StcE	StcEx2
t[N1]Vt[N1]At[N1]Pt[N1]Pt[N1]G	4270[N1];4272[N1];4274[N1];4276[N1];4278[N1]		4270	4279	T,T	23.48	980.947	2	1.42719	1960.88	20339128	Q02817	Mucin-2	TVTATPTPTG	StcE	StcE	StcEx2
t[N1]t[N1]Vt[N1]Pt[N1]PIPt[H1N1]G						30.45	754.686	2	2.33652	2262.04	5700354	Q02817	Mucin-2	TTVTPTPIPTG	StcE	StcE	StcEx2
t[H1N1]t[N1]PSPPI						30.02	640.803	2	0.444754	1280.6	111542375	Q02817	Mucin-2	TTPSPPI	StcE	Non-specific	StcEx2
t[N1]t[H1N1]PSPPI						30.02	640.803	2	0.444754	1280.6	111542375	Q02817	Mucin-2	TTPSPPI	StcE	Non-specific	StcEx2
t[N1]t[N1]Ps[N1]PPt[N1]I	1584[N1];1585[N1];1587[N1];1590[N1]		1584	1591	T,T	36.55	813.381	2	1.65359	1625.75	158530523	Q02817	Mucin-2	TTPSPPTI	StcE	StcE	StcEx2
t[N1]t[N1]Ps[N1]PPt[H1N1]I	1584[N1];1585[N1];1587[N1];1590[H1N1]		1584	1591	T,T	36.02	894.407	2	1.28018	1787.8	80340987	Q02817	Mucin-2	TTPSPPTI	StcE	StcE	StcEx2
(T)(T)P(S)PPt[N1]I	1590[N1]	H1N3	1584	1591	T,T	36.71	894.407	2	0.944761	1787.8	171166930	Q02817	Mucin-2	TTPSPPTI	StcE	StcE	StcEx2
(T)(T)P(S)PPI(T)t[N1]		N2				32.2	762.365	2	1.31827	1523.72	17289600	Q02817	Mucin-2	TTPSPPITT	StcE	StcE	StcEx2
(T)(T)P(S)PPI(T)T		N3				32.2	762.365	2	1.31827	1523.72	17289600	Q02817	Mucin-2	TTPSPPITT	StcE	StcE	StcEx2
t[N1]t[N1]PSPPIt[N1]t[N1]						30.98	863.905	2	1.39483	1726.8	168485881	Q02817	Mucin-2	TTPSPPITT	StcE	StcE	StcEx2
t[N1]t[N1]Ps[N1]PPIt[N1]T						30.98	863.905	2	1.39483	1726.8	168485881	Q02817	Mucin-2	TTPSPPITT	StcE	StcE	StcEx2
(T)(T)P(S)PPI		H2N2				28.62	721.831	2	1.64166	1442.65	48708073	Q02817	Mucin-2	TTPSPPI	StcE	Non-specific	StcEx2
s[N1]t[N1]t[N1]PTs[N1]I						25.13	759.844	2	-0.0131606	1518.68	196544290	Q02817	Mucin-2	STTPTSI	StcE	StcE	StcEx2
t[N1]s[N1]t[N1]PIt[N1]t[N1]						22.83	868.391	2	0.765785	1735.77	197416635	Q02817	Mucin-2	TSTPITT	StcE	StcE	StcEx2
t[N1]s[N1]t[N1]APIAELt[N1]t[N1]	4311[N1];4312[N1];4313[N1];4320[N1];4321[N1]		4311	4321	H,S	37.18	1060.49	2	0.311177	2119.97	2082417	Q02817	Mucin-2	TSTAPIAELTT	StcE	StcE	StcEx2
t[N1]Vt[N1]PIt[N1]t[N1]						28.98	772.87	2	0.873369	1544.73	324423434	Q02817	Mucin-2	TVTPITT	StcE	StcE	StcEx2
t[N1]SGGHt[N1]L	4372[N1];4377[N1]		4372	4378	T,S	18.72	539.749	2	0.944885	1078.49	45034280	Q02817	Mucin-2	TSGGHTL	StcE	StcE	StcEx2
(T)(S)GGH(T)L		H3N3	4372	4378	T,S	18.07	884.369	2	2.04666	1767.73	17700652	Q02817	Mucin-2	TSGGHTL	StcE	StcE	StcEx2
(T)(S)GGH(T)L		H2N4	4372	4378	T,S	17.97	904.882	2	1.44771	1808.75	15630241	Q02817	Mucin-2	TSGGHTL	StcE	StcE	StcEx2
t[N1]PIt[N1]t[N1]t[N1]t[N1]						19.68	875.4	2	1.76	1749.79	228930598	Q02817	Mucin-2	TPITTTT	StcE	StcE	StcEx2
t[N1]PIt[N1]t[N1]t[H1N1]t[N1]						17.27	956.426	2	1.50561	1911.84	61604605	Q02817	Mucin-2	TPITTTT	StcE	StcE	StcEx2
(T)Q(T)P(T)(T)		H2N5				17.27	994.416	2	1.83022	1987.82	54669266	Q02817	Mucin-2	TQTPTT	StcE	StcE	StcEx2
t[H1N1]QTP(T)(S)t[N1]PIt[N1]t[N1]		N2				25.73	843.377	3	1.23709	2528.11	14936709	Q02817	Mucin-2	TQTPTSTPITT	StcE	StcE	StcEx2
t[H1N1]QTPt[N1]s[H1N1]t[N1]PIt[N1]t[N1]						24.5	897.392	3	-0.843183	2690.16	34257311	Q02817	Mucin-2	TQTPTSTPITT	StcE	StcE	StcEx2
t[N1]QTPt[N1]s[N1]						17.16	622.276	2	1.84002	1243.54	30549883	Q02817	Mucin-2	TQTPTS	StcE	StcE	StcEx2
t[N1]Qt[N1]Pt[N1]s[N1]						17.43	723.816	2	-2.14834	1446.62	64450874	Q02817	Mucin-2	TQTPTS	StcE	StcE	StcEx2
t[N1]Qt[N1]Pt[N1]Pt[N1]PIt[N1]t[N1]						28.18	1188.54	2	1.05171	2376.08	197306338	Q02817	Mucin-2	TQTPTPTPITT	StcE	StcE	StcEx2
t[N1]Qt[N1]Pt[N1]Pt[H1N1]PIt[N1]t[N1]						27.04	846.717	3	1.77155	2538.13	63977490	Q02817	Mucin-2	TQTPTPTPITT	StcE	StcE	StcEx2
t[N1]Qt[N1]Pt[N1]Pt[N1]PIt[H1N1]t[N1]						27.04	846.717	3	1.77155	2538.13	63977490	Q02817	Mucin-2	TQTPTPTPITT	StcE	StcE	StcEx2
t[H1N1]Qt[N1]Pt[N1]Pt[N1]PIt[N1]t[N1]						27.89	846.717	3	1.29914	2538.13	40554616	Q02817	Mucin-2	TQTPTPTPITT	StcE	StcE	StcEx2
(T)Q(T)P(T)P(T)PI(T)(T)						26.54	900.735	3	1.55429	2700.19	33745820	Q02817	Mucin-2	TQTPTPTPITT	StcE	StcE	StcEx2
(T)Q(T)P(T)P(T)PI(T)(T)						26.7	900.734	3	0.666124	2700.19	26448020	Q02817	Mucin-2	TQTPTPTPITT	StcE	StcE	StcEx2
(T)Q(T)P(T)P(T)PI(T)(T)						25.73	900.734	3	0.777144	2700.19	44334354	Q02817	Mucin-2	TQTPTPTPITT	StcE	StcE	StcEx2
t[N1]Qt[N1]Pt[N1]Pt[N1]PIs[N1]t[N1]						27.76	788.028	3	1.62854	2362.06	75131181	Q02817	Mucin-2	TQTPTPTPIST	StcE	StcE	StcEx2
(T)Q(T)Pt[N1]Pt[N1]PIs[N1]t[N1]		H1N2				27.43	842.045	3	0.930276	2524.12	108270518	Q02817	Mucin-2	TQTPTPTPIST	StcE	StcE	StcEx2
(T)Q(T)P(T)P(T)PI(S)(T)		H1N7				26.9	909.739	3	2.32668	2727.2	29606704	Q02817	Mucin-2	TQTPTPTPIST	StcE	StcE	StcEx2
t[N1]Qt[N1]Pt[N1]Lt[N1]PIt[N1]t[N1]						36.6	798.043	3	1.54545	2392.11	8882351	Q02817	Mucin-2	TQTPTLTPITT	StcE	StcE	StcEx2
(T)Q(T)P(T)L(T)PI(T)(T)		H1N6				35.91	852.06	3	0.978022	2554.16	9735952	Q02817	Mucin-2	TQTPTLTPITT	StcE	StcE	StcEx2
(T)Q(T)P(T)L(T)PI(T)(T)		H2N6				34.33	906.079	3	1.58191	2716.22	7261702	Q02817	Mucin-2	TQTPTLTPITT	StcE	StcE	StcEx2
TQt[N1]Pt[N1]Lt[N1]PIt[N1]t[N1]						38.27	730.349	3	0.684604	2189.03	11048496	Q02817	Mucin-2	TQTPTLTPITT	StcE	StcE	StcEx2
t[N1]Qt[N1]Pt[N1]Lt[N1]PIt[N1]T						38.27	730.349	3	0.684604	2189.03	11048496	Q02817	Mucin-2	TQTPTLTPITT	StcE	StcE	StcEx2
t[N1]QTPt[H1N1]L						30.45	614.788	3	1.67538	1228.57	26446873	Q02817	Mucin-2	TQTPTL	StcE	StcE	StcEx2
t[H1N1]QTPt[N1]L						30.45	614.788	3	1.67538	1228.57	26446873	Q02817	Mucin-2	TQTPTL	StcE	StcE	StcEx2
t[H1N1]QTPt[H1N1]L						29.25	695.815	2	1.19285	1390.62	49655553	Q02817	Mucin-2	TQTPTL	StcE	StcE	StcEx2
t[N1]Qs[N1]Pt[N1]Pt[N1]AIt[N1]t[N1]						28.24	779.356	3	2.01021	2336.05	15937807	Q02817	Mucin-2	TQSPTPTAITT	StcE	StcE	StcEx2
(T)Q(S)P(T)P(T)AIt[N1]t[N1]		H1N4				27.86	833.374	3	2.35989	2498.1	76708776	Q02817	Mucin-2	TQSPTPTAITT	StcE	StcE	StcEx2
t[N1]QAPt[N1]Pt[N1]AIt[N1]T						31.69	957.452	2	1.21155	1913.9	115501862	Q02817	Mucin-2	TQAPTPTAITT	StcE	StcE	StcEx2
t[N1]QAPt[N1]Pt[N1]AIt[N1]t[N1]						30.5	1058.99	2	1.94525	2116.97	343895683	Q02817	Mucin-2	TQAPTPTAITT	StcE	StcE	StcEx2
t[H1N1]QAPt[N1]Pt[N1]AIt[N1]t[N1]						29.85	760.348	3	1.01708	2279.03	45672971	Q02817	Mucin-2	TQAPTPTAITT	StcE	StcE	StcEx2
(T)QAP(T)P(T)AI(T)(T)		H1N5				29.25	760.348	3	0.88556	2279.03	11697742	Q02817	Mucin-2	TQAPTPTAITT	StcE	StcE	StcEx2
(T)QAP(T)P(T)AIt[H1N1]t[N1]		H1N3				28.07	814.365	3	-0.523926	2441.08	36815511	Q02817	Mucin-2	TQAPTPTAITT	StcE	StcE	StcEx2
t[H2N2]QAPt[N1]Pt[N1]AIt[N1]t[N1]						29.09	882.057	3	-0.672669	2644.16	40747353	Q02817	Mucin-2	TQAPTPTAITT	StcE	StcE	StcEx2
(T)QAP(T)P(T)AI(T)(T)		H3N5				28.02	936.078	3	2.67785	2806.21	62659740	Q02817	Mucin-2	TQAPTPTAITT	StcE	StcE	StcEx2
t[H2N2]ELDVLLP	2681[H2N2]		2681	2688	E,T	51.95	815.39	2	0.453771	1629.77	18449491	P13611	Versican core protein	TELDVLLP	StcE	Non-specific	StcEx2
t[H1N1A1]ELDVLLP	2681[H1N1A1]		2681	2688	E,T	65.61	778.372	2	0.989245	1555.74	2498309	P13611	Versican core protein	TELDVLLP	StcE	Non-specific	StcEx2
t[H1N1]ELDVLLP	2681[H1N1]		2681	2688	E,T	54.44	632.824	2	0.268637	1264.64	5925481	P13611	Versican core protein	TELDVLLP	StcE	Non-specific	StcEx2
t[H1N1]QAPt[H1N1]P						19.46	672.794	2	1.88022	1344.58	46494245	Q02817	Mucin-2	TQAPTP	StcE	StcE	StcEx2
t[N1]Pt[N1]t[N1]VLIt[N1]t[N1]						34.12	981.475	2	0.61642	1961.94	264188404	Q02817	Mucin-2	TPTTVLITT	StcE	StcE	StcEx2
t[N1]Pt[H1N1]t[N1]VLIt[N1]t[N1]						32.84	708.67	3	0.380996	2123.99	26919384	Q02817	Mucin-2	TPTTVLITT	StcE	StcE	StcEx2
(T)P(T)(T)VLI(T)(T)		H1N5				31.31	708.67	3	1.22765	2123.99	6006376	Q02817	Mucin-2	TPTTVLITT	StcE	StcE	StcEx2
(T)P(T)(T)VLI(T)(T)		H2N5				31.04	762.688	3	1.1407	2286.05	13949633	Q02817	Mucin-2	TPTTVLITT	StcE	StcE	StcEx2
(T)P(T)(T)VLI(T)(T)		H1N6				30.83	776.366	3	4.12608	2327.07	12971960	Q02817	Mucin-2	TPTTVLITT	StcE	StcE	StcEx2
t[H1N1]Pt[H1N1]t[H1N1]VLIt[H1N1]t[H1N1]						28.18	924.74	3	0.400112	2772.21	250528484	Q02817	Mucin-2	TPTTVLITT	StcE	StcE	StcEx2
t[N1]Pt[N1]t[N1]t[N1]PIt[N1]t[N1]						24.5	1075.99	2	1.87734	2150.97	1946902231	Q02817	Mucin-2	TPTTTPITT	StcE	StcE	StcEx2
t[N1]Pt[N1]t[H1N1]t[N1]PIt[N1]t[N1]						24.5	771.681	3	2.73862	2313.02	67179282	Q02817	Mucin-2	TPTTTPITT	StcE	StcE	StcEx2
t[N1]Pt[N1]t[N1]t[N1]PIt[N1]t[H1N1]						24.5	771.681	3	2.73862	2313.02	67179282	Q02817	Mucin-2	TPTTTPITT	StcE	StcE	StcEx2
(T)P(T)(T)(T)PIt[H1N1]t[H1N1]		H1N4				22.3	879.715	3	0.697196	2637.13	183633092	Q02817	Mucin-2	TPTTTPITT	StcE	StcE	StcEx2
t[N1]Pt[H1N1]t[H1N1]t[N1]PIt[N1]t[H1N1]						23.21	879.716	3	2.62964	2637.13	110521065	Q02817	Mucin-2	TPTTTPITT	StcE	StcE	StcEx2
t[N1]Pt[N1]t[N1]t[N1]PIs[N1]t[N1]						24.12	1068.98	2	0.977567	2136.95	637470957	Q02817	Mucin-2	TPTTTPIST	StcE	StcE	StcEx2
t[N1]Pt[N1]s[N1]t[N1]PIt[N1]t[N1]I						31.31	1125.52	2	2.32337	2250.04	37351485	Q02817	Mucin-2	TPTSTPITTI	StcE	StcE	StcEx2
t[N1]Pt[N1]s[N1]t[N1]PIt[N1]T						24.97	967.442	2	1.597	1933.87	50582892	Q02817	Mucin-2	TPTSTPITT	StcE	StcE	StcEx2
t[N1]Pt[N1]s[N1]t[N1]PIt[H1N1]t[N1]						22.99	767.008	3	1.56018	2299.01	131630405	Q02817	Mucin-2	TPTSTPITT	StcE	StcE	StcEx2
t[N1]Pt[N1]s[N1]t[H1N1]PIt[N1]t[N1]						22.99	767.008	3	1.56018	2299.01	131630405	Q02817	Mucin-2	TPTSTPITT	StcE	StcE	StcEx2
t[N1]Pt[N1]s[N1]t[N1]PIt[N1]t[H1N1]						24.4	767.009	3	2.21206	2299.01	60088463	Q02817	Mucin-2	TPTSTPITT	StcE	StcE	StcEx2
t[N1]Pt[H1N1]s[N1]t[N1]PIt[N1]t[N1]						24.43	767.008	3	1.16905	2299.01	256436951	Q02817	Mucin-2	TPTSTPITT	StcE	StcE	StcEx2
t[N1]Pt[N1]s[H1N1]t[N1]PIt[N1]t[N1]						24.43	767.008	3	1.16905	2299.01	256436951	Q02817	Mucin-2	TPTSTPITT	StcE	StcE	StcEx2
t[N1]Pt[H1N1]s[N1]t[N1]PIt[H1N1]t[H1N1]						22.4	875.043	3	0.910432	2623.11	394866794	Q02817	Mucin-2	TPTSTPITT	StcE	StcE	StcEx2
t[N1]Pt[N1]s[H1N1]t[H1N1]PIt[N1]t[H1N1]						21.81	875.043	3	1.02471	2623.11	237313162	Q02817	Mucin-2	TPTSTPITT	StcE	StcE	StcEx2
t[N1]Pt[H1N1]s[H1N1]t[N1]PIt[N1]t[H1N1]						22.83	875.043	3	1.13899	2623.11	62475186	Q02817	Mucin-2	TPTSTPITT	StcE	StcE	StcEx2
t[N1]Pt[N1]s[H1N1]t[H1N1]PIt[H1N1]t[N1]						20.85	875.043	3	1.13899	2623.11	142387690	Q02817	Mucin-2	TPTSTPITT	StcE	StcE	StcEx2
t[N1]Pt[H1N1]s[H1N1]t[N1]PIt[H1N1]t[H1N1]						21.21	929.062	3	2.04149	2785.16	336980408	Q02817	Mucin-2	TPTSTPITT	StcE	StcE	StcEx2
t[N1]Pt[N1]s[N1]t[N1]PIt[N1]t[N1]						24.5	1068.98	2	2.56787	2136.95	2230835626	Q02817	Mucin-2	TPTSTPITT	StcE	StcE	StcEx2
(T)P(T)(S)(T)PI(S)(T)		N6				24.4	1061.97	2	1.47838	2122.94	56640159	Q02817	Mucin-2	TPTSTPIST	StcE	StcE	StcEx2
t[N1]PTs[N1]I						24.55	462.724	2	1.39392	924.44	93846665	Q02817	Mucin-2	TPTSI	StcE	StcE	StcEx2
(T)P(T)P(T)P(T)S		H1N4				18.77	888.389	2	1.16503	1775.77	108316404	Q02817	Mucin-2	TPTPTPTS	StcE	StcE	StcEx2
t[N1]Pt[N1]Pt[H1N1]Pt[N1]G						18.39	873.384	2	1.28237	1745.76	251511401	Q02817	Mucin-2	TPTPTPTG	StcE	StcE	StcEx2
t[N1]Pt[N1]Pt[N1]Pt[H1N1]G						18.67	873.383	2	0.938878	1745.76	2124806513	Q02817	Mucin-2	TPTPTPTG	StcE	StcE	StcEx2
t[H1N1]Pt[H1N1]Pt[H1N1]Pt[H1N1]G						16.9	744.644	3	1.18177	2231.92	405641336	Q02817	Mucin-2	TPTPTPTG	StcE	StcE	StcEx2
(T)P(T)P(T)P(T)G		H2N4				17.53	954.411	2	2.5356	1907.81	25783559	Q02817	Mucin-2	TPTPTPTG	StcE	StcE	StcEx2
t[N1]Pt[N1]Pt[N1]PIs[N1]t[N1]						27.33	965.444	2	1.45529	1929.88	1346969407	Q02817	Mucin-2	TPTPTPIST	StcE	StcE	StcEx2
t[N1]Pt[N1]Pt[N1]PIs[H1N1]t[N1]						26.44	1046.47	2	0.769253	2091.93	107572708	Q02817	Mucin-2	TPTPTPIST	StcE	StcE	StcEx2
(T)P(T)P(T)PI(S)(T)		H1N5				27.12	1046.47	2	1.15149	2091.93	289374693	Q02817	Mucin-2	TPTPTPIST	StcE	StcE	StcEx2
t[N1]Pt[N1]Pt[H1N1]PIs[N1]t[H1N1]						25.84	752	3	0.27039	2253.98	38411082	Q02817	Mucin-2	TPTPTPIST	StcE	StcE	StcEx2
t[H1N1]Pt[H1N1]Pt[H1N1]PIs[N1]t[H1N1]						23.85	860.036	3	1.16662	2578.09	200680111	Q02817	Mucin-2	TPTPTPIST	StcE	StcE	StcEx2
t[N1]Pt[N1]Pt[N1]PIt[N1]t[N1]t[N1]						25.34	1124.52	2	1.36948	2248.02	282047778	Q02817	Mucin-2	TPTPTPITTT	StcE	StcE	StcEx2
t[N1]Pt[H1N1]Pt[H1N1]PIt[H1N1]t[H1N1]						23.85	864.708	3	1.06394	2592.11	204416500	Q02817	Mucin-2	TPTPTPITT	StcE	StcE	StcEx2
(T)P(T)P(T)PIt[H1N1]t[H1N1]		H2N3				24.23	864.708	3	1.17959	2592.11	133488931	Q02817	Mucin-2	TPTPTPITT	StcE	StcE	StcEx2
t[N1]Pt[N1]Pt[N1]PIt[N1]T						28.98	870.912	2	0.780791	1740.82	39990515	Q02817	Mucin-2	TPTPTPITT	StcE	StcE	StcEx2
t[N1]Pt[N1]Pt[N1]PIt[H1N1]T						27.65	951.939	2	1.86987	1902.87	96852742	Q02817	Mucin-2	TPTPTPITT	StcE	StcE	StcEx2
t[N1]Pt[N1]Pt[N1]PIt[N1]t[N1]						27.76	972.452	2	1.00776	1943.89	2618453963	Q02817	Mucin-2	TPTPTPITT	StcE	StcE	StcEx2
(T)P(T)P(T)PI(T)(T)		N5				26.64	1053.48	2	1.59472	2105.95	252480162	Q02817	Mucin-2	TPTPTPITT	StcE	StcE	StcEx2
t[N1]Pt[N1]Pt[N1]PIt[N1]t[H1N1]						27.65	1053.48	2	1.97441	2105.95	269314667	Q02817	Mucin-2	TPTPTPITT	StcE	StcE	StcEx2
(T)P(T)PIt[N1]t[N1]		H1N2				25.84	852.888	2	0.820741	1704.77	173337741	Q02817	Mucin-2	TPTPITT	StcE	StcE	StcEx2
(T)P(T)PI(T)(T)		H1N4				26.22	852.889	2	1.75873	1704.77	123581465	Q02817	Mucin-2	TPTPITT	StcE	StcE	StcEx2
(T)P(T)PI(T)(T)		H2N4				25.78	933.916	2	1.8203	1866.82	90009175	Q02817	Mucin-2	TPTPITT	StcE	StcE	StcEx2
t[N1]Pt[N1]Mt[N1]PIt[N1]t[N1]						33.79	989.446	2	1.12689	1977.88	22443360	Q02817	Mucin-2	TPTMTPITT	StcE	StcE	StcEx2
t[H1N1]Pt[N1]Lt[N1]PIt[N1]t[N1]						36.02	707.999	3	1.20528	2121.98	7128519	Q02817	Mucin-2	TPTLTPITT	StcE	StcE	StcEx2
t[N1]Pt[N1]Lt[N1]PIt[N1]t[N1]						36.65	980.468	2	1.05052	1959.93	192850304	Q02817	Mucin-2	TPTLTPITT	StcE	StcE	StcEx2
(T)P(S)(S)PI(T)(T)		H1N4				25.24	889.396	2	0.236115	1777.78	97720411	Q02817	Mucin-2	TPSSPITT	StcE	StcE	StcEx2
t[N1]Ps[N1]s[N1]PIt[N1]t[N1]						24.97	909.911	2	2.53872	1818.81	451929044	Q02817	Mucin-2	TPSSPITT	StcE	StcE	StcEx2
t[N1]Ps[N1]PPt[N1]t[N1]						23.69	756.838	2	1.024	1512.67	986813779	Q02817	Mucin-2	TPSPPTT	StcE	StcE	StcEx2
(T)P(S)PP(T)(T)		H1N4				23.43	837.865	2	0.924971	1674.72	1623624508	Q02817	Mucin-2	TPSPPTT	StcE	StcE	StcEx2
t[N1]Ps[N1]PPTt[N1]t[N1]						23.74	807.363	2	1.77739	1613.72	196035013	Q02817	Mucin-2	TPSPPTTT	StcE	StcE	StcEx2
(T)P(S)PP(T)(T)		H2N5				21.05	1020.43	2	2.42545	2039.85	201076531	Q02817	Mucin-2	TPSPPTT	StcE	StcE	StcEx2
(T)P(S)PP(T)I(T)(T)		N4	1585	1593	T,T	33.58	863.904	2	1.16332	1726.8	17798950	Q02817	Mucin-2	TPSPPTITT	StcE	StcE	StcEx2
(T)P(S)PPt[N1]I	1591[N1]	H1N1	1585	1591	T,T	35.45	640.803	2	0.2887	1280.6	48858424	Q02817	Mucin-2	TPSPPTI	StcE	StcE	StcEx2
(T)P(S)PPt[H1N1]I	1591[H1N1]	N1	1585	1591	T,T	35.45	640.803	2	0.2887	1280.6	48858424	Q02817	Mucin-2	TPSPPTI	StcE	StcE	StcEx2
(T)P(S)PPt[H1N1]I	1591[H1N1]	H1N1	1585	1591	T,T	34.23	721.83	2	0.39483	1442.65	93837468	Q02817	Mucin-2	TPSPPTI	StcE	StcE	StcEx2
t[N1]Ps[N1]PPPt[N1]t[N1]						21.05	805.366	2	2.10464	1609.72	233185981	Q02817	Mucin-2	TPSPPPTT	StcE	StcE	StcEx2
(T)P(S)PPP(T)(T)		H1N4				20.22	886.391	2	0.219993	1771.77	223912377	Q02817	Mucin-2	TPSPPPTT	StcE	StcE	StcEx2
(T)P(S)PPP(T)(T)		H1N4				20.7	886.391	2	0.558445	1771.77	169570094	Q02817	Mucin-2	TPSPPPTT	StcE	StcE	StcEx2
(T)P(S)PPP(T)(T)		H2N4				20	967.419	2	2.06219	1933.83	382683986	Q02817	Mucin-2	TPSPPPTT	StcE	StcE	StcEx2
t[N1]PSPPIt[N1]T						31.43	610.301	2	0.893003	1219.59	57335680	Q02817	Mucin-2	TPSPPITT	StcE	StcE	StcEx2
t[H1N1]PSPPIt[H1N1]T						29.36	772.355	2	2.12985	1543.7	115299042	Q02817	Mucin-2	TPSPPITT	StcE	StcE	StcEx2
t[N1]PSPPIs[N1]t[N1]			1453	1460	T,T	29.14	704.834	2	2.36936	1408.66	108709057	Q02817	Mucin-2	TPSPPIST	StcE	StcE	StcEx2
(T)P(S)PPI(S)(T)		H1N3	1453	1460	T,T	28.77	785.859	2	0.97982	1570.71	86415498	Q02817	Mucin-2	TPSPPIST	StcE	StcE	StcEx2
t[N1]PPt[N1]Fs[N1]PFs[N1]t[N1]			1766	1775	I,T	44.09	699.643	3	-0.333503	2096.92	4705762	Q02817	Mucin-2	TPPTFSPFST	StcE	StcE	StcEx2
t[N1]PPt[H1N1]Fs[N1]PFs[N1]t[N1]			1766	1775	I,T	42.43	753.662	3	1.14994	2258.97	4245500	Q02817	Mucin-2	TPPTFSPFST	StcE	StcE	StcEx2
t[H1N1]PPt[H1N1]Fs[N1]PFs[N1]t[N1]			1766	1775	I,T	41.8	807.681	3	2.18734	2421.02	23133649	Q02817	Mucin-2	TPPTFSPFST	StcE	StcE	StcEx2
t[H1N1]PPt[N1]F			1766	1770	I,S	34.55	565.754	2	1.24613	1130.5	19516389	Q02817	Mucin-2	TPPTF	StcE	StcE	StcEx2
t[N1]PPt[H1N1]F			1766	1770	I,S	34.55	565.754	2	1.24613	1130.5	19516389	Q02817	Mucin-2	TPPTF	StcE	StcE	StcEx2
(T)PP(T)F		H2N3	1766	1770	I,S	32.68	748.319	2	0.674846	1495.63	53472663	Q02817	Mucin-2	TPPTF	StcE	StcE	StcEx2
(T)PP(T)F		H2N2A1	1766	1770	I,S	40.76	792.328	2	1.52084	1583.65	9878897	Q02817	Mucin-2	TPPTF	StcE	StcE	StcEx2
(T)PP(T)F		H3N3	1766	1770	I,S	33.06	829.348	2	3.14103	1657.68	61431513	Q02817	Mucin-2	TPPTF	StcE	StcE	StcEx2
(T)PP(T)F		H4N4	1766	1770	I,S	31.97	1011.91	2	1.48728	2022.82	136911471	Q02817	Mucin-2	TPPTF	StcE	StcE	StcEx2
t[N1]PPPt[N1]t[N1]t[N1]PSPPIs[N1]t[N1]			1447	1460	T,T	32.2	871.404	3	1.07872	2612.2	40523611	Q02817	Mucin-2	TPPPTTTPSPPIST	StcE	StcE	StcEx2
t[N1]PPPt[N1]t[N1]						17.53	611.784	2	2.43551	1222.56	678696207	Q02817	Mucin-2	TPPPTT	StcE	StcE	StcEx2
t[H1N1]PPPt[N1]t[N1]						16.51	692.81	2	1.71765	1384.61	532142532	Q02817	Mucin-2	TPPPTT	StcE	StcE	StcEx2
t[N1]PPPt[N1]t[H1N1]						16.51	692.81	2	1.71765	1384.61	532142532	Q02817	Mucin-2	TPPPTT	StcE	StcE	StcEx2
t[H1N1]PPPt[H1N1]t[N1]						16.4	773.837	2	2.95929	1546.66	221584654	Q02817	Mucin-2	TPPPTT	StcE	StcE	StcEx2
t[H1N1]PPPt[N1]t[H1N1]						16.4	773.837	2	2.95929	1546.66	221584654	Q02817	Mucin-2	TPPPTT	StcE	StcE	StcEx2
t[H1N1]PPPt[H1N1]t[H1N1]						15.18	854.862	2	1.0411	1708.72	198834807	Q02817	Mucin-2	TPPPTT	StcE	StcE	StcEx2
t[H1N1]PLPPs[N1]I			1759	1765	T,T	36.86	646.822	2	0.765281	1292.64	130844017	Q02817	Mucin-2	TPLPPSI	StcE	StcE	StcEx2
t[N1]PLPPs[H1N1]I			1759	1765	T,T	36.86	646.822	2	0.765281	1292.64	130844017	Q02817	Mucin-2	TPLPPSI	StcE	StcE	StcEx2
t[H1N1]PLPPs[H1N1]I			1759	1765	T,T	36.12	727.848	2	0.680087	1454.69	179185431	Q02817	Mucin-2	TPLPPSI	StcE	StcE	StcEx2
t[N1]PIt[N1]t[H1N1]t[N1]						17.75	804.363	2	1.83997	1607.71	123071395	Q02817	Mucin-2	TPITTT	StcE	StcE	StcEx2
t[N1]PIt[N1]t[N1]t[H1N1]						17.75	804.363	2	1.83997	1607.71	123071395	Q02817	Mucin-2	TPITTT	StcE	StcE	StcEx2
t[H1N1]PIt[H1N1]T						20.59	631.785	2	1.13963	1262.56	179926959	Q02817	Mucin-2	TPITT	StcE	StcE	StcEx2
(T)PI(T)(T)		H3N4				20.9	915.892	2	2.31469	1830.77	598576952	Q02817	Mucin-2	TPITT	StcE	StcE	StcEx2
(T)PI(T)PP(T)(S)(T)(T)		N6				28.35	745.342	3	2.11537	2234.01	11546802	Q02817	Mucin-2	TPITPPTSTT	StcE	StcE	StcEx2
(T)PI(T)PP(T)(S)(T)(T)		H1N6				27.01	799.357	3	-1.02999	2396.06	18153248	Q02817	Mucin-2	TPITPPTSTT	StcE	StcE	StcEx2
(T)PI(T)PP(T)(S)(T)(T)		N5				29.03	1015.97	2	2.13097	2030.93	185243171	Q02817	Mucin-2	TPITPPTSTT	StcE	StcE	StcEx2
(T)PI(T)PP(T)(S)(T)		N4				31.31	863.906	2	2.43661	1726.8	62920492	Q02817	Mucin-2	TPITPPTST	StcE	StcE	StcEx2
t[N1]PIt[N1]PPt[N1]s[N1]t[N1]						29.9	965.444	2	0.626655	1929.88	30653704	Q02817	Mucin-2	TPITPPTST	StcE	StcE	StcEx2
t[N1]PIt[N1]PPt[N1]s[N1]						31.14	813.381	2	1.28476	1625.75	508086887	Q02817	Mucin-2	TPITPPTS	StcE	StcE	StcEx2
t[N1]PIt[N1]PPt[H1N1]S						30.98	792.868	2	1.57025	1584.73	17276507	Q02817	Mucin-2	TPITPPTS	StcE	StcE	StcEx2
(T)PI(T)PP(T)(S)		H1N4				31.14	894.407	2	1.50379	1787.8	61568044	Q02817	Mucin-2	TPITPPTS	StcE	StcE	StcEx2
(T)PI(T)PP(T)(S)		H1N4				29.36	894.408	2	1.7274	1787.8	433495132	Q02817	Mucin-2	TPITPPTS	StcE	StcE	StcEx2
t[N1]PIt[N1]PPAs[N1]t[N1]t[N1]			1506	1515	T,T	28.35	1000.96	2	1.74832	2000.92	188360972	Q02817	Mucin-2	TPITPPASTT	StcE	StcE	StcEx2
(T)PI(T)PPA(S)(T)(T)		N4	1506	1515	T,T	30.07	899.423	2	0.722686	1797.84	35127809	Q02817	Mucin-2	TPITPPASTT	StcE	StcE	StcEx2
(T)PI(T)PPA(S)(T)(T)		H1N5	1506	1515	T,T	26.7	721.663	3	2.58662	2162.97	13726345	Q02817	Mucin-2	TPITPPASTT	StcE	StcE	StcEx2
t[N1]PIt[N1]PPAs[N1]t[N1]			1506	1514	T,T	29.74	848.899	3	1.40182	1696.79	125990330	Q02817	Mucin-2	TPITPPAST	StcE	StcE	StcEx2
t[N1]PIs[N1]t[N1]t[N1]t[N1]						20.27	868.392	2	2.0325	1735.77	323568389	Q02817	Mucin-2	TPISTTT	StcE	StcE	StcEx2
t[N1]PIs[N1]t[N1]t[H1N1]t[N1]						17.86	949.419	2	2.70166	1897.83	143360231	Q02817	Mucin-2	TPISTTT	StcE	StcE	StcEx2
t[N1]PISt[N1]t[N1]						19.95	614.788	2	1.63471	1228.57	100835057	Q02817	Mucin-2	TPISTT	StcE	StcE	StcEx2
(T)PI(S)(T)(T)		H1N4				16.56	797.355	2	2.38915	1593.7	55655835	Q02817	Mucin-2	TPISTT	StcE	StcE	StcEx2
t[N1]Lt[N1]Pt[N1]PIt[N1]T			2053	2061	Q,T	34.23	878.928	2	0.716783	1756.85	28738195	Q02817	Mucin-2	TLTPTPITT	StcE	StcE	StcEx2
t[N1]Lt[N1]Pt[N1]PIt[N1]t[N1]			2053	2061	Q,T	32.62	980.467	2	0.438567	1959.93	179713412	Q02817	Mucin-2	TLTPTPITT	StcE	StcE	StcEx2
(T)L(T)P(T)PI(T)(T)		H1N5	2053	2061	Q,T	32.46	1061.5	2	2.66606	2121.98	15721011	Q02817	Mucin-2	TLTPTPITT	StcE	StcE	StcEx2
(T)L(T)PI(T)(T)(T)(T)		H1N6				28.07	777.024	2	1.47572	2329.05	21644762	Q02817	Mucin-2	TLTPITTTT	StcE	StcE	StcEx2
(T)L(T)PI(T)(T)(T)(T)		H2N6				24.81	831.042	3	1.74079	2491.11	60704563	Q02817	Mucin-2	TLTPITTTT	StcE	StcE	StcEx2
t[H1N1]Lt[N1]PIt[H1N1]t[H1N1]t[N1]t[N1]						26.11	885.059	3	1.63455	2653.16	91725245	Q02817	Mucin-2	TLTPITTTT	StcE	StcE	StcEx2
t[H1N1]Lt[N1]PIt[H1N1]t[N1]t[H1N1]t[N1]						24.01	885.059	3	1.63455	2653.16	52606158	Q02817	Mucin-2	TLTPITTTT	StcE	StcE	StcEx2
(T)L(T)PI(T)(T)(T)(T)		H3N6				24.23	885.058	3	0.956623	2653.16	35252340	Q02817	Mucin-2	TLTPITTTT	StcE	StcE	StcEx2
t[N1]Lt[N1]PIt[N1]t[N1]t[N1]t[N1]						28.72	1084.01	2	1.26383	2167	78282190	Q02817	Mucin-2	TLTPITTTT	StcE	StcE	StcEx2
t[N1]Lt[N1]PIt[N1]t[N1]t[N1]						29.25	931.942	2	1.62028	1862.87	139528528	Q02817	Mucin-2	TLTPITTT	StcE	StcE	StcEx2
(T)L(T)PI(T)(T)		H2N4				29.74	628.29	3	1.2733	1882.85	18197914	Q02817	Mucin-2	TLTPITT	StcE	StcE	StcEx2
t[N1]Lt[N1]PIt[N1]T						34.6	678.338	2	1.10564	1355.67	297052358	Q02817	Mucin-2	TLTPITT	StcE	StcE	StcEx2
t[H1N1]Lt[H1N1]PIt[H1N1]t[N1]						27.59	682.307	3	1.31906	2044.9	19035626	Q02817	Mucin-2	TLTPITT	StcE	StcE	StcEx2
t[H2N2]L(T)PI(T)(T)		H1N3				29.41	750.001	3	2.04445	2247.98	45031163	Q02817	Mucin-2	TLTPITT	StcE	StcE	StcEx2
t[N1]Lt[N1]PIt[H1N1]T						32.84	759.364	2	0.0658446	1517.72	227829493	Q02817	Mucin-2	TLTPITT	StcE	StcE	StcEx2
t[N1]Lt[N1]PIt[N1]t[N1]						32.68	779.876	2	-1.34637	1558.75	1907140041	Q02817	Mucin-2	TLTPITT	StcE	StcE	StcEx2
(T)L(T)PI(T)(T)		H3N6				29.25	817.693	3	1.05989	2451.06	45883154	Q02817	Mucin-2	TLTPITT	StcE	StcE	StcEx2
(T)L(T)PI(T)(T)		H2N3				30.66	840.391	2	1.4874	1679.77	96422324	Q02817	Mucin-2	TLTPITT	StcE	StcE	StcEx2
(T)L(T)PI(T)(T)		H2N3				30.33	840.392	2	2.32035	1679.77	69016044	Q02817	Mucin-2	TLTPITT	StcE	StcE	StcEx2
(T)L(T)PI(T)(T)		H5N5				27.12	858.036	2	1.67048	2572.09	285447763	Q02817	Mucin-2	TLTPITT	StcE	StcE	StcEx2
t[N1]Lt[H1N1]PIt[N1]t[N1]						30.07	860.904	2	0.871178	1720.8	222226480	Q02817	Mucin-2	TLTPITT	StcE	StcE	StcEx2
t[N1]Lt[N1]PIt[H1N1]t[N1]						30.61	860.903	2	-0.0580785	1720.8	752658770	Q02817	Mucin-2	TLTPITT	StcE	StcE	StcEx2
t[N1]Lt[N1]PIt[N1]t[H1N1]						32.46	860.904	2	1.45196	1720.8	442912393	Q02817	Mucin-2	TLTPITT	StcE	StcE	StcEx2
(T)L(T)PI(T)(T)		H2N4				29.25	941.931	2	1.2209	1882.85	112329543	Q02817	Mucin-2	TLTPITT	StcE	StcE	StcEx2
(T)L(T)PI(T)(T)		H2N4				28.46	941.931	2	1.43323	1882.85	88846294	Q02817	Mucin-2	TLTPITT	StcE	StcE	StcEx2
(T)L(T)PI(T)(T)		H2N5				31.25	1043.47	2	2.15627	2085.93	72331413	Q02817	Mucin-2	TLTPITT	StcE	StcE	StcEx2
t[N1]LPt[N1](T)P(T)t[N1]Ft[N1]t[N1]		H1N1	1272	1282	I,T	38.59	854.385	3	1.46304	2561.14	41452276	Q02817	Mucin-2	TLPTTPTTFTT	StcE	StcE	StcEx2
t[N1]LPt[N1]t[N1]Pt[N1]t[N1]F			1272	1280	I,T	39.06	997.459	2	0.656669	1993.91	194027767	Q02817	Mucin-2	TLPTTPTTF	StcE	StcE	StcEx2
t[N1]LPPt[N1]t[N1]						21.33	619.798	2	1.19394	1238.59	1401825625	Q02817	Mucin-2	TLPPTT	StcE	StcE	StcEx2
t[N1]LPPt[H2N2]t[N1]						19.57	883.391	2	1.29048	1765.77	732910560	Q02817	Mucin-2	TLPPTT	StcE	StcE	StcEx2
(T)K(S)(T)(T)P(T)(S)I		N5				20.75	975.955	2	1.40375	1950.9	33642854	Q02817	Mucin-2	TKSTTPTSI	StcE	StcE	StcEx2
t[N1]ENPt[N1]Pt[N1]PIt[N1]T			1890	1900	T,T	31.97	992.455	2	1.12852	1983.9	71594151	Q02817	Mucin-2	TENPTPTPITT	StcE	StcE	StcEx2
t[N1]ENPt[N1]Pt[N1]PIt[N1]t[N1]			1890	1900	T,T	30.77	1094	2	1.3894	2186.98	180101129	Q02817	Mucin-2	TENPTPTPITT	StcE	StcE	StcEx2
(T)A(T)P(T)P(T)G		H1N4	4272	4279	V,T	18.02	860.376	2	1.6795	1719.74	41336093	Q02817	Mucin-2	TATPTPTG	StcE	StcE	StcEx2
t[N1]APPs[N1]t[N1]Pt[N1]APt[N1]t[N1]			4360	4371	S,T	29.25	787.356	3	1.99402	2360.05	31060818	Q02817	Mucin-2	TAPPSTPTAPTT	StcE	StcE	StcEx2
(T)APP(S)t[N1]Pt[N1]APt[N1]t[N1]		H1N2	4360	4371	S,T	28.67	841.373	3	1.62829	2522.1	123541399	Q02817	Mucin-2	TAPPSTPTAPTT	StcE	StcE	StcEx2
(T)APP(S)(T)P(T)AP(T)(T)		H2N6	4360	4371	S,T	28.13	895.391	3	2.08848	2684.15	133100702	Q02817	Mucin-2	TAPPSTPTAPTT	StcE	StcE	StcEx2
t[N1]APIAELt[N1]t[N1]			4313	4321	S,S	38.38	763.371	2	-0.281645	1525.74	189463045	Q02817	Mucin-2	TAPIAELTT	StcE	StcE	StcEx2
t[N1]APIAELt[H1N1]t[N1]			4313	4321	S,S	34.97	844.399	2	1.28494	1687.79	122720765	Q02817	Mucin-2	TAPIAELTT	StcE	StcE	StcEx2
(T)APIAEL(T)(T)		H1N3	4313	4321	S,S	37.49	844.399	2	1.04808	1687.79	47235777	Q02817	Mucin-2	TAPIAELTT	StcE	StcE	StcEx2
(T)APIAEL(T)(T)		N3A1	4313	4321	S,S	39.68	908.92	2	0.973684	1816.83	6589266	Q02817	Mucin-2	TAPIAELTT	StcE	StcE	StcEx2
(T)APIAEL(T)(T)		N3A1	4313	4321	S,S	44.14	908.92	2	0.643621	1816.83	5066619	Q02817	Mucin-2	TAPIAELTT	StcE	StcE	StcEx2
(T)APIAEL(T)(T)		H2N3	4313	4321	S,S	34.5	925.425	2	0.416025	1849.84	50860799	Q02817	Mucin-2	TAPIAELTT	StcE	StcE	StcEx2
(T)APIAEL(T)(T)		H2N3	4313	4321	S,S	36.91	925.425	2	0.524084	1849.84	19374411	Q02817	Mucin-2	TAPIAELTT	StcE	StcE	StcEx2
t[N1]APIAELt[N1]			4313	4320	S,T	37.76	611.308	2	0.368063	1221.61	8758323	Q02817	Mucin-2	TAPIAELT	StcE	StcE	StcEx2
t[H1N2]APIAEL			4313	4319	S,T	37.76	641.811	2	0.412894	1282.61	20536952	Q02817	Mucin-2	TAPIAEL	StcE	StcE	StcEx2
(S)P(T)P(T)AI(T)(T)		N5				28.18	952.435	2	0.136492	1903.86	228916722	Q02817	Mucin-2	SPTPTAITT	StcE	StcE	StcEx2
(S)(S)PL(T)E		H1N2	4338	4343	T,S	25.84	601.264	2	0.291054	1201.52	24934055	Q02817	Mucin-2	SSPLTE	StcE	StcE	StcEx2
s[N1]GGHt[H1N1]L			4373	4378	T,S	17.86	570.252	2	1.66593	1139.49	17865035	Q02817	Mucin-2	SGGHTL	StcE	StcE	StcEx2
t[N1]Vt[N1]Pt[N1]Pt[N1]Pt[N1]s[N1]					T,T	23.1691	740.67	3	1.83618	2219.99	61169830	Q02817	Mucin-2	TVTPTPTPTS	StcE	StcE	StcEx2
t[N1]Vt[N1]Pt[H1N1]Pt[N1]Pt[N1]s[N1]					T,T	22.1284	794.687	3	1.08219	2382.04	60232487	Q02817	Mucin-2	TVTPTPTPTS	StcE	StcE	StcEx2
t[N1]Vt[N1]Pt[N1]Pt[N1]Pt[N1]s[H1N1]					T,T	22.1284	794.687	3	1.08219	2382.04	60232487	Q02817	Mucin-2	TVTPTPTPTS	StcE	StcE	StcEx2
t[N1]Vt[N1]Pt[N1]Pt[N1]Pt[N1]S					T,T	22.8972	1008.96	2	-1.10014	2016.91	204712221	Q02817	Mucin-2	TVTPTPTPTS	StcE	StcE	StcEx2
t[N1]Vt[N1]Pt[N1]Pt[N1]Pt[H1N2]G					N,T	21.9097	784.683	3	0.48852	2352.03	161995872	Q02817	Mucin-2	TVTPTPTPTG	StcE	StcE	StcEx2
t[N1]Vt[N1]PIt[N1]T					P,T	30.4114	671.331	2	1.75026	1341.65	66106057	Q02817	Mucin-2	TVTPITT	StcE	StcE	StcEx2
t[N1]Vt[N1]PIt[N1]t[N1]					P,T	29.1405	772.87	2	1.26153	1544.73	311267475	Q02817	Mucin-2	TVTPITT	StcE	StcE	StcEx2
(T)V(T)PI(T)(T)		H2N4			P,T	27.1804	934.923	2	1.57767	1868.84	71418852	Q02817	Mucin-2	TVTPITT	StcE	StcE	StcEx2
t[N1]Vt[N1]Pt[N1]PIPt[N1]G						31.81	599.291	3	1.15136	1795.86	20945918	Q02817	Mucin-2	TVTPTPIPTG	StcE	StcE	StcEx2
t[N1]Vt[N1]Pt[N1]PIPt[H1N1]G						31.106	653.309	3	0.750029	1957.91	42520854	Q02817	Mucin-2	TVTPTPIPTG	StcE	StcE	StcEx2
t[N1]Vt[N1]Pt[H1N1]PIPt[H1N1]G						29.5318	707.327	3	0.834128	2119.96	53751797	Q02817	Mucin-2	TVTPTPIPTG	StcE	StcE	StcEx2
t[N1]Vt[N1]Pt[N1]PIPt[H1N2]G						29.713	721.002	3	1.41932	2160.99	13605550	Q02817	Mucin-2	TVTPTPIPTG	StcE	StcE	StcEx2
t[N1]Vt[H1N1]Pt[H1N1]PIPt[H1N1]G						27.9875	761.344	3	0.906293	2282.02	41460598	Q02817	Mucin-2	TVTPTPIPTG	StcE	StcE	StcEx2
(T)V(T)P(T)PIP(T)G		H2N5				28.3136	775.02	3	1.3204	2323.04	16828521	Q02817	Mucin-2	TVTPTPIPTG	StcE	StcE	StcEx2
(T)(T)P(S)PP(T)I		H1N3	1584	1591	T,T	35.9648	792.868	2	1.57025	1584.73	68398899	Q02817	Mucin-2	TTPSPPTI	StcE	StcE	StcEx2
t[N1]t[N1]PSPPI					T,T	30.7814	559.777	2	0.151846	1118.55	26805875	Q02817	Mucin-2	TTPSPPI	StcE	Non-specific	StcEx2
t[N1]t[N1]PPPt[N1]t[N1]					T,T	18.0742	763.847	2	2.02921	1526.68	535887042	Q02817	Mucin-2	TTPPPTT	StcE	StcE	StcEx2
t[N1]t[N1]PPPt[H1N1]t[N1]					T,T	16.79	844.874	2	1.95296	1688.74	627577951	Q02817	Mucin-2	TTPPPTT	StcE	StcE	StcEx2
(T)(T)LIEIL		H2N2	2330	2336	S,S	54.29	766.884	2	2.54929	1532.76	5054978	P13611	Versican core protein	TTLIEIL	StcE	Non-specific	StcEx2
(T)(T)LIEIL		H2N2	2330	2336	S,S	48.22	766.884	2	2.41889	1532.76	4220833	P13611	Versican core protein	TTLIEIL	StcE	Non-specific	StcEx2
t[N1]s[N1]s[N1]PLt[N1]t[N1]	T1752[N1];S1753[N1];S1754[N1];T1757[N1];T1758[N1]		1752	1758	T,T	22.4784	861.384	2	1.49759	1721.76	559816678	Q02817	Mucin-2	TSSPLTT	StcE	StcE	StcEx2
t[N1]SGGHt[H1N1]L	T4372[N1];T4377[H1N1]		4372	4378	T,S	18.2368	620.776	2	1.627	1240.54	136596138	Q02817	Mucin-2	TSGGHTL	StcE	StcE	StcEx2
t[N1]s[N1]GGHt[N1]L	T4372[N1];S4373[N1];T4377[N1]		4372	4378	T,S	18.8163	641.289	2	1.10715	1281.57	23971059	Q02817	Mucin-2	TSGGHTL	StcE	StcE	StcEx2
t[H1N1]SGGHt[H1N1]L	T4372[H1N1];T4377[H1N1]		4372	4378	T,S	17.917	701.802	2	1.86663	1402.6	62639788	Q02817	Mucin-2	TSGGHTL	StcE	StcE	StcEx2
t[N1]s[N1]GGHt[H1N1]L	T4372[N1];S4373[N1];T4377[H1N1]		4372	4378	T,S	18.1356	722.315	2	1.53673	1443.62	66354787	Q02817	Mucin-2	TSGGHTL	StcE	StcE	StcEx2
t[N1]s[H1N1]GGHt[N1]L	T4372[N1];S4373[H1N1];T4377[N1]		4372	4378	T,S	18.39	722.315	2	1.25984	1443.62	39226481	Q02817	Mucin-2	TSGGHTL	StcE	StcE	StcEx2
t[N1]Qt[N1]Pt[N1]T						18.4498	629.283	2	0.985249	1257.56	115567430	Q02817	Mucin-2	TQTPTT	StcE	StcE	StcEx2
t[N1]Qt[N1]Pt[N1]t[N1]						18.774	730.823	2	1.39569	1460.64	787453369	Q02817	Mucin-2	TQTPTT	StcE	StcE	StcEx2
(T)Q(T)P(T)(T)		H2N4				17.537	892.876	2	1.59037	1784.74	279309035	Q02817	Mucin-2	TQTPTT	StcE	StcE	StcEx2
t[N1]Q(T)P(T)s[N1]t[N1]PIt[N1]t[N1]		N1				26.2504	789.359	3	1.70181	2366.06	37548815	Q02817	Mucin-2	TQTPTSTPITT	StcE	StcE	StcEx2
t[N1]Qt[N1]Pt[N1]s[N1]t[N1]PIt[N1]T						25.52	789.359	3	1.32175	2366.06	23383225	Q02817	Mucin-2	TQTPTSTPITT	StcE	StcE	StcEx2
(T)Q(T)P(T)(S)(T)PI(T)(T)		H1N7				23.9901	911.07	3	1.95009	2731.19	207135610	Q02817	Mucin-2	TQTPTSTPITT	StcE	StcE	StcEx2
t[N1]QTPt[N1]L						31.882	533.762	2	1.555	1066.51	24878007	Q02817	Mucin-2	TQTPTL	StcE	StcE	StcEx2
(T)QR(S)DQLILPF		H1N1	1744	1754	S,E	53.275	841.929	2	1.08679	1682.85	17801197	Q02817	Mucin-2	TQRSDQLILPF	StcE	Non-specific	StcEx2
(T)QAP(T)P(T)AI(T)(T)		H4N4				26.9665	854.709	3	1.91879	2562.11	91883502	Q02817	Mucin-2	TQAPTPTAITT	StcE	StcE	StcEx2
t[H1N1]PTs[N1]I						23.8823	543.751	2	1.0023	1086.49	96240488	Q02817	Mucin-2	TPTSI	StcE	StcE	StcEx2
t[N1]PTs[H1N1]I						23.8823	543.751	2	1.0023	1086.49	96240488	Q02817	Mucin-2	TPTSI	StcE	StcE	StcEx2
t[H1N1]Pt[H1N1]t[H1N1]VLIt[H1N1]t[N1]						28.6301	870.723	3	0.99917	2610.15	301917662	Q02817	Mucin-2	TPTTVLITT	StcE	StcE	StcEx2
(T)P(T)(T)VLIt[N1]t[N1]		H1N3				32.8899	1062.5	2	0.287059	2123.99	155675619	Q02817	Mucin-2	TPTTVLITT	StcE	StcE	StcEx2
t[N1]Pt[N1]t[N1]VLIt[H1N1]t[N1]						31.2737	1062.5	2	0.381176	2123.99	103174304	Q02817	Mucin-2	TPTTVLITT	StcE	StcE	StcEx2
t[N1]Pt[N1]t[N1]t[N1]PIt[H1N1]t[N1]						23.0674	771.68	3	1.05398	2313.02	85500239	Q02817	Mucin-2	TPTTTPITT	StcE	StcE	StcEx2
t[N1]Pt[H1N1]t[N1]t[N1]PIt[N1]t[N1]						23.9588	771.68	3	1.57233	2313.02	223025452	Q02817	Mucin-2	TPTTTPITT	StcE	StcE	StcEx2
t[N1]Pt[H1N1]t[N1]t[N1]PIt[H1N1]t[N1]						22.2375	825.697	3	1.22725	2475.07	424693213	Q02817	Mucin-2	TPTTTPITT	StcE	StcE	StcEx2
t[N1]Pt[H1N1]t[H1N1]t[N1]PIt[H1N1]t[N1]						21.6798	879.715	3	1.03822	2637.13	371330226	Q02817	Mucin-2	TPTTTPITT	StcE	StcE	StcEx2
(T)P(T)(T)(T)PI(T)(T)		N5				24.9893	974.449	2	0.944124	1947.89	49108508	Q02817	Mucin-2	TPTTTPITT	StcE	StcE	StcEx2
t[N1]Pt[N1]SIt[N1]T						26.5633	665.309	2	-2.6078	1329.61	66620336	Q02817	Mucin-2	TPTSITT	StcE	StcE	StcEx2
t[H1N1]PTs[H1N1]I						23.3805	624.777	2	0.39214	1248.55	67185581	Q02817	Mucin-2	TPTSI	StcE	StcE	StcEx2
t[N1]Pt[H1N1]s[N1]I						20.1305	645.291	2	1.46446	1289.57	59785737	Q02817	Mucin-2	TPTSI	StcE	StcE	StcEx2
(T)P(T)P(T)P(T)G		H3N5				17.2444	758.32	3	1.60003	2272.94	53282295	Q02817	Mucin-2	TPTPTPTG	StcE	StcE	StcEx2
t[N1]Pt[N1]Pt[N1]Pt[N1]G						19.5705	792.357	2	1.2873	1583.71	772169765	Q02817	Mucin-2	TPTPTPTG	StcE	StcE	StcEx2
t[H1N1]Pt[H1N1]Pt[H2N2]Pt[H1N1]G						15.9868	866.356	2	1.51593	2597.05	766537951	Q02817	Mucin-2	TPTPTPTG	StcE	StcE	StcEx2
(T)P(T)P(T)P(T)G		H5N5				17.118	866.356	3	1.86221	2597.05	270487242	Q02817	Mucin-2	TPTPTPTG	StcE	StcE	StcEx2
(T)P(T)P(T)P(T)G		H6N6				15.3569	988.067	3	2.47622	2962.18	158696586	Q02817	Mucin-2	TPTPTPTG	StcE	StcE	StcEx2
(T)P(T)P(T)PI(T)(T)(T)		N5				27.2705	1022.98	2	0.625626	2044.94	31942591	Q02817	Mucin-2	TPTPTPITTT	StcE	StcE	StcEx2
(T)P(T)P(T)PI(T)(T)		H2N5				25.0519	756.673	3	2.53743	2268	70027223	Q02817	Mucin-2	TPTPTPITT	StcE	StcE	StcEx2
t[H1N1]Pt[H1N1]Pt[H1N1]PIt[N1]t[N1]						24.3677	810.69	3	1.38154	2430.05	127994809	Q02817	Mucin-2	TPTPTPITT	StcE	StcE	StcEx2
t[N1]Pt[H1N1]Pt[H1N1]PIt[H1N1]t[N1]						23.9833	810.691	3	2.245	2430.05	105479823	Q02817	Mucin-2	TPTPTPITT	StcE	StcE	StcEx2
t[H1N1]Pt[H1N1]Pt[H1N1]PIt[H1N1]t[N1]						23.3158	864.708	3	1.75782	2592.11	150911934	Q02817	Mucin-2	TPTPTPITT	StcE	StcE	StcEx2
t[N1]Pt[N1]Pt[N1]PIs[N1]t[N1]t[N1]						23.9222	1117.5	2	-2.35793	2234.01	156856983	Q02817	Mucin-2	TPTPTPISTT	StcE	StcE	StcEx2
t[H1N1]Pt[H1N1]Pt[H1N1]PIs[H1N1]t[H1N1]						23.2394	914.053	3	1.09768	2740.14	182337841	Q02817	Mucin-2	TPTPTPIST	StcE	StcE	StcEx2
t[N1]Pt[N1]PIt[N1]T						27.2913	670.322	2	0.745911	1339.64	84994484	Q02817	Mucin-2	TPTPITT	StcE	StcE	StcEx2
(T)P(T)PI(T)(T)		H1N3				26.1577	751.35	2	2.12951	1501.69	21761238	Q02817	Mucin-2	TPTPITT	StcE	StcE	StcEx2
t[N1]Pt[N1]PIt[N1]t[N1]						26.4373	771.862	2	1.68424	1542.71	433507586	Q02817	Mucin-2	TPTPITT	StcE	StcE	StcEx2
(T)P(T)PI(T)(T)		H2N4				24.2896	933.915	2	1.39199	1866.82	85771116	Q02817	Mucin-2	TPTPITT	StcE	StcE	StcEx2
(T)P(S)SPIt[N1]t[N1]		N1				30.191	706.83	2	0.863008	1412.65	85246041	Q02817	Mucin-2	TPSSPITT	StcE	StcE	StcEx2
(T)P(S)(S)PI(T)(T)		H1N5				23.5108	990.936	2	1.01924	1980.86	57102521	Q02817	Mucin-2	TPSSPITT	StcE	StcE	StcEx2
t[N1]Ps[N1]PPt[N1]T						23.2135	655.298	2	0.572259	1309.59	2242400242	Q02817	Mucin-2	TPSPPTT	StcE	StcE	StcEx2
(T)P(S)PP(T)(T)		H1N3				22.1413	736.325	2	1.18833	1471.64	2209527574	Q02817	Mucin-2	TPSPPTT	StcE	StcE	StcEx2
t[H1N1]Ps[H1N2]PPt[H1N1]t[H1N1]						22.3858	788.659	3	1.58497	2363.96	122004705	Q02817	Mucin-2	TPSPPTT	StcE	StcE	StcEx2
(T)P(S)PP(T)(T)(T)		N3				22.792	705.823	2	1.04134	1410.64	89454957	Q02817	Mucin-2	TPSPPTTT	StcE	StcE	StcEx2
(T)P(S)PP(T)(T)(T)		H2N4				19.298	969.416	2	1.48028	1937.82	86242070	Q02817	Mucin-2	TPSPPTTT	StcE	StcE	StcEx2
(T)P(S)PP(T)(T)		H2N3				23.1291	817.353	2	2.294	1633.69	850000245	Q02817	Mucin-2	TPSPPTT	StcE	StcE	StcEx2
(T)P(S)PP(T)(T)		H1N4				23.7929	837.865	2	1.40238	1674.72	2155725167	Q02817	Mucin-2	TPSPPTT	StcE	StcE	StcEx2
(T)P(S)PP(T)(T)		H3N3				20.8669	1080.94	2	0.716966	2160.88	296065336	Q02817	Mucin-2	TPSPPTT	StcE	StcE	StcEx2
(T)P(S)PP(T)(T)		H3N5				22.2012	1101.46	2	0.340458	2201.91	684341132	Q02817	Mucin-2	TPSPPTT	StcE	StcE	StcEx2
t[N1]Ps[N1]PPt[N1]I	T1585[N1];S1587[N1];T1590[N1]		1585	1591	T,T	36.7908	661.316	2	0.128532	1321.63	31686695	Q02817	Mucin-2	TPSPPTI	StcE	StcE	StcEx2
(T)P(S)PPt[N1]I	T1590[N1]	H1N2	1585	1591	T,T	35.5071	742.343	2	0.518628	1483.68	133532090	Q02817	Mucin-2	TPSPPTI	StcE	StcE	StcEx2
(T)P(S)PP(T)I		H3N3	1585	1591	T,T	33.0397	904.397	2	1.97369	1807.78	206684443	Q02817	Mucin-2	TPSPPTI	StcE	StcE	StcEx2
(T)P(S)PPP(T)(T)		H4N5				19.2235	821.01	3	1.74176	2461.01	90050761	Q02817	Mucin-2	TPSPPPTT	StcE	StcE	StcEx2
(T)P(S)PPIt[N1]t[N1]		N1				30.5975	711.842	2	2.45139	1422.67	155354945	Q02817	Mucin-2	TPSPPITT	StcE	StcE	StcEx2
(T)P(S)PPIt[N1]t[N1]		H1N1				30.0285	792.866	2	0.0567561	1584.73	132919756	Q02817	Mucin-2	TPSPPITT	StcE	StcE	StcEx2
(T)P(S)PP(T)I		H2N3				33.806	823.369	2	0.467591	1645.73	64917778	Q02817	Mucin-2	TPSPPTI	StcE	StcE	StcEx2
(T)P(S)PPt[H1N1]I		H1N2				34.39	823.371	2	2.53228	1645.73	318382704	Q02817	Mucin-2	TPSPPTI	StcE	StcE	StcEx2
t[N1]PPt[N1]F	T1766[N1];T1769[N1]		1766	1770	I,S	34.2158	484.727	2	0.216617	968.445	12609202	Q02817	Mucin-2	TPPTF	StcE	StcE	StcEx2
t[H1N1]PPt[N1]F	T1766[H1N1];T1769[N1]		1766	1770	I,S	33.3048	565.753	2	0.362349	1130.5	56459070	Q02817	Mucin-2	TPPTF	StcE	StcE	StcEx2
t[N1]PPt[H1N1]F	T1766[N1];T1769[H1N1]		1766	1770	I,S	33.3048	565.753	2	0.362349	1130.5	56459070	Q02817	Mucin-2	TPPTF	StcE	StcE	StcEx2
t[H1N1]PPt[H1N1]F	T1766[H1N1];T1769[H1N1]		1766	1770	I,S	33.2275	646.781	2	2.1723	1292.55	265645320	Q02817	Mucin-2	TPPTF	StcE	StcE	StcEx2
(T)PP(T)F		H2N4	1766	1770	I,S	32.4227	849.859	2	0.947217	1698.71	81912339	Q02817	Mucin-2	TPPTF	StcE	StcE	StcEx2
t[N1]PLPPs[N1]I	T1759[N1];S1764[N1]		1759	1765	T,T	38.8414	565.794	2	-0.539065	1130.58	37819887	Q02817	Mucin-2	TPLPPSI	StcE	StcE	StcEx2
(T)PLPP(S)I		H2N3	1759	1765	T,T	35.3835	829.387	2	-0.608883	1657.77	51621293	Q02817	Mucin-2	TPLPPSI	StcE	StcE	StcEx2
t[N1]PITt[N1]t[H1N1]						19.5374	702.823	2	2.24808	1404.64	38806645	Q02817	Mucin-2	TPITTT	StcE	StcE	StcEx2
t[N1]PIt[N1]t[H1N1]T						19.31	702.823	2	1.96351	1404.64	17391721	Q02817	Mucin-2	TPITTT	StcE	StcE	StcEx2
t[N1]PIt[N1]t[N1]t[N1]						19.7303	723.336	2	1.90783	1445.66	289231267	Q02817	Mucin-2	TPITTT	StcE	StcE	StcEx2
t[N1]PIt[H1N1]T						21.38	550.759	2	1.12572	1100.51	208000550	Q02817	Mucin-2	TPITT	StcE	StcE	StcEx2
t[H1N1]PIt[N1]T						21.38	550.759	2	1.12572	1100.51	208000550	Q02817	Mucin-2	TPITT	StcE	StcE	StcEx2
t[N1]PIt[H1N1]T						20.59	550.759	2	1.12572	1100.51	95763362	Q02817	Mucin-2	TPITT	StcE	StcE	StcEx2
t[H1N1]PIt[N1]T						20.59	550.759	2	1.12572	1100.51	95763362	Q02817	Mucin-2	TPITT	StcE	StcE	StcEx2
t[N1]PIt[N1]t[H1N1]						22.4136	652.298	2	0.490574	1303.59	1410085981	Q02817	Mucin-2	TPITT	StcE	StcE	StcEx2
(T)PI(T)(T)		H2N3				21.3378	733.325	2	0.981831	1465.64	649290751	Q02817	Mucin-2	TPITT	StcE	StcE	StcEx2
t[N1]PIt[H1N1]t[H1N1]						20.8	733.325	2	0.7091	1465.64	3001675173	Q02817	Mucin-2	TPITT	StcE	StcE	StcEx2
(T)PI(T)(T)		H1N4				21.2548	753.839	2	2.54697	1506.67	175642942	Q02817	Mucin-2	TPITT	StcE	StcE	StcEx2
(T)PI(T)(T)		H1N4				20.43	753.839	2	1.75104	1506.67	86036225	Q02817	Mucin-2	TPITT	StcE	StcE	StcEx2
(T)PI(T)(T)		H2N4				20.1838	834.864	2	0.862416	1668.72	263454214	Q02817	Mucin-2	TPITT	StcE	StcE	StcEx2
(T)PI(T)(T)		H2N4				19.25	834.865	2	1.82066	1668.72	345730033	Q02817	Mucin-2	TPITT	StcE	StcE	StcEx2
(T)PI(T)(T)		H2N4				19.62	834.866	2	2.7789	1668.72	116329840	Q02817	Mucin-2	TPITT	StcE	StcE	StcEx2
(T)PI(T)(T)		H2N4				20.9	834.865	2	1.5811	1668.72	730038597	Q02817	Mucin-2	TPITT	StcE	StcE	StcEx2
(T)PI(T)PP(T)(S)(T)(T)		N4				30.9162	914.428	2	0.945947	1827.85	33336924	Q02817	Mucin-2	TPITPPTSTT	StcE	StcE	StcEx2
t[N1]PIt[N1]PPt[N1]S						32.0277	711.841	2	1.74899	1422.67	30107394	Q02817	Mucin-2	TPITPPTS	StcE	StcE	StcEx2
t[N1]PIs[N1]t[N1]t[N1]						18.084	716.328	2	2.101	1431.65	120620357	Q02817	Mucin-2	TPISTT	StcE	StcE	StcEx2
t[N1]PIs[N1]t[N1]						21.7545	564.264	2	0.434194	1127.52	1257718886	Q02817	Mucin-2	TPIST	StcE	StcE	StcEx2
t[N1]PIs[N1]t[H1N1]						21.5069	645.291	2	1.46446	1289.57	522523668	Q02817	Mucin-2	TPIST	StcE	StcE	StcEx2
t[H1N1]PIs[N1]t[N1]						21.11	645.291	2	1.46446	1289.57	271950178	Q02817	Mucin-2	TPIST	StcE	StcE	StcEx2
t[N1]PIs[H1N1]t[H1N1]						21.0024	726.318	2	1.98949	1451.63	537580764	Q02817	Mucin-2	TPIST	StcE	StcE	StcEx2
t[H1N1]PIs[H1N1]t[H1N1]						20.4478	807.343	2	0.798917	1613.68	463546371	Q02817	Mucin-2	TPIST	StcE	StcE	StcEx2
(T)L(T)PI(T)(T)(T)		H1N5				26.934	1012.97	2	1.98427	2024.93	31989813	Q02817	Mucin-2	TLTPITTT	StcE	StcE	StcEx2
(T)L(T)PIt[N1]T		N1				36.4435	576.798	2	0.78017	1152.59	64258118	Q02817	Mucin-2	TLTPITT	StcE	StcE	StcEx2
t[N1]LTPIt[H1N1]T						34.121	657.825	2	0.152016	1314.64	49407173	Q02817	Mucin-2	TLTPITT	StcE	StcE	StcEx2
(T)L(T)PIt[N1]T		H1N1				35.65	657.826	2	1.67218	1314.64	11087706	Q02817	Mucin-2	TLTPITT	StcE	StcE	StcEx2
(T)L(T)PI(T)(T)		H3N4				29.7766	682.306	3	-0.146562	2044.9	16309110	Q02817	Mucin-2	TLTPITT	StcE	StcE	StcEx2
(T)L(T)PI(T)(T)		H4N5				27.1997	804.019	3	1.90709	2410.04	82762622	Q02817	Mucin-2	TLTPITT	StcE	StcE	StcEx2
t[H2N2]L(T)PI(T)(T)		H2N3				29.4115	804.019	3	2.28022	2410.04	221538422	Q02817	Mucin-2	TLTPITT	StcE	StcE	StcEx2
(T)L(T)PI(T)(T)		H2N4				31.8729	941.931	2	1.2209	1882.85	335806048	Q02817	Mucin-2	TLTPITT	StcE	StcE	StcEx2
(T)L(T)PI(T)(T)		H2N4				29.9	941.93	2	0.690073	1882.85	899511498	Q02817	Mucin-2	TLTPITT	StcE	StcE	StcEx2
(T)L(T)PI(T)(T)		H2N4				30.5	941.931	2	1.53939	1882.85	334506924	Q02817	Mucin-2	TLTPITT	StcE	StcE	StcEx2
(T)L(T)PI(T)(T)		H2N4				31.37	941.931	2	1.43323	1882.85	78081112	Q02817	Mucin-2	TLTPITT	StcE	StcE	StcEx2
(T)L(T)PI(T)(T)		H2N5				30.9743	1043.47	2	-1.58126	2085.93	28279090	Q02817	Mucin-2	TLTPITT	StcE	StcE	StcEx2
(T)L(T)PI(T)(T)		H2N5				29.5405	1043.47	2	0.33542	2085.93	92027117	Q02817	Mucin-2	TLTPITT	StcE	StcE	StcEx2
(T)L(T)PI(T)(T)		H2N5				30.18	1043.47	2	0.431254	2085.93	50968689	Q02817	Mucin-2	TLTPITT	StcE	StcE	StcEx2
t[N1]LPt[N1]t[N1]Pt[N1]TFt[N1]t[N1]	T1272[N1];T1275[N1];T1276[N1];T1278[N1];T1281[N1];T1282[N1]		1272	1282	I,T	39.8292	800.367	3	0.937071	2399.08	33799331	Q02817	Mucin-2	TLPTTPTTFTT	StcE	StcE	StcEx2
t[N1]LPt[N1]t[H1N1]Pt[N1]t[N1]F	T1272[N1];T1275[N1];T1276[H1N1];T1278[N1];T1279[N1]		1272	1280	I,T	38.3097	719.327	3	1.58018	2155.96	6069905	Q02817	Mucin-2	TLPTTPTTF	StcE	StcE	StcEx2
t[N1]LPt[N1]t[N1]Pt[H1N1]t[N1]F	T1272[N1];T1275[N1];T1276[N1];T1278[H1N1];T1279[N1]		1272	1280	I,T	37.1361	719.327	3	1.58018	2155.96	26962742	Q02817	Mucin-2	TLPTTPTTF	StcE	StcE	StcEx2
(T)LP(T)(T)P(T)(T)F		H2N5	1272	1280	I,T	36.4285	773.345	3	2.37497	2318.02	30517236	Q02817	Mucin-2	TLPTTPTTF	StcE	StcE	StcEx2
t[N1]LPt[H1N1]t[H1N1]Pt[H1N1]t[N1]F	T1272[N1];T1275[H1N1];T1276[H1N1];T1278[H1N1];T1279[N1]		1272	1280	I,T	35.823	827.362	3	0.648649	2480.07	135394316	Q02817	Mucin-2	TLPTTPTTF	StcE	StcE	StcEx2
TELDVLLPt[H1N1]A	T2689[H1N1]		2681	2690	E,T	57.7752	718.866	2	-0.730317	1436.73	28988836	P13611	Versican core protein	TELDVLLPTA	StcE	StcE	StcEx2
t[H2N2A1]ELDVLLPt[H1N1]A	T2681[H2N2A1];T2689[H1N1]		2681	2690	E,T	57.5848	820.034	3	0.792651	2458.08	7814343	P13611	Versican core protein	TELDVLLPTA	StcE	StcE	StcEx2
t[H2N2]ELDVLLPt[H2N2]A	T2681[H2N2];T2689[H2N2]		2681	2690	E,T	47.2407	844.711	3	-0.493265	2532.12	30626422	P13611	Versican core protein	TELDVLLPTA	StcE	StcE	StcEx2
t[N1]At[N1]Pt[N1]Pt[N1]G	T4272[N1];T4274[N1];T4276[N1];T4278[N1]		4272	4279	V,T	18.7402	779.349	2	0.955927	1557.69	30858770	Q02817	Mucin-2	TATPTPTG	StcE	StcE	StcEx2
t[N1]APIAELt[N1]t[H1N1]	T4313[N1];T4320[N1];T4321[H1N1]		4313	4321	S,S	37.838	844.399	2	1.28494	1687.79	38697861	Q02817	Mucin-2	TAPIAELTT	StcE	StcE	StcEx2
t[N1]APIAEL	T4313[N1]		4313	4319	S,T	39.8869	459.244	2	-0.947207	917.482	7300011	Q02817	Mucin-2	TAPIAEL	StcE	Non-specific	StcEx2
t[H1N1]APIAEL	T4313[H1N1]		4313	4319	S,T	38.8121	540.272	2	0.675587	1079.54	27811445	Q02817	Mucin-2	TAPIAEL	StcE	Non-specific	StcEx2
t[H2N2]APIAEL	T4313[H2N2]		4313	4319	S,T	37.1481	722.836	2	-2.40026	1444.67	24140521	Q02817	Mucin-2	TAPIAEL	StcE	Non-specific	StcEx2
s[N1]PFs[N1]t[N1]	S1771[N1];T1774[N1];T1775[N1]		1771	1775	F,T	26.353	574.249	2	1.55856	1147.49	46623399	Q02817	Mucin-2	SPFST	StcE	StcE	StcEx2
s[N1]PFs[N1]t[H1N1]	S1771[N1];T1774[N1];T1775[H1N1]		1771	1775	F,T	25.7204	655.275	2	1.06062	1309.54	21931357	Q02817	Mucin-2	SPFST	StcE	StcE	StcEx2
s[N1]HSRPGSt[N1]H						12.0691	457.877	3	2.16944	1371.61	1137513	Q9UKN1	Mucin-12	SHSRPGSTH	StcE	StcE	StcEx2
s[H1N1]AFPWEEF	S1997[H1N1]		1997	2004	T,T	61.852	689.29	2	-0.224869	1377.57	16178260	P13611	Versican core protein	SAFPWEEF	StcE	Non-specific	StcEx2
s[H1N1A1]AFPWEEF	S1997[H1N1A1]		1997	2004	T,T	72.9409	834.839	2	0.892389	1668.67	16657727	P13611	Versican core protein	SAFPWEEF	StcE	Non-specific	StcEx2
(T)V(T)PIt[N1]T		H1N2				29.7861	752.358	2	2.758	1503.7	14887389	Q02817	Mucin-2	TVTPITT	StcE	StcE	StcEx2
t[H1N1]Vt[H1N1]PIPt[H1N1]Pt[H1N1]G						27.2468	815.362	3	1.58212	2444.07	658512049	Q02817	Mucin-2	TVTPTPIPTG	StcE	StcE	StcEx2
(T)V(T)P(T)PIP(T)G		H3N4				28.9612	761.345	3	2.21976	2282.02	45227003	Q02817	Mucin-2	TVTPTPIPTG	StcE	StcE	StcEx2
t[N1](T)P(S)P(T)t[N1]		N2				19.7823	758.837	2	1.8647	1516.66	289750761	Q02817	Mucin-2	TTPSPTT	StcE	StcE	StcEx2
(T)(T)P(S)PP(T)I		H1N3	1584	1591	T,T	36.2816	792.867	2	0.939629	1584.73	106650724	Q02817	Mucin-2	TTPSPPTI	StcE	StcE	StcEx2
t[N1](T)P(S)PPt[N1]I	T1584[N1];T1590[N1]	N1	1584	1591	T,T	36.7569	711.841	2	1.18706	1422.67	141241457	Q02817	Mucin-2	TTPSPPTI	StcE	StcE	StcEx2
(T)(T)P(S)PP(T)I		H3N5	1584	1591	T,T	34.6814	772.337	3	2.80103	2314.99	24367754	Q02817	Mucin-2	TTPSPPTI	StcE	StcE	StcEx2
(T)(T)P(S)PPI(T)(T)		H1N3				30.867	843.392	2	1.78446	1685.77	23875420	Q02817	Mucin-2	TTPSPPITT	StcE	StcE	StcEx2
t[N1]TPPPt[N1]t[N1]						20.3605	662.307	2	1.58537	1323.6	41402353	Q02817	Mucin-2	TTPPPTT	StcE	StcE	StcEx2
t[H1N1]TLIEIL	T2330[H1N1]		2330	2336	S,S	56.4417	584.316	2	1.29211	1167.62	3693885	P13611	Versican core protein	TTLIEIL	StcE	Non-specific	StcEx2
(T)(S)(S)PL(T)(T)		H1N4	1752	1758	T,T	25.4747	840.871	2	2.00982	1680.73	74094156	Q02817	Mucin-2	TSSPLTT	StcE	StcE	StcEx2
t[N1](S)(S)PLt[N1]t[N1]	T1752[N1];T1757[N1];T1758[N1]	N1	1752	1758	T,T	26.1174	759.844	2	2.09254	1518.68	85538474	Q02817	Mucin-2	TSSPLTT	StcE	StcE	StcEx2
t[N1]Qt[N1]Pt[N1]t[N1]t[N1]PIt[N1]T						25.5963	794.031	3	0.957143	2380.07	24810886	Q02817	Mucin-2	TQTPTTTPITT	StcE	StcE	StcEx2
(T)Q(T)P(T)(T)		H1N3				17.8437	710.31	2	2.13991	1419.61	57556927	Q02817	Mucin-2	TQTPTT	StcE	StcE	StcEx2
(T)Q(T)P(T)(S)(T)PI(T)(T)		H1N6				25.0616	843.377	3	1.94852	2528.11	88358016	Q02817	Mucin-2	TQTPTSTPITT	StcE	StcE	StcEx2
(T)Q(T)P(T)P(T)PI(S)(T)		H1N6				26.4736	842.045	3	1.88035	2524.12	76599066	Q02817	Mucin-2	TQTPTPTPIST	StcE	StcE	StcEx2
t[H1N1]QAPt[H1N1]Pt[N1]AIt[N1]t[N1]						28.5859	814.367	3	3.03713	2441.08	130178224	Q02817	Mucin-2	TQAPTPTAITT	StcE	StcE	StcEx2
(T)QAP(T)P(T)AI(T)T		H3N4				28.2488	800.69	3	0.549526	2400.05	47859569	Q02817	Mucin-2	TQAPTPTAITT	StcE	StcE	StcEx2
t[N1]Pt[H1N1]t[N1]VLIt[H1N1]t[N1]						29.9374	762.688	3	1.00959	2286.05	17138223	Q02817	Mucin-2	TPTTVLITT	StcE	StcE	StcEx2
t[N1]Pt[N1]t[H1N1]VLIt[H1N1]t[N1]						30.3136	762.689	3	1.66516	2286.05	31628548	Q02817	Mucin-2	TPTTVLITT	StcE	StcE	StcEx2
t[N1]Pt[H1N1]t[H1N1]VLIt[H1N1]t[N1]						28.576	816.707	3	2.65702	2448.1	160948079	Q02817	Mucin-2	TPTTVLITT	StcE	StcE	StcEx2
t[N1]Pt[N1]t[H1N1]VLIt[N1]t[N1]						32.9504	708.671	3	1.50987	2123.99	26812266	Q02817	Mucin-2	TPTTVLITT	StcE	StcE	StcEx2
t[N1]Pt[H1N1]t[H1N1]t[N1]PIt[N1]t[N1]						23.1149	825.698	3	2.43835	2475.07	217813917	Q02817	Mucin-2	TPTTTPITT	StcE	StcE	StcEx2
(T)P(T)(T)(T)PI(T)(T)		H2N6				23.6824	825.698	3	2.55946	2475.07	283842859	Q02817	Mucin-2	TPTTTPITT	StcE	StcE	StcEx2
t[N1]Pt[H1N1]s[N1]t[N1]PIt[N1]t[N1]						23.6078	767.008	3	1.4298	2299.01	159239357	Q02817	Mucin-2	TPTSTPITT	StcE	StcE	StcEx2
(T)P(T)(S)(T)PI(T)(T)		H2N6				21.8532	821.026	3	1.33573	2461.06	358486659	Q02817	Mucin-2	TPTSTPITT	StcE	StcE	StcEx2
(T)P(T)(S)(T)PI(T)(T)		H2N6				22.9768	821.025	3	1.09213	2461.06	475920354	Q02817	Mucin-2	TPTSTPITT	StcE	StcE	StcEx2
(T)P(T)(S)(T)PI(T)(T)		H2N6				23.5554	821.025	3	1.09213	2461.06	86262566	Q02817	Mucin-2	TPTSTPITT	StcE	StcE	StcEx2
(T)P(T)(S)(T)PI(T)(T)		H2N6				22.2617	821.026	3	1.82293	2461.06	257613425	Q02817	Mucin-2	TPTSTPITT	StcE	StcE	StcEx2
t[N1]Pt[H1N1]s[H1N1]t[N1]PIt[N1]t[N1]						22.57	821.025	3	0.483136	2461.06	185976292	Q02817	Mucin-2	TPTSTPITT	StcE	StcE	StcEx2
(T)P(T)(S)I		H2N3				19.8396	726.317	2	1.16341	1451.63	53125336	Q02817	Mucin-2	TPTSI	StcE	StcE	StcEx2
(T)P(T)s[H1N1]I		H1N2				19.6152	726.317	2	1.02572	1451.63	38100835	Q02817	Mucin-2	TPTSI	StcE	StcE	StcEx2
(T)P(T)P(T)P(T)G		H3N4				16.9071	690.628	3	2.28778	2069.86	70887233	Q02817	Mucin-2	TPTPTPTG	StcE	StcE	StcEx2
(T)P(T)P(T)P(T)G		H3N5				16.4	758.321	3	1.99564	2272.94	38125531	Q02817	Mucin-2	TPTPTPTG	StcE	StcE	StcEx2
(T)P(T)P(T)P(T)G		H4N5				15.9942	812.338	3	1.98604	2435	922796711	Q02817	Mucin-2	TPTPTPTG	StcE	StcE	StcEx2
(T)P(T)P(T)P(T)G		H4N5				17.0093	812.339	3	2.97085	2435	218039215	Q02817	Mucin-2	TPTPTPTG	StcE	StcE	StcEx2
t[N1]Pt[H1N1]Pt[N1]PIt[N1]t[N1]						26.7216	702.655	3	2.02091	2105.95	14782965	Q02817	Mucin-2	TPTPTPITT	StcE	StcE	StcEx2
(T)P(T)P(T)PI(T)(T)		H3N5				24.982	810.69	3	1.50489	2430.05	229417861	Q02817	Mucin-2	TPTPTPITT	StcE	StcE	StcEx2
(T)P(T)P(T)PI(T)(T)		H3N5				25.8798	810.69	3	1.62824	2430.05	63730062	Q02817	Mucin-2	TPTPTPITT	StcE	StcE	StcEx2
(T)P(T)P(T)PI(S)(T)		H3N5				24.5247	806.02	3	3.10581	2416.04	126780311	Q02817	Mucin-2	TPTPTPIST	StcE	StcE	StcEx2
(T)P(T)P(T)P(T)G		H4N4A1				19.2461	841.677	3	1.40197	2523.01	154084036	Q02817	Mucin-2	TPTPTPTG	StcE	StcE	StcEx2
(T)P(T)P(T)P(T)G		H3N6				15.6633	826.013	3	0.540751	2476.02	53198207	Q02817	Mucin-2	TPTPTPTG	StcE	StcE	StcEx2
(T)Q(T)P(T)s[N1]		H1N3				17.1868	804.842	2	1.67114	1608.67	37585777	Q02817	Mucin-2	TQTPTS	StcE	StcE	StcEx2
(T)Q(T)P(T)(S)		H1N4				16.73	804.842	2	1.79539	1608.67	26420701	Q02817	Mucin-2	TQTPTS	StcE	StcE	StcEx2
(T)P(S)(S)PI(T)(T)		N4				25.3723	808.37	2	1.37313	1615.73	520812715	Q02817	Mucin-2	TPSSPITT	StcE	StcE	StcEx2
(T)P(S)PP(T)(T)		H2N3				21.75	817.352	2	1.68226	1633.69	2203941508	Q02817	Mucin-2	TPSPPTT	StcE	StcE	StcEx2
(T)P(S)PP(T)(T)		H1N3				22.3628	736.325	2	0.645096	1471.64	1709038182	Q02817	Mucin-2	TPSPPTT	StcE	StcE	StcEx2
(T)P(S)PP(T)I		H1N3	1585	1591	T,T	34.9835	742.345	2	2.67397	1483.68	43394998	Q02817	Mucin-2	TPSPPTI	StcE	StcE	StcEx2
t[N1]PSPPt[N1]I	T1585[N1];T1590[N1]		1585	1591	T,T	35.9368	559.777	2	0.866417	1118.55	30885170	Q02817	Mucin-2	TPSPPTI	StcE	StcE	StcEx2
(T)P(S)PPP(T)t[H1N1]		H3N3				19.4547	753.317	3	1.32304	2257.93	20690069	Q02817	Mucin-2	TPSPPPTT	StcE	StcE	StcEx2
(T)P(S)PPIt[H1N1]T		N1				29.8089	691.328	2	1.36694	1381.65	53881317	Q02817	Mucin-2	TPSPPITT	StcE	StcE	StcEx2
(T)P(S)PPIt[N1]T		H1N1				29.8089	691.328	2	1.36694	1381.65	53881317	Q02817	Mucin-2	TPSPPITT	StcE	StcE	StcEx2
t[N1]PPt[H1N1]F	T1766[N1];T1769[H1N1]		1766	1770	I,S	34.2019	565.753	2	0.362349	1130.5	26025046	Q02817	Mucin-2	TPPTF	StcE	StcE	StcEx2
t[H1N1]PPt[N1]F	T1766[H1N1];T1769[N1]		1766	1770	I,S	34.2019	565.753	2	0.362349	1130.5	26025046	Q02817	Mucin-2	TPPTF	StcE	StcE	StcEx2
t[H1N2]PPt[H1N1]F	T1766[H1N2];T1769[H1N1]		1766	1770	I,S	33.2473	748.32	2	2.14481	1495.63	30761333	Q02817	Mucin-2	TPPTF	StcE	StcE	StcEx2
(T)PP(T)F		H3N3	1766	1770	I,S	32.3575	829.347	2	2.17642	1657.68	225770527	Q02817	Mucin-2	TPPTF	StcE	StcE	StcEx2
(T)PI(T)(T)t[N1]t[N1]		N2				22.545	773.86	2	1.47314	1546.71	85304674	Q02817	Mucin-2	TPITTTT	StcE	StcE	StcEx2
(T)PI(T)t[N1]t[N1]		H1N2				19.2146	804.362	2	0.596747	1607.71	131151909	Q02817	Mucin-2	TPITTT	StcE	StcE	StcEx2
t[N1]PITt[N1]t[N1]						21.419	621.796	2	1.57608	1242.58	91034115	Q02817	Mucin-2	TPITTT	StcE	StcE	StcEx2
t[N1]PIt[N1]t[N1]T						20.7	621.795	2	0.12866	1242.58	55564123	Q02817	Mucin-2	TPITTT	StcE	StcE	StcEx2
(T)PI(T)T		H3N3				20.495	814.352	2	2.11211	1627.69	4874047280	Q02817	Mucin-2	TPITT	StcE	StcE	StcEx2
t[H1N1]PIt[H1N1]t[H1N1]						20.17	814.351	2	1.00694	1627.69	4874047280	Q02817	Mucin-2	TPITT	StcE	StcE	StcEx2
t[N1]PISt[N1]t[H1N1]						18.6414	695.815	2	1.44435	1390.62	54111296	Q02817	Mucin-2	TPISTT	StcE	StcE	StcEx2
t[N1]PISt[H1N1]t[N1]						18.6414	695.815	2	1.44435	1390.62	54111296	Q02817	Mucin-2	TPISTT	StcE	StcE	StcEx2
(T)L(T)PI(T)T		H2N3				32.0866	840.392	2	2.08237	1679.77	266232922	Q02817	Mucin-2	TLTPITT	StcE	StcE	StcEx2
(T)L(T)PI(T)t[N1]		H4N4				26.6773	804.02	3	3.8971	2410.04	37499397	Q02817	Mucin-2	TLTPITT	StcE	StcE	StcEx2
(T)L(T)PI(T)T		H2N2				33.2857	738.851	2	1.42113	1476.69	54093675	Q02817	Mucin-2	TLTPITT	StcE	StcE	StcEx2
(T)L(T)PIt[N1]T		H1N2				31.6612	759.365	2	1.51443	1517.72	23715731	Q02817	Mucin-2	TLTPITT	StcE	StcE	StcEx2
(T)L(T)PIt[N1]T		H1N2				33.6975	759.364	2	1.11936	1517.72	62883383	Q02817	Mucin-2	TLTPITT	StcE	StcE	StcEx2
(T)L(T)PI(T)t[N1]		H1N2				31.3907	759.365	2	2.30456	1517.72	17254679	Q02817	Mucin-2	TLTPITT	StcE	StcE	StcEx2
(T)L(T)PI(T)t[N1]		H1N2				33.3821	759.366	2	3.62145	1517.72	29765285	Q02817	Mucin-2	TLTPITT	StcE	StcE	StcEx2
t[H1N1]Lt[H1N1]PIt[H1N1]t[H1N1]						27.5643	736.325	3	1.90134	2206.96	38003703	Q02817	Mucin-2	TLTPITT	StcE	StcE	StcEx2
t[H2N2]L(T)PI(T)T		H2N2				28.6069	736.327	3	4.34591	2206.96	20817257	Q02817	Mucin-2	TLTPITT	StcE	StcE	StcEx2
t[N1]LTPIt[N1]t[N1]						34.0079	678.338	2	1.5479	1355.67	88000269	Q02817	Mucin-2	TLTPITT	StcE	StcE	StcEx2
t[N1]LP(T)(T)P(T)t[N1]F	T1272[N1];1279[N1]	H2N3	1272	1280	I,T	37.1138	773.346	3	3.92667	2318.02	7892112	Q02817	Mucin-2	TLPTTPTTF	StcE	StcE	StcEx2
t[N1]LPt[H1N1]t[N1]Pt[N1]t[N1]F	T1272[N1];T1275[H1N1];T1276[N1];T1278[N1];T1279[N1]		1272	1280	I,T	38.0071	719.327	3	1.85822	2155.96	6640769	Q02817	Mucin-2	TLPTTPTTF	StcE	StcE	StcEx2
t[N1]LPPt[H1N1]t[N1]						20.3242	700.825	2	1.48397	1400.64	1508328400	Q02817	Mucin-2	TLPPTT	StcE	StcE	StcEx2
t[N1]LPPt[N1]t[H1N1]						20.3242	700.825	2	1.48397	1400.64	1508328400	Q02817	Mucin-2	TLPPTT	StcE	StcE	StcEx2
t[N1]LPPt[H1N1]t[H1N1]						19.6754	781.853	2	2.60919	1562.69	874502782	Q02817	Mucin-2	TLPPTT	StcE	StcE	StcEx2
t[H1N1]ENP(T)P(T)PI(T)t[N1]	T1890[H1N1];T1900[N1]	H2N3	1890	1900	T,T	28.323	837.701	3	1.56778	2511.09	80676910	Q02817	Mucin-2	TENPTPTPITT	StcE	StcE	StcEx2
(S)(T)(T)P(T)(S)I		H1N4				24.4178	840.871	2	2.60445	1680.73	72803845	Q02817	Mucin-2	STTPTSI	StcE	StcE	StcEx2
(S)(S)PL(T)E		H2N2	4338	4343	T,S	23.7242	682.291	2	1.13588	1363.57	33204865	Q02817	Mucin-2	SSPLTE	StcE	StcE	StcEx2
(S)(S)PLt[N1]E	T4342[N1]	N1	4338	4343	T,S	26.6125	520.238	2	2.06636	1039.47	37415634	Q02817	Mucin-2	SSPLTE	StcE	StcE	StcEx2
(S)(S)PI(T)t[N1]		H1N2				25.6441	688.807	2	2.22124	1376.6	38611414	Q02817	Mucin-2	SSPITT	StcE	StcE	StcEx2
s[N1]SPIt[N1]t[N1]						26.1363	607.78	2	1.20109	1214.55	45808416	Q02817	Mucin-2	SSPITT	StcE	StcE	StcEx2
(T)V(T)P(T)P(T)P(T)(S)		H2N5				21.16	781.012	3	1.95473	2341.02	13342972	Q02817	Mucin-2	TVTPTPTPTS	StcE	StcE	StcEx2
(T)V(T)P(T)P(T)P(T)(S)		H2N6				21.27	848.706	3	2.78071	2544.1	187668053	Q02817	Mucin-2	TVTPTPTPTS	StcE	StcE	StcEx2
(T)V(T)P(T)PIP(T)G		H2N4				30.39	707.329	3	3.94443	2119.96	16825297	Q02817	Mucin-2	TVTPTPIPTG	StcE	StcE	StcEx2
(T)V(T)P(T)PIP(T)G		H3N5				28.62	829.037	3	0.148767	2485.1	56230176	Q02817	Mucin-2	TVTPTPIPTG	StcE	StcE	StcEx2
(T)V(T)P(T)PIP(T)G		H3N5				27.86	829.036	3	-0.213099	2485.1	103539455	Q02817	Mucin-2	TVTPTPIPTG	StcE	StcE	StcEx2
(T)V(T)P(T)PIP(T)G		H3N5				26.8	829.038	3	1.47561	2485.1	51870020	Q02817	Mucin-2	TVTPTPIPTG	StcE	StcE	StcEx2
(T)V(T)P(T)PIP(T)G		H2N5F1				28.4	823.707	3	2.25404	2469.1	70457642	Q02817	Mucin-2	TVTPTPIPTG	StcE	StcE	StcEx2
(T)(T)P(S)P(T)(T)		H1N4				18.45	839.862	2	1.20853	1678.72	210533014	Q02817	Mucin-2	TTPSPTT	StcE	StcE	StcEx2
(T)(T)PPP(T)t[N1]		H1N3				17.7	844.874	2	1.95296	1688.74	107657735	Q02817	Mucin-2	TTPPPTT	StcE	StcE	StcEx2
t[N1](S)GGH(T)L	T4372[N1]	H2N2	4372	4378	T,S	17.92	803.341	2	0.510369	1605.67	44813280	Q02817	Mucin-2	TSGGHTL	StcE	StcE	StcEx2
(T)(S)GGH(T)L		H2N3	4372	4378	T,S	18.39	803.341	2	0.136928	1605.67	20908524	Q02817	Mucin-2	TSGGHTL	StcE	StcE	StcEx2
(T)(S)GGH(T)L		H1N4	4372	4378	T,S	18.29	823.855	2	1.22595	1646.7	35190146	Q02817	Mucin-2	TSGGHTL	StcE	StcE	StcEx2
(T)Q(T)P(T)(T)(T)PI(T)(T)		H1N6				25.08	848.049	3	1.60368	2542.13	54404547	Q02817	Mucin-2	TQTPTTTPITT	StcE	StcE	StcEx2
(T)Q(T)P(T)t[N1]		H1N3				18.29	811.85	2	1.50274	1622.69	570773034	Q02817	Mucin-2	TQTPTT	StcE	StcE	StcEx2
(T)Q(T)P(T)(S)(T)PI(T)(T)		H1N6				24.23	843.376	3	0.525665	2528.11	39338999	Q02817	Mucin-2	TQTPTSTPITT	StcE	StcE	StcEx2
(T)Q(T)P(T)P(T)PI(T)(T)		N5				29.2	725.007	3	2.29883	2173	12201890	Q02817	Mucin-2	TQTPTPTPITT	StcE	StcE	StcEx2
(T)Q(T)P(T)P(T)PI(T)(T)		H1N5				28.07	779.024	3	1.8827	2335.05	6745038	Q02817	Mucin-2	TQTPTPTPITT	StcE	StcE	StcEx2
(T)Q(T)P(T)P(T)PI(T)(T)		H2N5				26.54	833.042	3	2.0007	2497.11	22613888	Q02817	Mucin-2	TQTPTPTPITT	StcE	StcE	StcEx2
(T)Q(T)P(T)P(T)PI(T)(T)		H2N5				27.76	833.042	3	2.12075	2497.11	30000430	Q02817	Mucin-2	TQTPTPTPITT	StcE	StcE	StcEx2
(T)Q(T)P(T)L(T)PI(T)(T)		H1N5				36.8	784.369	3	2.80481	2351.08	1489740	Q02817	Mucin-2	TQTPTLTPITT	StcE	StcE	StcEx2
t[H1N1]Q(T)P(T)Lt[N1]PIt[N1]t[N1]		N1				37.44	784.369	3	3.18729	2351.08	4303980	Q02817	Mucin-2	TQTPTLTPITT	StcE	StcE	StcEx2
(T)Q(T)P(T)L(T)PI(T)(T)		H2N5				35.96	838.386	3	2.50482	2513.14	9191397	Q02817	Mucin-2	TQTPTLTPITT	StcE	StcE	StcEx2
(T)Q(T)P(T)L		H1N3				28.18	716.327	2	0.321082	1431.65	10218437	Q02817	Mucin-2	TQTPTL	StcE	StcE	StcEx2
(T)P(T)(T)VLI(T)(T)		H3N6				30.13	816.705	3	0.575483	2448.1	51565298	Q02817	Mucin-2	TPTTVLITT	StcE	StcE	StcEx2
(T)P(T)(T)VLI(T)(T)		H3N6				30.88	816.705	3	0.697927	2448.1	25176190	Q02817	Mucin-2	TPTTVLITT	StcE	StcE	StcEx2
(T)P(T)P(T)PI(T)(T)		H1N5				27.12	702.655	3	0.882369	2105.95	11557864	Q02817	Mucin-2	TPTPTPITT	StcE	StcE	StcEx2
(T)P(T)P(T)PI(T)(T)		H2N5				25.84	756.672	3	0.422905	2268	53944124	Q02817	Mucin-2	TPTPTPITT	StcE	StcE	StcEx2
(T)P(T)P(T)P(T)G		H3N4				17.64	690.626	3	0.695022	2069.86	15905201	Q02817	Mucin-2	TPTPTPTG	StcE	StcE	StcEx2
(T)P(T)L(T)PI(T)(T)		H1N5				36.02	707.999	3	1.20528	2121.98	7128519	Q02817	Mucin-2	TPTLTPITT	StcE	StcE	StcEx2
(T)P(T)L(T)PI(T)(T)		H2N5				34.23	762.016	3	0.463683	2284.03	3802134	Q02817	Mucin-2	TPTLTPITT	StcE	StcE	StcEx2
(T)P(S)PP(T)(T)		H1N4				22.03	837.865	2	1.28302	1674.72	240573836	Q02817	Mucin-2	TPSPPTT	StcE	StcE	StcEx2
(T)P(S)PP(T)(T)		H3N5				22.35	734.641	3	0.884787	2201.91	83139733	Q02817	Mucin-2	TPSPPTT	StcE	StcE	StcEx2
(T)P(S)PP(T)I		H1N3	1585	1591	T,T	34.92	742.345	2	2.67397	1483.68	43394998	Q02817	Mucin-2	TPSPPTI	StcE	StcE	StcEx2
(T)P(S)PPt[H1N1]I	T1590[H1N1]	N1	1585	1591	T,T	34.96	640.804	2	0.912917	1280.6	20984945	Q02817	Mucin-2	TPSPPTI	StcE	StcE	StcEx2
(T)P(S)PPI(S)(T)		H1N3	1453	1460	T,T	28.24	785.86	2	1.23432	1570.71	15158788	Q02817	Mucin-2	TPSPPIST	StcE	StcE	StcEx2
(T)PI(S)(T)		H1N4				19.73	746.831	2	2.20264	1492.65	37681613	Q02817	Mucin-2	TPIST	StcE	StcE	StcEx2
t[N1]PIt[H1N1]t[H1N1]t[H1N1]t[N1]						15.88	745.989	3	1.95714	2235.95	64823117	Q02817	Mucin-2	TPITTTT	StcE	StcE	StcEx2
(T)PI(T)PP(T)(S)(T)(T)		N5				29.09	677.648	3	1.68721	2030.93	6725071	Q02817	Mucin-2	TPITPPTSTT	StcE	StcE	StcEx2
(T)PI(S)(T)(T)		H1N4				17.7	797.355	2	1.88749	1593.7	21301351	Q02817	Mucin-2	TPISTT	StcE	StcE	StcEx2
(T)L(T)PI(T)(T)(T)(T)		H1N6				27.28	777.024	3	2.63399	2329.05	4621595	Q02817	Mucin-2	TLTPITTTT	StcE	StcE	StcEx2
t[N1]Lt[N1]PIt[N1](T)(T)t[N1]		H1N2				26.06	777.024	3	2.50529	2329.05	10614139	Q02817	Mucin-2	TLTPITTTT	StcE	StcE	StcEx2
(T)L(T)PI(T)(T)(T)(T)		H2N6				27.43	831.041	3	0.65781	2491.11	30427884	Q02817	Mucin-2	TLTPITTTT	StcE	StcE	StcEx2
(T)L(T)PI(T)(T)(T)(T)		H2N6				26.7	831.042	3	1.86112	2491.11	36701631	Q02817	Mucin-2	TLTPITTTT	StcE	StcE	StcEx2
(T)L(T)PI(T)(T)(T)(T)		H2N6				25.34	831.041	3	1.13913	2491.11	17134081	Q02817	Mucin-2	TLTPITTTT	StcE	StcE	StcEx2
(T)L(T)PI(T)(T)(T)		N4				31.09	830.401	2	0.373314	1659.79	9417536	Q02817	Mucin-2	TLTPITTT	StcE	StcE	StcEx2
t[N1]Lt[N1]PIt[N1]T						34.55	678.338	2	1.69532	1355.67	301910881	Q02817	Mucin-2	TLTPITT	StcE	StcE	StcEx2
(T)L(T)PI(T)(T)		H3N5				26.54	750.002	2	3.37778	2247.98	8224520	Q02817	Mucin-2	TLTPITT	StcE	StcE	StcEx2
t[N1]LPt[H1N1]t[H1N1]Pt[H1N1]t[N1]F	T1272[N1];T1275[H1N1];T1276[H1N1];T1278[H1N1];T1279[N1]		1272	1280	I,T	35.55	827.362	3	1.25298	2480.07	95720345	Q02817	Mucin-2	TLPTTPTTF	StcE	StcE	StcEx2
(T)LPP(T)t[N1]		H2N2				19.68	781.852	2	1.58598	1562.69	874502782	Q02817	Mucin-2	TLPPTT	StcE	StcE	StcEx2
(T)AI(T)(T)		H2N3				20.05	720.317	2	1.03427	1439.63	32323637	Q02817	Mucin-2	TAITT	StcE	StcE	StcEx2
(S)PPP(T)(S)(T)		H2N3	1407	1413	P,T	15.98	810.344	2	1.72766	1619.68	39211390	Q02817	Mucin-2	SPPPTST	StcE	StcE	StcEx2
s[N1]PPPSt[N1]t[N1]	S4379[N1];T4384[N1];T4385[N1]		4379	4385	L,T	17.97	648.29	2	0.308504	1295.57	38746464	Q02817	Mucin-2	SPPPSTT	StcE	StcE	StcEx2
(T)(T)P(S)(S)t[N1]t[N1]	T1719[N1];T1719[N1]	N2	1713	1719	T,T	17.38	753.826	2	1.83066	1506.64	14196030	Q02817	Mucin-2	TTPSSTT	StcE	StcE	StcEx2
t[N1](T)(T)PPPt[N1]t[N1]		N2				18.07	915.91	2	1.43027	1830.81	151612669	Q02817	Mucin-2	TTTPPPTT	StcE	StcE	StcEx2
(T)PI(T)t[N1]		N2AcA1				28.62	737.826	2	2.19565	1474.64	106250617	Q02817	Mucin-2	TPITT	StcE	StcE	StcEx2
(T)PI(T)t[N1AcA1]		N2				28.62	737.826	2	2.19565	1474.64	106250617	Q02817	Mucin-2	TPITT	StcE	StcE	StcEx2
t[N1]PIt[N1Ac2A1]t[N1]						33.11	758.83	2	1.08061	1516.65	22022111	Q02817	Mucin-2	TPITT	StcE	StcE	StcEx2
(T)PI(T)t[N1]		N2Ac2A1				30.56	758.831	2	1.60774	1516.65	79097261	Q02817	Mucin-2	TPITT	StcE	StcE	StcEx2
(T)PI(T)(T)		N3Ac2A1				32.51	758.83	2	0.817048	1516.65	40615965	Q02817	Mucin-2	TPITT	StcE	StcE	StcEx2
t[N1]PIt[N1]t[N1Ac2A1]						33.06	758.832	2	3.18912	1516.65	126157944	Q02817	Mucin-2	TPITT	StcE	StcE	StcEx2
t[N1]PIt[N1]t[N1]						22.35	571.272	2	0.910251	1141.54	4201077066	Q02817	Mucin-2	TPITT	StcE	StcE	StcEx2
(T)PI(T)t[N1]		N2A1				27.54	716.821	2	2.25998	1432.63	29778011	Q02817	Mucin-2	TPITT	StcE	StcE	StcEx2
t[N1]PIt[AcN1]t[N1]						24.17	592.278	2	2.14427	1183.55	31848908	Q02817	Mucin-2	TPITT	StcE	StcE	StcEx2
t[N1]PIt[N1]t[AcN1]						31.69	592.278	2	1.80659	1183.55	16933971	Q02817	Mucin-2	TPITT	StcE	StcE	StcEx2
(T)L(T)PI(T)(T)		N4AcA1				38.7	946.431	2	1.10943	1891.85	21733670	Q02817	Mucin-2	TLTPITT	StcE	StcE	StcEx2
(T)L(T)PIt[N1]t[N1]		N2AcA1				40.7	946.431	2	1.63773	1891.85	25463767	Q02817	Mucin-2	TLTPITT	StcE	StcE	StcEx2
(T)L(T)PI(T)(T)		N4Ac2A1				40.15	967.438	2	2.7392	1933.86	41627571	Q02817	Mucin-2	TLTPITT	StcE	StcE	StcEx2
t[N1]L(T)PI(T)t[N1Ac2A1]		N2				41.28	967.437	2	1.80891	1933.86	60493658	Q02817	Mucin-2	TLTPITT	StcE	StcE	StcEx2
(T)L(T)PIt[N1]t[N1]		N2Ac2A1				42.27	967.435	2	0.465148	1933.86	47049729	Q02817	Mucin-2	TLTPITT	StcE	StcE	StcEx2
(T)L(T)PIt[AcN1]t[N1]		N2				34.55	800.884	2	2.12266	1600.76	21179481	Q02817	Mucin-2	TLTPITT	StcE	StcE	StcEx2
(T)L(T)PIt[N1]t[N1]		N1AcN1				35.02	800.883	2	1.12376	1600.76	28514868	Q02817	Mucin-2	TLTPITT	StcE	StcE	StcEx2
(T)L(T)PI(T)t[N1]		N2AcN1				36.28	800.883	2	1.12376	1600.76	12365260	Q02817	Mucin-2	TLTPITT	StcE	StcE	StcEx2
(T)L(T)PI(T)t[AcN1]		N3				41.28	800.884	2	1.87294	1600.76	11649236	Q02817	Mucin-2	TLTPITT	StcE	StcE	StcEx2
(T)V(T)P(T)P(T)P(T)G		N5AcA1				27.38	1160.51	2	1.18483	2320.01	115436633	Q02817	Mucin-2	TVTPTPTPTG	StcE	StcE	StcEx2
t[N1]V(T)P(T)Pt[N1]Pt[N1]G		N2Ac2A1				29.68	788.012	3	1.71318	2362.02	62443632	Q02817	Mucin-2	TVTPTPTPTG	StcE	StcE	StcEx2
t[N1]Vt[N1Ac2A1]Pt[N1]Pt[N1]Pt[N1]G						30.83	788.011	3	1.33247	2362.02	45621842	Q02817	Mucin-2	TVTPTPTPTG	StcE	StcE	StcEx2
(T)V(T)P(T)P(T)P(T)G		N4AcN1				25.84	1014.96	2	0.517262	2028.91	130394351	Q02817	Mucin-2	TVTPTPTPTG	StcE	StcE	StcEx2
(T)V(T)P(T)P(T)P(T)G		N4AcN1				26.33	1014.96	2	1.50252	2028.91	56508654	Q02817	Mucin-2	TVTPTPTPTG	StcE	StcE	StcEx2
(T)V(T)P(T)P(T)P(T)G		N4AcN1				27.43	1014.96	2	1.30547	2028.91	113002344	Q02817	Mucin-2	TVTPTPTPTG	StcE	StcE	StcEx2
(T)V(T)P(T)P(T)Pt[N1]G		N3AcN1				27.92	1014.96	2	0.615788	2028.91	76511952	Q02817	Mucin-2	TVTPTPTPTG	StcE	StcE	StcEx2
(T)Q(T)P(T)(T)		N4AcA1				27.65	918.383	2	2.63507	1835.75	93975416	Q02817	Mucin-2	TQTPTT	StcE	StcE	StcEx2
t[H1N1]VNPVEFN	3045[H1N1]		3045	3052	A,T	37.44	642.796	2	1.22901	1284.58	12201624	P13611	Versican core protein	TVNPVEFN	StcE	Non-specific	StcEx2
(T)PRIGPKV(S)L		H2N2	1123	1132	L,S	31.37	599.979	3	0.561131	1797.92	6147148	P13611	Versican core protein	TPRIGPKVSL	StcE	StcE	StcEx2
(T)PRIGPKV(S)L		H2N2A1	1123	1132	L,S	34.6	697.012	3	2.20465	2089.02	3118771	P13611	Versican core protein	TPRIGPKVSL	StcE	StcE	StcEx2
(T)PRIGPKV(S)L		H2N2A1	1123	1132	L,S	36.12	697.01	3	0.196076	2089.02	1745587	P13611	Versican core protein	TPRIGPKVSL	StcE	StcE	StcEx2
(T)LENLGAQ(T)		H2N2	1798	1806	N,T	30.98	838.879	2	1.04306	1676.75	10105273	P13611	Versican core protein	TLENLGAQT	StcE	Non-specific	StcEx2
(T)LENLGAQ(T)		H2N2A1	1798	1806	N,T	38.07	984.426	2	0.990426	1967.84	3466113	P13611	Versican core protein	TLENLGAQT	StcE	Non-specific	StcEx2
(S)(T)PVF		H2N2	1789	1793	D,T	30.33	640.78	2	1.41234	1280.55	1379282	P13611	Versican core protein	STPVF	StcE	Non-specific	StcEx2
(T)(T)LPEA		H1N1	2194	2199	Y,T	32.99	644.283	2	0.94679	1287.56	2593542	P13611	Versican core protein	TTLPEA	StcE	Non-specific	StcEx2
(T)(T)LIEILS		H2N2	2330	2337	S,D	52.77	810.399	2	1.65351	1619.79	894763	P13611	Versican core protein	TTLIEILS	StcE	Non-specific	StcEx2
(T)EHSSIHQPGVQEGL		H1N1	1807	1821	T,T	28.62	661.978	3	2.31126	1983.91	3283297	P13611	Versican core protein	TEHSSIHQPGVQEGL	StcE	non-specific	StcEx2
V(T)FGEEVEK(S)(T)		H2N2	1568	1578	E,S	29.41	978.434	2	1.17024	1955.86	13065650	P13611	Versican core protein	VTFGEEVEKST	Non-specific	StcE	StcEx2
t[H1N1]VRWAEEIQ	1262[H1N1]		2362	2370	Q,T	36.76	748.861	2	1.6425	1496.71	4896621	P13611	Versican core protein	TVRWAEEIQ	StcE	Non-specific	StcEx2
(T)VRWAEEIQ(T)		H2N2	2362	2371	Q,S	37.12	981.951	2	2.23026	1962.89	5870703	P13611	Versican core protein	TVRWAEEIQT	StcE	Non-specific	StcEx2
t[N1]KPVt[H1N1]t[N1]						14.37	709.339	2	2.06531	1417.67	28002755	P12111	Collagen alpha-3(VI) chain	TKPVTT	StcE	StcE	StcEx2
(T)KPV(T)(T)		H2N3				14.2	790.365	2	2.23315	1579.72	11924422	P12111	Collagen alpha-3(VI) chain	TKPVTT	StcE	StcE	StcEx2
(S)FFEVPA(T)(T)		H2N2A1	1680	1688	E,I	52.77	1010.43	2	0.603706	2019.84	7658574	P13611	Versican core protein	SFFEVPATT	StcE	StcE	StcEx2
(S)PD(T)KLEP(S)ED		H1N1	2893	2903	L,D	25.03	791.848	2	2.24791	1582.69	3278621	P13611	Versican core protein	SPDTKLEPSED	StcE	Non-specific	StcEx2
(T)(T)LIEIL		H2N2	2300	2336	S,S	54.29	766.884	2	2.54929	1532.76	5054978	P13611	Versican core protein	TTLIEIL	StcE	Non-specific	StcEx2
IGNPWPDDLLs[H1N1]	1614[H1N1]		1604	1614	L,T	58.15	796.373	2	1.24942	1591.74	1201297	P13611	Versican core protein	IGNPWPDDLLS	Non-specific	Non-specific	StcEx2
t[H2N2F1]I						17.27	555.24	2	1.49485	1109.47	197303377	Unknown	Unknown	TI	Unknown	Unknown	StcEx2
t[H2N2F1]I						17.53	555.24	2	1.85506	1109.47	144186293	Unknown	Unknown	TI	Unknown	Unknown	StcEx2
t[H2N2F1]I						17.86	555.24	2	1.67495	1109.47	271429269	Unknown	Unknown	TI	Unknown	Unknown	StcEx2
t[H2N2F1]I						20.75	555.24	2	0.594338	1109.47	37921999	Unknown	Unknown	TI	Unknown	Unknown	StcEx2
t[H2N3F2]I						16.09	729.809	2	1.61686	1458.61	19519291	Unknown	Unknown	TI	Unknown	Unknown	StcEx2
t[H1N1]Vt[N1]Pt[N1]Pt[H1N1]Pt[N1]G						21.5	771.008	3	1.88066	2311.01	165824036	Q02817	Mucin-2	TVTPTPTPTG	StcE	StcE	StcEx2
(T)PI(T)PPt[H1N1]s[N1]		N2				29.96	894.406	2	-0.0614933	1787.8	326558068	Q02817	Mucin-2	TPITPPTS	StcE	StcE	StcEx2
t[N1]t[N1]Vt[N1]Pt[N1]Pt[N1]Pt[N1]G						22.67	764.349	3	1.99299	2291.03	65153070	Q02817	Mucin-2	TTVTPTPTPTG	StcE	StcE	StcEx2
(T)Q(T)P(T)M		N3				25.24	644.279	2	0.488919	1287.55	2154183	Q02817	Mucin-2	TQTPTM	StcE	StcE	StcEx2
(T)Q(T)P(T)L		N3				29.96	635.301	2	0.519439	1269.59	19208006	Q02817	Mucin-2	TQTPTL	StcE	StcE	StcEx2
(T)QAP(T)P(T)AI(T)(T)		H1N4				30.92	692.655	2	1.64584	2075.95	5531169	Q02817	Mucin-2	TQAPTPTAITT	StcE	StcE	StcEx2
(T)PP(T)F(S)PF(S)(T)(T)		N6				40.55	801.022	3	3.17096	2401.04	4757284	Q02817	Mucin-2	TPPTFSPFSTT	StcE	StcE	StcEx2
t[N1]PIt[H1N1]t[N1]						20.8	652.298	2	0.797182	1303.59	1536113582	Q02817	Mucin-2	TPITT	StcE	StcE	StcEx2
(T)PI(T)PPA(S)(T)(T)		H1N5				28.13	721.663	3	2.17092	2162.97	2597154	Q02817	Mucin-2	TPITPPASTT	StcE	StcE	StcEx2
t[N1]Pt[N1]s[N1]I						21.44	564.264	2	1.49753	1127.52	149184733	Q02817	Mucin-2	TPTSI	StcE	StcE	StcEx2
(T)AI(T)(T)		N3				22.25	558.264	2	0.438861	1115.52	13831140	Q02817	Mucin-2	TAITT	StcE	StcE	StcEx2
(T)P(T)P(T)P(T)G		H1N4				16.9	582.592	3	1.85379	1745.76	1044864	Q02817	Mucin-2	TPTPTPTG	StcE	StcE	StcEx2
(T)P(T)P(T)PI(T)(T)(T)		H1N6				24.17	804.032	3	2.72793	2410.07	48311243	Q02817	Mucin-2	TPTPTPITTT	StcE	StcE	StcEx2
(T)P(T)P(T)PI(S)(T)		H1N5				26.06	697.983	3	1.72402	2091.93	16114759	Q02817	Mucin-2	TPTPTPIST	StcE	StcE	StcEx2
(T)P(T)PI(T)(T)		H1N4				24.76	852.889	2	1.52423	1704.77	307269769	Q02817	Mucin-2	TPTPITT	StcE	StcE	StcEx2
(T)PP(T)F(S)PF(S)(T)		H3N5				39.38	861.699	3	2.97862	2583.07	8449085	Q02817	Mucin-2	TPPTFSPFST	StcE	StcE	StcEx2
(T)PI(T)PP(T)(S)		H2N4				28.67	650.625	3	1.89049	1949.86	6872006	Q02817	Mucin-2	TPITPPTS	StcE	StcE	StcEx2
(T)PI(T)PP(T)(S)		H2N4				29.41	650.625	3	1.2757	1949.86	3106709	Q02817	Mucin-2	TPITPPTS	StcE	StcE	StcEx2
(T)PI(T)PPA(S)(T)		H3N4				29.65	728.323	3	3.1488	2182.95	2159550	Q02817	Mucin-2	TPITPPAST	StcE	StcE	StcEx2
(T)L(T)PI(T)(T)(T)		H1N5				28.62	675.648	3	1.44059	2024.93	2683101	Q02817	Mucin-2	TLTPITTT	StcE	StcE	StcEx2
(T)L(T)PI(T)(T)(T)		H2N5				26.11	729.666	3	2.56739	2186.98	2645455	Q02817	Mucin-2	TLTPITTT	StcE	StcE	StcEx2
(T)L(T)PI(T)(T)(T)		H2N5				27.43	729.666	3	2.56739	2186.98	2087636	Q02817	Mucin-2	TLTPITTT	StcE	StcE	StcEx2
(T)ENP(T)P(T)PI(T)(T)		H1N4				30.66	715.991	3	1.9274	2145.95	1601148	Q02817	Mucin-2	TENPTPTPITT	StcE	StcE	StcEx2
(T)AI(T)(T)		H1N3				21.21	639.291	2	1.16536	1277.57	19662224	Q02817	Mucin-2	TAITT	StcE	StcE	StcEx2
s[H1N1]PFs[N1]t[N1]	S1771[H1N1];T1774[N1];T1775[N1]		1771	1775	F,T	25.7204	655.275	2	1.06062	1309.54	21931357	Q02817	Mucin-2	SPFST	StcE	StcE	StcEx2
s[H1N1]GGHt[H1N1]L	4373[H1N1]; 4377[H1N1]		4373	4378	T, S	17.64	651.278	2	0.69095	1301.55	16112815	Q02817	Mucin-2	SGGHTL	StcE	StcE	StcEx2
t[N1]Vt[N1]Pt[N1]Pt[N1]PTGt[N1]Q					N, T	23.05	739.342	3	2.02433	2216.01	19985759	Q02817	Mucin-2	TVTPTPTPTGTQ	StcE	StcE	StcEx2
(T)V(T)PI(T)(T)		H3N4				24.81	677.636	3	2.33656	2030.89	4077455	Q02817	Mucin-2	TVTPITT	StcE	StcE	StcEx2
(T)V(T)P(T)P(T)P(T)G		H1N6				20.9	784.684	3	2.0178	2352.03	24900011	Q02817	Mucin-2	TVTPTPTPTG	StcE	StcE	StcEx2
(T)QAP(T)P(T)AI(T)(T)		H2N4				29.47	746.673	3	1.52678	2238	6744070	Q02817	Mucin-2	TQAPTPTAITT	StcE	StcE	StcEx2
t[N1]Pt[H1N1]t[H1N1]VLIt[H1N1]t[H1N1]						28.6301	870.723	3	0.99917	2610.15	301917662	Q02817	Mucin-2	TPTTVLITT	StcE	StcE	StcEx2
(T)P(T)(S)(T)PI(S)(T)		H1N6				23.16	762.336	3	1.15435	2284.99	2198971	Q02817	Mucin-2	TPTSTPIST	StcE	StcE	StcEx2
(T)P(T)P(T)P(T)G		H2N4				17.75	954.411	2	1.80216	1907.81	1343025015	Q02817	Mucin-2	TPTPTPTG	StcE	StcE	StcEx2
(T)P(T)P(T)P(T)G		H2N4				18.34	954.41	2	1.38305	1907.81	409213658	Q02817	Mucin-2	TPTPTPTG	StcE	StcE	StcEx2
(T)P(S)(T)(T)L(T)PI(T)(T)		H1N6				36.02	838.385	3	0.894578	2513.14	9191397	Q02817	Mucin-2	TPSTTLTPITT	StcE	StcE	StcEx2
(T)P(S)(S)PI(T)(T)		H1N5				24.4	990.936	2	0.81741	1980.86	57177657	Q02817	Mucin-2	TPSSPITT	StcE	StcE	StcEx2
(T)P(S)(S)PI(T)(T)		H1N5				24.76	990.937	2	1.32198	1980.86	82887934	Q02817	Mucin-2	TPSSPITT	StcE	StcE	StcEx2
(T)P(S)PP(T)(T)		H2N4				22.51	918.892	2	1.93168	1836.77	1956584368	Q02817	Mucin-2	TPSPPTT	StcE	StcE	StcEx2
(T)P(S)PP(T)(T)		H2N4				23.43	918.892	2	1.38754	1836.77	3692133427	Q02817	Mucin-2	TPSPPTT	StcE	StcE	StcEx2
(T)PI(T)PP(T)(S)(T)(T)		H1N5				27.22	731.665	3	0.742599	2192.98	7941519	Q02817	Mucin-2	TPITPPTSTT	StcE	StcE	StcEx2
(T)PI(T)PP(T)(S)(T)(T)		H1N5				27.59	731.666	3	1.69932	2192.98	7677607	Q02817	Mucin-2	TPITPPTSTT	StcE	StcE	StcEx2
(T)PI(T)PPA(S)(T)(T)		H2N5				25.29	775.679	3	0.214866	2325.02	7164574	Q02817	Mucin-2	TPITPPASTT	StcE	StcE	StcEx2
(T)PI(T)PPA(S)(T)(T)		H2N5				26.28	775.681	3	3.30893	2325.02	7066164	Q02817	Mucin-2	TPITPPASTT	StcE	StcE	StcEx2
(T)PI(T)PPA(S)(T)(T)		H2N5				26.64	775.681	3	2.92217	2325.02	2705713	Q02817	Mucin-2	TPITPPASTT	StcE	StcE	StcEx2
t[N1]Lt[N1]PIt[H1N1]t[N1]t[N1]t[N1]						28.07	777.024	3	1.47572	2329.05	22998097	Q02817	Mucin-2	TLTPITTTT	StcE	StcE	StcEx2
(T)L(T)PIt[N1]t[N1]		H1N2				31.92	860.905	2	2.14891	1720.8	907547047	Q02817	Mucin-2	TLTPITT	StcE	StcE	StcEx2
(T)L(T)PI(T)(T)		H1N5				30.28	962.443	2	0.155853	1923.88	45609220	Q02817	Mucin-2	TLTPITT	StcE	StcE	StcEx2
(T)L(T)PI(T)(T)		H1N5				31.43	962.444	2	0.987072	1923.88	52831737	Q02817	Mucin-2	TLTPITT	StcE	StcE	StcEx2
(T)ENP(T)P(T)PI(T)(T)		H1N5				29.74	783.684	3	1.80345	2349.03	9533119	Q02817	Mucin-2	TENPTPTPITT	StcE	StcE	StcEx2
(T)(T)V(T)P(T)P(T)P(T)G		H1N5				23.64	750.673	3	1.85167	2250	24997166	Q02817	Mucin-2	TTVTPTPTPTG	StcE	StcE	StcEx2
(T)Q(T)P		H2N4				14.64	791.828	2	1.64177	1582.65	15739444	Q02817	Mucin-2	TQTP	StcE	StcE	StcEx2
(T)Q(T)P		H1N4				15.29	710.803	2	2.81373	1420.59	6006837	Q02817	Mucin-2	TQTP	StcE	StcE	StcEx2
t[N2Ac2A1]Q						19.62	515.204	2	2.5621	1029.4	4309649	Unknown	Unknown	TQ	StcE	StcE	StcEx2
t[N2Ac2A1]Q						21.92	515.204	2	1.7857	1029.4	1801966	Unknown	Unknown	TQ	StcE	StcE	StcEx2
(T)(T)V		N3				13.05	465.214	2	1.64441	929.419	401264	Unknown	Unknown	TTV	StcE	StcE	StcEx2
(T)(T)		H1N3Ac2A1				21.86	684.265	2	2.29444	1367.52	5923450	Unknown	Unknown	TT	StcE	StcE	StcEx2
(T)F(S)LLVE(T)(T)		H3N3	244	252	P,S	44.19	1053.47	2	0.142386	2105.94	9275730	P98160	Basement membrane-specific heparan sulfate proteoglycan core protein	TFSLLVETT	StcE	StcE	StcEx2
(T)P(S)PP(T)(T)		H3N4				22.51	999.919	2	1.87516	1998.83	6627259563	Q02817	Mucin-2	TPSPPTT	StcE	StcE	StcEx2
(T)P(S)PP(T)(T)		H4N4				19.52	1080.94	2	0.716966	2160.88	141386471	Q02817	Mucin-2	TPSPPTT	StcE	StcE	StcEx2
(T)P(S)PP(T)(T)		H4N4				20.59	1080.94	2	1.17953	2160.88	293668701	Q02817	Mucin-2	TPSPPTT	StcE	StcE	StcEx2
(T)P(S)PP(T)(T)		H4N4				21.75	1080.94	2	1.36455	2160.88	567931519	Q02817	Mucin-2	TPSPPTT	StcE	StcE	StcEx2
(T)P(S)PP(T)(T)		H4N4				22.3	1080.94	2	0.716966	2160.88	492554542	Q02817	Mucin-2	TPSPPTT	StcE	StcE	StcEx2
(T)P(S)PP(T)(T)		H3N4				25.01	999.916	2	-0.72506	1998.83	501605700	Q02817	MUC-2	TPSPPTT	StcE	StcE	StcE	240404_SCL_N1-57_Angelo_Tumor1_StcE_5µL

## Sheet: Colon2 Tumor1
Sequence	Mod Positions	Unlocalized	Start	End	Flanking Residues	RT (min)	Obs. m/z	z	ppm	Calculated [M+H]+	Area	Accession	Protein Name	Base Sequence	N-term Cleavage	C-term Cleavage	Sample Conditions
t[N1]Vt[N1]Pt[N1]Pt[N1]Pt[N1]s[N1]					T, T	25.49	740.669	3	1.17	2219.99	770875980	Q02817	Mucin-2	TVTPTPTPTS	StcE	StcE	StcE
t[N1]Vt[N1]Pt[N1]PTPt[N1]G					N, T	24.1	892.413	2	-1.29	1783.82	165833981	Q02817	Mucin-2	TVTPTPTPTG	StcE	StcE	StcE
t[N1]Vt[N1]Pt[N1]Pt[N1]Pt[N1]G					N, T	25.06	662.972	3	-0.1	1986.9	9963280825	Q02817	Mucin-2	TVTPTPTPTG	StcE	StcE	StcE
t[N1]Vt[N1]Pt[H1N1]Pt[N1]Pt[N1]G					N, T	23.84	716.99	3	1.3	2148.95	1808546874	Q02817	Mucin-2	TVTPTPTPTG	StcE	StcE	StcE
t[N1]Vt[N1]Pt[N1]Pt[N1]Pt[H1N1]G					N, T	24.1	716.989	3	-0.37	2148.95	14938583667	Q02817	Mucin-2	TVTPTPTPTG	StcE	StcE	StcE
t[N1]Vt[N1]Pt[H1N1]Pt[N1]Pt[H1N1]G					N, T	23	771.008	3	1.21	2311.01	8113608252	Q02817	Mucin-2	TVTPTPTPTG	StcE	StcE	StcE
t[H1N1]Vt[N1]Pt[N1]Pt[N1]Pt[H1N1]G					N, T	23.63	771.008	3	1.73	2311.01	3700705940	Q02817	Mucin-2	TVTPTPTPTG	StcE	StcE	StcE
t[N1]Vt[N1]Pt[H1N1]Pt[H1N1]Pt[H1N1]G					N, T	22.43	825.026	3	1.63632	2473.06	9537724596	Q02817	Mucin-2	TVTPTPTPTG	StcE	StcE	StcE
t[H1N1]Vt[N1]Pt[H1N1]Pt[H1N1]Pt[H1N1]G					N, T	21.89	879.042	3	0.27	2635.11	1820322006	Q02817	Mucin-2	TVTPTPTPTG	StcE	StcE	StcE
t[N1]Vt[H1N1]Pt[H1N1]Pt[H1N1]Pt[H1N1]G					N, T	21.09	879.043	3	1.29	2635.11	726873550	Q02817	Mucin-2	TVTPTPTPTG	StcE	StcE	StcE
(T)V(T)P(T)P(T)P(T)G		H4N6			N, T	21.2	946.735	3	0.0880218	2838.19	3376066653	Q02817	Mucin-2	TVTPTPTPTG	StcE	StcE	StcE
(T)V(T)P(T)P(T)P(T)G		H2N6			N, T	22.59	838.701	3	0.695521	2514.09	2384166428	Q02817	Mucin-2	TVTPTPTPTG	StcE	StcE	StcE
(T)V(T)P(T)P(T)P(T)G		H1N5A1			N, T	27.52	814.022	3	1.16705	2440.05	283661740	Q02817	Mucin-2	TVTPTPTPTG	StcE	StcE	StcE
(T)V(T)P(T)P(T)P(T)G		H1N5A1			N, T	26.56	814.022	3	1.53559	2440.05	932244594	Q02817	Mucin-2	TVTPTPTPTG	StcE	StcE	StcE
(T)V(T)P(T)P(T)P(T)G		N4			N, T	26.83	892.415	2	0.532264	1783.82	63587704	Q02817	Mucin-2	TVTPTPTPTG	StcE	StcE	StcE
(T)V(T)P(T)P(T)P(T)G		N4			N, T	27.57	892.414	2	0.0840417	1783.82	91687657	Q02817	Mucin-2	TVTPTPTPTG	StcE	StcE	StcE
(T)V(T)P(T)P(T)P(T)G		N4			N, T	26.35	892.415	2	0.420208	1783.82	78405977	Q02817	Mucin-2	TVTPTPTPTG	StcE	StcE	StcE
(T)V(T)P(T)P(T)P(T)G		N4			N, T	28.04	892.413	2	-1.03651	1783.82	35750383	Q02817	Mucin-2	TVTPTPTPTG	StcE	StcE	StcE
t[N1]Vt[N1]Pt[N1]Pt[N1]P					T, T	26.99	542.589	3	0.8	1625.75	182588429	Q02817	Mucin-2	TVTPTPTP	StcE	StcE	StcE
t[N1]PIt[N1]PPt[N1]s[N1]						34.63	542.589	3	0.25	1625.75	356334195	Q02817	Mucin-2	TPITPPTS	StcE	StcE	StcE
t[N1]PIt[H1N1]PPt[N1]s[N1]						32.6	596.607	3	1.23	1787.8	1201483042	Q02817	Mucin-2	TPITPPTS	StcE	StcE	StcE
t[N1]PIt[N1]PPt[H1N1]s[N1]						33.29	894.406	2	0.28	1787.8	1032260004	Q02817	Mucin-2	TPITPPTS	StcE	StcE	StcE
t[N1]PIt[N1]PPt[N1]s[H1N1]						34.68	894.405	2	-0.95	1787.8	162048996	Q02817	Mucin-2	TPITPPTS	StcE	StcE	StcE
t[N1]Vt[N1]Pt[N1]Pt[N1]G	3191[N1]; 3193[N1]; 3195[N1]; 3197[N1]		3191	3198	T, T	22.59	793.365	2	0.88	1585.72	188514084	Q02817	Mucin-2	TVTPTPTG	StcE	StcE	StcE
t[N1]Vt[N1]Pt[N1]Pt[H1N1]G	3191[N1]; 3193[N1]; 3195[N1]; 3197[H1N1]		3191	3198	T, T	21.57	874.39	2	-0.46	1747.77	613405632	Q02817	Mucin-2	TVTPTPTG	StcE	StcE	StcE
t[N1]Vt[N1]Pt[N1]A	2708[N1]; 2710[N1]; 2712[H1N1]		2708	2713	T, T	22.32	680.809	2	0.59	1360.61	104437409	Q02817	Mucin-2	TVTPTA	StcE	StcE	StcE
t[N1]Vt[N1]PNPt[N1]Pt[N1]G	2317[N1]; 2319[N1]; 2323[N1]; 2325[N1]		2317	2326	T, T	26.83	599.611	3	0.95	1796.82	220596504	Q02817	Mucin-2	TVTPNPTPTG	StcE	StcE	StcE
t[N1]Vt[N1]PNPt[N1]Pt[H1N1]G	2317[N1]; 2319[N1]; 2323[N1]; 2325[H1N1]		2317	2326	T, T	25.82	653.629	3	0.87	1958.87	375324447	Q02817	Mucin-2	TVTPNPTPTG	StcE	StcE	StcE
t[N1]Vt[N1]PNPt[H1N1]Pt[H1N1]G	2317[N1]; 2319[N1]; 2323[H1N1]; 2325[H1N1]		2317	2326	T, T	24.79	707.646	3	0.94	2120.92	203874395	Q02817	Mucin-2	TVTPNPTPTG	StcE	StcE	StcE
t[N1]Vt[N1]PIt[N1]t[N1]t[N1]					P, T	28.73	616.958	3	1.08	1848.86	99330865	Q02817	Mucin-2	TVTPITTT	StcE	StcE	StcE
t[N1]Vt[N1]PIt[N1]T					P, T	33.82	671.33	2	0.97	1341.65	329683255	Q02817	Mucin-2	TVTPITT	StcE	StcE	StcE
t[N1]Vt[N1]PIt[N1]t[N1]					P, T	31.49	515.582	3	0.91	1544.73	129492704	Q02817	Mucin-2	TVTPITT	StcE	StcE	StcE
t[H1N1]Vt[N1]PIt[N1]t[N1]					P, T	31.43	569.6	3	0.82	1706.78	449446937	Q02817	Mucin-2	TVTPITT	StcE	StcE	StcE
t[N1]Vt[N1]PIt[H1N1]t[N1]					P, T	29.47	569.6	3	0.47	1706.78	91184844	Q02817	Mucin-2	TVTPITT	StcE	StcE	StcE
t[H1N1]Vt[N1]PIt[H1N1]t[N1]					P, T	29.43	623.617	3	0.75	1868.84	283356722	Q02817	Mucin-2	TVTPITT	StcE	StcE	StcE
t[N1]Vt[N1]PIPt[N1]Pt[N1]G	2915[N1]; 2917[N1]; 2921[N1]; 2923[N1]		2915	2924	T, T	38.29	599.291	3	1	1795.86	143291347	Q02817	Mucin-2	TVTPIPTPTG	StcE	StcE	StcE
t[N1]Vt[N1]PIPt[H1N1]Pt[N1]G	2915[N1]; 2917[N1]; 2921[H1N1]; 2923[N1]		2915	2924	T, T	35.81	653.308	3	0.15	1957.91	231370796	Q02817	Mucin-2	TVTPIPTPTG	StcE	StcE	StcE
t[N1]Vt[N1]PIPt[N1]Pt[H1N1]G	2915[N1]; 2917[N1]; 2921[N1]; 2923[H1N1]		2915	2924	T, T	36.92	653.309	3	1.07	1957.91	1006187936	Q02817	Mucin-2	TVTPIPTPTG	StcE	StcE	StcE
t[N1]Vt[N1]PIPt[H1N1]Pt[H1N1]G	2915[N1]; 2917[N1]; 2921[H1N1]; 2923[H1N1]		2915	2924	T, T	35.71	707.326	3	0	2119.96	829691077	Q02817	Mucin-2	TVTPIPTPTG	StcE	StcE	StcE
t[H1N1]Vt[N1]PIPt[H1N1]Pt[N1]G	2915[H1N1]; 2917[N1]; 2921[H1N1]; 2923[N1]		2915	2924	T, T	36.23	707.327	3	0.99	2119.96	357670493	Q02817	Mucin-2	TVTPIPTPTG	StcE	StcE	StcE
t[N1]Vt[N1]PIPt[H2N2]Pt[N1]G	2915[N1]; 2917[N1]; 2921[H2N2]; 2923[N1]		2915	2924	T, T	35.6	775.019	3	0.43	2323.04	138640056	Q02817	Mucin-2	TVTPIPTPTG	StcE	StcE	StcE
t[N1]Vt[N1]PIPt[N1]Pt[N1]G	2915[N1]; 2917[N1]; 2921[N1]		2915	2922	T, T	41.72	717.859	2	0.49	1434.71	17305713	Q02817	Mucin-2	TVTPIPTP	StcE	StcE	StcE
t[N1]VIPt[N1]Pt[N1]Pt[N1]G	2662[N1]; 2666[N1]; 2668[N1]; 2670[N1]		2662	2671	T, T	36.39	599.291	3	0	1795.86	265174969	Q02817	Mucin-2	TVIPTPTPTG	StcE	StcE	StcE
t[N1]VIPt[N1]Pt[N1]Pt[H1N1]G	2662[N1]; 2666[N1]; 2668[N1]; 2670[H1N1]		2662	2671	T, T	34.63	653.309	3	0.77	1957.91	525530821	Q02817	Mucin-2	TVIPTPTPTG	StcE	StcE	StcE
t[H1N1]VIPt[N1]Pt[N1]Pt[N1]G	2662[H1N1]; 2666[N1]; 2668[N1]; 2670[N1]		2662	2671	T, T	35.81	653.308	3	0	1957.91	216264350	Q02817	Mucin-2	TVIPTPTPTG	StcE	StcE	StcE
t[N1]VIPt[N1]Pt[H1N1]Pt[H1N1]G	2662[N1]; 2666[N1]; 2668[H1N1]; 2670[H1N1]		2662	2671	T, T	32.86	707.327	3	1.13	2119.96	441744475	Q02817	Mucin-2	TVIPTPTPTG	StcE	StcE	StcE
t[H1N1]VIPt[N1]Pt[N1]Pt[H1N1]G	2662[H1N1]; 2666[N1]; 2668[N1]; 2670[H1N1]		2662	2671	T, T	34.2	707.327	3	1.27	2119.96	332346841	Q02817	Mucin-2	TVIPTPTPTG	StcE	StcE	StcE
t[N1]VIPt[N1]Pt[H1N1A1]Pt[N1]G	2662[N1]; 2666[N1]; 2668[H1N1A1]; 2670[N1]		2662	2671	T, T	36.92	750.341	3	0.93	2249.01	67081265	Q02817	Mucin-2	TVIPTPTPTG	StcE	StcE	StcE
t[N1]t[N1]Vt[N1]Pt[N1]Pt[N1]Pt[N1]G					T, T	24.85	764.348	3	0.7	2291.03	247741957	Q02817	Mucin-2	TTVTPTPTPTG	StcE	StcE	StcE
t[N1]t[N1]PSPt[N1]t[N1]					M, T	21.41	758.836	2	1.05	1516.66	328352200	Q02817	Mucin-2	TTPSPTT	StcE	StcE	StcE
t[N1]t[N1]PSPPt[N1]I	1584[N1]; 1585[N1]; 1590[N1]		1584	1591	T, T	41.55	711.841	2	1.05	1422.67	579275979	Q02817	Mucin-2	TTPSPPTI	StcE	StcE	StcE
t[N1]PSPPIt[N1]t[N1]						33.5	711.841	2	1.05	1422.67	370945217	Q02817	Mucin-2	TPSPPITT	StcE	StcE	StcE
t[N1]PIt[N1]PPt[N1]S						35.81	711.84	2	0.21	1422.67	108240075	Q02817	Mucin-2	TPITPPTS	StcE	StcE	StcE
t[N1]Vt[N1]Pt[N1]Pt[N1]P						26.99	813.38	2	1.05	1625.75	1080716197	Q02817	Mucin-2	TVTPTPTP	StcE	StcE	StcE
t[N1]PIt[N1]PPt[N1]s[N1]						34.63	813.38	2	0.8	1625.75	2666589649	Q02817	Mucin-2	TPITPPTS	StcE	StcE	StcE
t[N1]t[N1]Ps[N1]PPt[N1]I	1584[N1]; 1585[N1]; 1587[N1]; 1590[N1]		1584	1591	T, T	41.99	813.381	2	1.17	1625.75	174010677	Q02817	Mucin-2	TTPSPPTI	StcE	StcE	StcE
t[N1]PIt[N1]PPTs[N1]t[N1]						34.9	576.272	3	0.64	1726.8	159247460	Q02817	Mucin-2	TPITPPTST	StcE	StcE	StcE
t[N1]t[N1]PPPt[N1]t[N1]					T, T	19.13	763.846	2	0.85	1526.68	1101944825	Q02817	Mucin-2	TTPPPTT	StcE	StcE	StcE
t[N1]t[N1]MVt[N1]Pt[N1]Pt[H1N1]Pt[N1]G					T, T	29.84	862.048	3	3.79	2584.12	198157233	Q02817	Mucin-2	TTMVTPTPTPTG	StcE	StcE	StcE
t[N1]s[N1]t[N1]APIAELt[N1]t[N1]	4311[N1]; 4312[N1]; 4313[N1]; 4320[N1]; 4321[N1]		4311	4321	H, S	41.61	707.33	3	0.71	2119.97	20693448	Q02817	Mucin-2	TSTAPIAELTT	StcE	StcE	StcE
t[N1]s[N1]SPLt[N1]t[N1]	1752[N1]; 1753[N1]; 1757[N1]; 1758[N1]		1752	1758	T, T	28.73	759.844	2	1.45	1518.68	116326735	Q02817	Mucin-2	TSSPLTT	StcE	StcE	StcE
t[N1]s[N1]s[N1]PLt[N1]t[N1]	1752[N1]; 1753[N1]; 1754[N1]; 1757[N1]; 1758[N1]		1752	1758	T, T	24.58	574.591	3	0.41	1721.76	229208916	Q02817	Mucin-2	TSSPLTT	StcE	StcE	StcE
t[N1]SGGHt[H1N1]L	4372[N1]; 4377[H1N1]		4372	4378	T, S	18.52	620.775	2	0.64	1240.54	266567267	Q02817	Mucin-2	TSGGHTL	StcE	StcE	StcE
t[N1]s[N1]GGHt[N1]L	4372[N1]; 4373[N1]; 4377[N1]		4372	4378	T, S	20.25	641.289	2	0.94	1281.57	51267667	Q02817	Mucin-2	TSGGHTL	StcE	StcE	StcE
t[N1]s[N1]GGHt[H1N1]L	4372[N1]; 4373[N1]; 4377[H1N1]		4372	4378	T, S	18.52	722.315	2	0.83	1443.62	102814651	Q02817	Mucin-2	TSGGHTL	StcE	StcE	StcE
t[N1]Qt[N1]Pt[N1]t[N1]					G, T	19.76	730.823	2	1.1	1460.64	1738584184	Q02817	Mucin-2	TQTPTT	StcE	StcE	StcE
t[N1]Qt[N1]Pt[H1N1]t[N1]					G, T	18.74	541.568	3	0.68	1622.69	88562582	Q02817	Mucin-2	TQTPTT	StcE	StcE	StcE
t[H1N1]Qt[H1N1]Pt[N1]t[N1]					G, T	18.52	595.586	3	0.78	1784.74	96602678	Q02817	Mucin-2	TQTPTT	StcE	StcE	StcE
t[N1]Qt[N1]Pt[N1]s[N1]t[N1]PIt[N1]T[N1]					G, N	28.15	789.359	3	1.06	2366.06	288232998	Q02817	Mucin-2	TQTPTSTPITT	StcE	StcE	StcE
t[N1]QTPt[N1]s[N1]t[N1]PIt[N1]t[N1]					G, N	29.05	789.359	3	1.06	2366.06	281250384	Q02817	Mucin-2	TQTPTSTPITT	StcE	StcE	StcE
t[N1]Qt[N1]Pt[N1]Pt[N1]PIt[N1]T					G, T	32.39	725.006	3	1.33	2173	236005505	Q02817	Mucin-2	TQTPTPTPITT	StcE	StcE	StcE
t[N1]Qt[N1]Pt[N1]Pt[N1]PIs[N1]t[N1]					G, T	30.75	788.027	3	1.23	2362.06	1252031893	Q02817	Mucin-2	TQTPTPTPIST	StcE	StcE	StcE
t[N1]Qt[N1]Pt[N1]Mt[N1]PIt[N1]t[N1]					G, T	37.96	804.028	3	1.08	2410.07	111575750	Q02817	Mucin-2	TQTPTMTPITT	StcE	StcE	StcE
t[N1]Qt[N1]Pt[N1]M					G, T	27.73	644.279	2	0.78	1287.55	34229818	Q02817	Mucin-2	TQTPTM	StcE	StcE	StcE
t[N1]QTPt[N1]Lt[N1]PIt[N1]t[N1]					G, T	42.95	730.35	3	1.1	2189.03	175411566	Q02817	Mucin-2	TQTPTLTPITT	StcE	StcE	StcE
t[N1]Qt[N1]Pt[N1]L					G, T	33.02	635.301	2	0.71	1269.59	144664018	Q02817	Mucin-2	TQTPTL	StcE	StcE	StcE
t[N1]Qt[N1]Pt[H1N1]L					G, T	31.22	716.328	2	1.19	1431.65	222977361	Q02817	Mucin-2	TQTPTL	StcE	StcE	StcE
t[N1]QAPt[N1]Pt[N1]AIt[N1]T					G, T	35.28	638.637	3	0.68	1913.9	136654959	Q02817	Mucin-2	TQAPTPTAITT	StcE	StcE	StcE
t[H1N1]QAPt[N1]Pt[N1]AIt[N1]T					G, T	34.41	692.655	3	1.06	2075.95	128291996	Q02817	Mucin-2	TQAPTPTAITT	StcE	StcE	StcE
t[N1]QAPt[N1]Pt[N1]AIt[N1]t[N1]					G, T	33.93	706.331	3	1.09	2116.97	563284521	Q02817	Mucin-2	TQAPTPTAITT	StcE	StcE	StcE
t[N1]Pt[N1]t[N1]t[N1]PIt[N1]t[N1]					Q, T	26.99	717.662	3	0.98	2150.97	4491281558	Q02817	Mucin-2	TPTTTPITT	StcE	StcE	StcE
t[N1]Pt[N1]t[N1]t[N1]PIt[H1N1]t[N1]					Q, T	25.38	771.679	3	0.39	2313.02	450584773	Q02817	Mucin-2	TPTTTPITT	StcE	StcE	StcE
t[N1]Pt[N1]t[H1N1]t[N1]PIt[N1]t[N1]					Q, T	26.19	771.679	3	0.91	2313.02	1623179332	Q02817	Mucin-2	TPTTTPITT	StcE	StcE	StcE
t[N1]Pt[N1]t[N1]t[H1N1]PIt[N1]t[N1]					Q, T	26.99	771.679	3	0.78	2313.02	913208851	Q02817	Mucin-2	TPTTTPITT	StcE	StcE	StcE
t[N1]Pt[N1]t[N1]t[N1]PIs[N1]t[N1]					Q, T	26.62	712.99	3	0.84	2136.95	1045363382	Q02817	Mucin-2	TPTTTPIST	StcE	StcE	StcE
t[N1]Pt[N1]s[N1]t[N1]PIt[N1]t[N1]						26.99	712.99	3	1.54	2136.95	2886347455	Q02817	Mucin-2	TPTSTPITT	StcE	StcE	StcE
t[N1]Pt[N1]s[N1]t[H1N1]PIt[N1]t[N1]						25.33	767.008	3	0.91	2299.01	835917732	Q02817	Mucin-2	TPTSTPITT	StcE	StcE	StcE
t[N1]Pt[N1]s[H1N1]t[H1N1]PIt[N1]t[N1]						25.76	767.007	3	0.65	2299.01	1241874646	Q02817	Mucin-2	TPTSTPITT	StcE	StcE	StcE
t[N1]Pt[H1N1]s[N1]t[N1]PIt[N1]t[N1]						26.09	767.008	3	1.3	2299.01	605629592	Q02817	Mucin-2	TPTSTPITT	StcE	StcE	StcE
t[N1]Pt[N1]s[N1]t[N1]PIt[N1]t[H1N1]						26.94	767.008	3	1.44	2299.01	420949369	Q02817	Mucin-2	TPTSTPITT	StcE	StcE	StcE
t[N1]t[N1]MVt[N1]Pt[N1]Pt[N1]Pt[N1]G	1[N1]; 2[N1]; 5[N1]; 7[N1]; 9[N1]; 11[N1]				T, T	30.69	808.029	3	1.57	2422.07	59089342	Q02817	Mucin-2	TTMVTPTPTPTG	StcE	StcE	StcE
t[N1]t[N1]MVt[N1]Pt[N1]Pt[N1]I	1948[N1]; 1949[N1]; 1952[N1]; 1954[N1]; 1956[N1]		1948	1957	T, T	41.72	692.989	3	1.25	2076.95	6366472	Q02817	Mucin-2	TTMVTPTPTI	StcE	StcE	StcE
t[N1]SGGHt[N1]L	4372[N1]; 4377[N1]		4372	4378	T, S	19.39	539.749	2	0.56	1078.49	47870553	Q02817	Mucin-2	TSGGHTL	StcE	StcE	StcE
t[N1]Qt[N1]Pt[N1]t[N1]t[N1]PIt[N1]T					G, T	28.15	794.03	3	0.84	2380.07	565093757	Q02817	Mucin-2	TQTPTTTPITT	StcE	StcE	StcE
t[N1]QTPt[N1]s[N1]t[N1]PIt[N1]t[N1]					G, N	29.05	789.359	3	1.06	2366.06	272062132	Q02817	Mucin-2	TQTPTSTPITT	StcE	StcE	StcE
t[N1]Qt[N1]Pt[N1]s[N1]					G, T	18.36	723.815	2	0.76	1446.62	218420028	Q02817	Mucin-2	TQTPTS	StcE	StcE	StcE
t[N1]Qt[N1]Pt[N1]Pt[N1]PIt[N1]t[N1]					G, T	31.22	792.699	3	1.26	2376.08	168612030	Q02817	Mucin-2	TQTPTPTPITT	StcE	StcE	StcE
t[N1]Qt[N1]Pt[N1]Lt[N1]PIt[N1]t[N1]					G, T	41.07	798.043	3	1.05	2392.11	283025020	Q02817	Mucin-2	TQTPTLTPITT	StcE	StcE	StcE
t[N1]QTPt[N1]L					G, T	35.44	533.761	2	0.28	1066.51	148904998	Q02817	Mucin-2	TQTPTL	StcE	StcE	StcE
t[N1]Qs[N1]Pt[N1]Pt[N1]AIt[N1]t[N1]					G, T	31.22	779.356	3	1.5	2336.05	284524550	Q02817	Mucin-2	TQSPTPTAITT	StcE	StcE	StcE
t[N1]Pt[N1]t[N1]VLIt[N1]t[N1]					Q, T	38.18	654.653	3	1.02	1961.94	238047803	Q02817	Mucin-2	TPTTVLITT	StcE	StcE	StcE
t[N1]Pt[N1]s[N1]t[N1]PIs[N1]t[N1]					Q, T	26.89	708.318	3	1.37	2122.94	231779196	Q02817	Mucin-2	TPTSTPIST	StcE	StcE	StcE
t[N1]Pt[N1]Pt[N1]PIt[N1]t[N1]t[N1]					Q, T	27.99	750.013	3	1.07	2248.02	365676950	Q02817	Mucin-2	TPTPTPITTT	StcE	StcE	StcE
t[N1]Pt[N1]Pt[N1]PIt[N1]t[N1]					Q, T	30.8	648.637	3	0.98	1943.89	799937786	Q02817	Mucin-2	TPTPTPITT	StcE	StcE	StcE
t[N1]PIt[N1]PPt[N1]s[N1]t[N1]t[N1]						31.32	745.341	3	1.3	2234.01	151311595	Q02817	Mucin-2	TPITPPTSTT	StcE	StcE	StcE
t[N1]Pt[N1]Pt[N1]PIs[N1]t[N1]						30.27	643.965	3	0.93	1929.88	740418160	Q02817	Mucin-2	TPTPTPIST	StcE	StcE	StcE
t[N1]PIt[N1]PPt[N1]s[N1]t[N1]						33.13	643.965	3	0.93	1929.88	102065266	Q02817	Mucin-2	TPITPPTST	StcE	StcE	StcE
t[N1]PTPIt[N1]t[N1]					P, T	30.32	670.322	2	0.75	1339.64	181633294	Q02817	Mucin-2	TPTPITT	StcE	StcE	StcE
t[N1]Pt[N1]Mt[N1]PIt[N1]t[N1]					Q, T	37.96	659.966	3	1.01	1977.88	39957216	Q02817	Mucin-2	TPTMTPITT	StcE	StcE	StcE
t[N1]PSPPt[N1]t[N1]					T, T	25.01	655.298	2	-0.08	1309.59	4920970871	Q02817	Mucin-2	TPSPPTT	StcE	StcE	StcE
t[N1]Ps[N1]PPt[N1]t[N1]					T, T	26.26	756.839	2	1.26	1512.67	2112621705	Q02817	Mucin-2	TPSPPTT	StcE	StcE	StcE
t[N1]PSPPt[N1]I	1585[N1]; 1590[N1]		1585	1591	T, T	40.58	559.777	2	0.89	1118.55	119076614	Q02817	Mucin-2	TPSPPTI	StcE	StcE	StcE
t[N1]PSPPIt[N1]t[N1]					T, T	33.5	711.841	2	1.05	1422.67	370945217	Q02817	Mucin-2	TPSPPITT	StcE	StcE	StcE
t[N1]PIt[N1]PPt[N1]S						34.63	711.841	2	0.91	1422.67	27623787	Q02817	Mucin-2	TPITPPTS	StcE	StcE	StcE
t[N1]t[N1]PSPPt[N1]I						41.55	711.841	2	1.05	1422.67	580050417	Q02817	Mucin-2	TTPSPPTI	StcE	StcE	StcE
t[N1]Vt[N1]Pt[N1]Pt[N1]P						26.99	813.38	2	1.05	1625.75	1080470576	Q02817	Mucin-2	TVTPTPTP	StcE	StcE	StcE
t[N1]PIt[N1]PPt[N1]s[N1]						34.63	813.38	2	0.8	1625.75	2647143931	Q02817	Mucin-2	TPITPPTS	StcE	StcE	StcE
t[N1]t[N1]Ps[N1]PPt[N1]I						41.99	813.381	2	1.29	1625.75	174010677	Q02817	Mucin-2	TTPSPPTI	StcE	StcE	StcE
t[N1]PPt[N1]Fs[N1]PFs[N1]t[N1]t[N1]	1766[N1]; 1769[N1]; 1771[N1]; 1774[N1]; 1775[N1]; 1776[N1]		1766	1776		45.48	801.02	3	1.54	2401.04	6776356	Q02817	Mucin-2	TPPTFSPFSTT	StcE	StcE	StcE
t[N1]PPt[N1]Fs[N1]PFs[N1]t[N1]	1766[N1]; 1769[N1]; 1771[N1]; 1774[N1]; 1775[N1]		1766	1775	I, T	49.51	699.644	3	0.67	2096.92	11637485	Q02817	Mucin-2	TPPTFSPFST	StcE	StcE	StcE
t[N1]PPt[N1]F	1766[N1]; 1769[N1]		1766	1770	I, S	40.4	484.727	2	0.83	968.446	18940985	Q02817	Mucin-2	TPPTF	StcE	StcE	StcE
t[N1]PPt[H1N1]F	1766[N1]; 1769[H1N1]		1766	1770	I, S	38.4	565.753	2	0.88	1130.5	49573368	Q02817	Mucin-2	TPPTF	StcE	StcE	StcE
t[H1N1]PPt[N1]F	1776[H1N1]; 1769[N1]		1766	1770	I, S	38.78	565.753	2	0.88	1130.5	20050419	Q02817	Mucin-2	TPPTF	StcE	StcE	StcE
t[N1]PPPt[N1]t[N1]					T, T	18.26	611.782	2	0.49	1222.56	1020665769	Q02817	Mucin-2	TPPPTT	StcE	StcE	StcE
t[N1]PPPt[H1N1]t[N1]					T, T	17.29	692.809	2	0.29	1384.61	547705078	Q02817	Mucin-2	TPPPTT	StcE	StcE	StcE
t[N1]PIt[N1]t[N1]t[N1]t[N1]					P, T	21.2	583.935	3	0.97	1749.79	560364181	Q02817	Mucin-2	TPITTTT	StcE	StcE	StcE
t[N1]PIt[N1]t[N1]t[N1]					P, T	21.36	723.336	2	1.38	1445.66	735530315	Q02817	Mucin-2	TPITTT	StcE	StcE	StcE
t[N1]PIt[N1]t[N1]					P, T	24.21	571.271	2	-0.53	1141.54	11824841047	Q02817	Mucin-2	TPITT	StcE	StcE	StcE
t[N1]PIt[H1N1]t[N1]					P, T	22.43	652.298	2	0.61	1303.59	2006727429	Q02817	Mucin-2	TPITT	StcE	StcE	StcE
t[N1]PIt[N1]t[H1N1]					P, T	24.27	652.297	2	-0.46	1303.59	4368934764	Q02817	Mucin-2	TPITT	StcE	StcE	StcE
t[N1]PIt[N1]PPTs[N1]t[N1]t[N1]					T, T	32.18	677.648	3	1.23	2030.93	561081223	Q02817	Mucin-2	TPITPPTSTT	StcE	StcE	StcE
t[N1]PIt[N1]PPt[N1]s[N1]t[N1]t[N1]					T, T	31.32	745.341	3	1.3	2234.01	177414531	Q02817	Mucin-2	TPITPPTSTT	StcE	StcE	StcE
t[N1]t[N1]PSPPIt[N1]t[N1]						34.73	576.272	3	0.64	1726.8	62545884	Q02817	Mucin-2	TTPSPPITT	StcE	StcE	StcE
t[N1]PIt[N1]PPTs[N1]t[N1]						34.9	576.272	3	0.64	1726.8	145138499	Q02817	Mucin-2	TPITPPTST	StcE	StcE	StcE
t[N1]Pt[N1]Pt[N1]PIs[N1]t[N1]						30.27	643.965	3	0.93	1929.88	742849727	Q02817	Mucin-2	TPTPTPIST	StcE	StcE	StcE
t[N1]PIt[N1]PPt[N1]s[N1]t[N1]					T, T	33.13	643.965	3	0.93	1929.88	111904497	Q02817	Mucin-2	TPITPPTST	StcE	StcE	StcE
t[N1]PIt[N1]PPAs[N1]t[N1]t[N1]			1506	1515	T, T	31.38	667.644	3	1.3	2000.92	794779438	Q02817	Mucin-2	TPITPPASTT	StcE	StcE	StcE
t[N1]PIt[H1N1]PPAs[N1]t[N1]t[N1]			1506	1515	T, T	29.68	721.662	3	1.62	2162.97	324795171	Q02817	Mucin-2	TPITPPASTT	StcE	StcE	StcE
t[N1]PIt[N1]PPAs[H1N1]t[N1]t[N1]			1506	1515	T, T	31.17	721.662	3	0.92	2162.97	349668761	Q02817	Mucin-2	TPITPPASTT	StcE	StcE	StcE
t[N1]PIt[N1]PPAs[N1]t[N1]			1506	1514	T, T	32.97	566.268	3	0.88	1696.79	285194968	Q02817	Mucin-2	TPITPPAST	StcE	StcE	StcE
t[N1]PIt[N1]PPAs[H1N1]t[N1]			1506	1514	T, T	31.86	620.286	3	0.97	1858.84	147260627	Q02817	Mucin-2	TPITPPAST	StcE	StcE	StcE
t[N1]PIs[N1]t[N1]t[N1]t[N1]					T, M	22.05	868.391	2	0.52	1735.77	855951652	Q02817	Mucin-2	TPISTTT	StcE	StcE	StcE
t[N1]s[N1]t[N1]PIt[N1]t[N1]						25.01	868.389	2	-1.44	1735.77	474880216	Q02817	Mucin-2	TSTPITT	StcE	StcE	StcE
t[N1]PIs[N1]t[N1]t[N1]					T, T	18.8	716.327	2	0.7	1431.65	341784857	Q02817	Mucin-2	TPISTT	StcE	StcE	StcE
t[N1]Pt[N1]s[N1]I						23.41	564.264	2	0.44	1127.52	300470752	Q02817	Mucin-2	TPTSI	StcE	StcE	StcE
t[N1]PIs[N1]t[N1]					P, T	23.73	564.264	2	1.15	1127.52	1978208341	Q02817	Mucin-2	TPIST	StcE	StcE	StcE
t[N1]PIPt[N1]Pt[N1]G	2917[N1]; 2921[N1]; 2923[N1]		2917	2924	V, T	32.76	696.836	2	1.22	1392.66	61035655	Q02817	Mucin-2	TPIPTPTG	StcE	StcE	StcE
t[N1]NTVt[N1]Pt[N1]Pt[N1]Pt[N1]G	1924[N1]; 1928[N1]; 1930[N1]; 1932[N1]; 1934[N1]		1924	1935	T, T	27.62	734.669	3	0.23	2201.99	42864433	Q02817	Mucin-2	TNTVTPTPTPTG	StcE	StcE	StcE
t[N1]MVt[N1]Pt[N1]Pt[N1]Pt[N1]G					T, T	31.86	706.653	3	1.27	2117.94	60481397	Q02817	Mucin-2	TMVTPTPTPTG	StcE	StcE	StcE
t[N1]Mt[N1]PIt[N1]t[N1]t[N1]t[N1]					P, T	29.53	728.991	3	0.37	2184.96	59177154	Q02817	Mucin-2	TMTPITTTT	StcE	StcE	StcE
t[N1]Lt[N1]PIt[N1]t[N1]t[N1]t[N1]					P, T	31.7	723.006	3	1.71	2167	1476598292	Q02817	Mucin-2	TLTPITTTT	StcE	StcE	StcE
t[N1]Lt[N1]PIt[N1]t[N1]t[N1]					P, T	32.45	621.63	3	1.4	1862.87	364154939	Q02817	Mucin-2	TLTPITTT	StcE	StcE	StcE
t[N1]Lt[N1]PIt[N1]T					P, T	38.78	678.338	2	1.11	1355.67	604841477	Q02817	Mucin-2	TLTPITT	StcE	StcE	StcE
t[N1]LPt[N1]t[N1]Pt[N1]t[N1]F	1272[N1]; 1275[N1]; 1276[N1]; 1278[N1]; 1279[N1]		1272	1280	I, T	44.02	665.309	3	0.95	1993.91	95671039	Q02817	Mucin-2	TLPTTPTTF	StcE	StcE	StcE
t[N1]LPPt[N1]t[N1]					T, T	23	619.798	2	0.57	1238.59	1565407784	Q02817	Mucin-2	TLPPTT	StcE	StcE	StcE
t[N1]Lt[N1]PIt[N1]t[N1]						36.65	779.876	2	-0.32	1558.75	8186239000	Q02817	Mucin-2	TLTPITT	StcE	StcE	StcE
t[N1]Lt[H1N1]PIt[N1]t[N1]						35.71	574.271	3	0	1720.8	1608004353	Q02817	Mucin-2	TLTPITT	StcE	StcE	StcE
t[N1]HIt[N1]t[N1]	2793[N1]; 2796[N1]; 2797[N1]		2793	2797	T, T	19.13	591.275	2	0.93	1181.54	709027719	Q02817	Mucin-2	THITT	StcE	StcE	StcE
t[N1]ENPt[N1]Pt[N1]PIt[N1]T	1890[N1]; 1894[N1]; 1896[N1]; 1899[N1]		1890	1900	T, T	35.6	661.971	3	-0.66	1983.9	124453986	Q02817	Mucin-2	TENPTPTPITT	StcE	StcE	StcE
t[N1]ENPt[N1]Pt[N1]PIt[N1]t[N1]	1890[N1]; 1894[N1]; 1896[N1]; 1899[N1]; 1900[N1]		1890	1900	T, T	34.14	729.665	3	0.82	2186.98	515183610	Q02817	Mucin-2	TENPTPTPITT	StcE	StcE	StcE
t[N1]APPs[N1]t[N1]Pt[N1]APt[N1]t[N1]	4360[N1]; 4364[N1]; 4365[N1]; 4367[N1]; 4370[N1]; 4371[N1]		4360	4371	S, T	32.7	787.356	3	1.48	2360.05	177022935	Q02817	Mucin-2	TAPPSTPTAPTT	StcE	StcE	StcE
t[N1]APIAELt[N1]t[N1]	4313[N1]; 4320[N1]; 4321[N1]		4313	4321	S, S	43	763.373	2	1.31	1525.74	411103614	Q02817	Mucin-2	TAPIAELTT	StcE	StcE	StcE
t[N1]APIAELt[H1N1]t[N1]	4313[N1]; 4320[H1N1]; 4321[N1]		4313	4321	S, S	39.06	844.399	2	0.71	1687.79	448944286	Q02817	Mucin-2	TAPIAELTT	StcE	StcE	StcE
t[N1]AIt[N1]t[N1]					T, T	24.16	558.263	2	-0.63	1115.52	895167444	Q02817	Mucin-2	TAITT	StcE	StcE	StcE
s[N1]t[N1]t[N1]Pt[N1]PIt[N1]t[N1]	1915[N1]; 1916[N1]; 1917[N1]; 1919[N1]; 1922[N1]; 1923[N1]		1915	1923	Q, T	29.47	712.99	3	0.98	2136.95	303927952	Q02817	Mucin-2	STTPTPITT	StcE	StcE	StcE
s[N1]SPLt[N1]E	4338[N1]; 4342[N1]		4338	4343	T, S	29.16	520.238	2	0.67	1039.47	75501573	Q02817	Mucin-2	SSPLTE	StcE	StcE	StcE
s[N1]s[N1]PLt[N1]E	4338[N1]; 4339[N1]; 4342[N1]		4338	4343	T, S	24.69	621.777	2	0.72	1242.55	41515522	Q02817	Mucin-2	SSPLTE	StcE	StcE	StcE
s[N1]SPIt[N1]t[N1]					P, T	28.84	607.78	2	0.91	1214.55	109636115	Q02817	Mucin-2	SSPITT	StcE	StcE	StcE
t[N1]PTs[H1N1]I					T, T	26.14	543.751	2	0.83	1086.49	133152298	Q02817	Mucin-2	TPTSI	StcE	StcE	StcE
t[N1]Pt[N1]Pt[N1]Pt[H1N1]s[N1]					V, T	20.46	660.288	3	0.3	1978.85	37637366	Q02817	Mucin-2	TPTPTPTS	StcE	StcE	StcE
t[N1]Pt[N1]Pt[N1]Pt[N1]G					V, T	19.92	528.574	3	0.88	1583.71	91251795	Q02817	Mucin-2	TPTPTPTG	StcE	StcE	StcE
t[N1]Pt[H1N1]Pt[N1]Pt[N1]G					V, T	18.85	582.591	3	0.8	1745.76	157762158	Q02817	Mucin-2	TPTPTPTG	StcE	StcE	StcE
t[N1]Pt[N1]Pt[N1]Pt[H1N1]G					V, T	19.97	582.591	3	0.97	1745.76	131054063	Q02817	Mucin-2	TPTPTPTG	StcE	StcE	StcE
t[H1N1]Pt[H1N1]Pt[H1N1]Pt[H1N1]G					V, T	17.83	744.644	3	0.9	2231.92	239990155	Q02817	Mucin-2	TPTPTPTG	StcE	StcE	StcE
t[N1]Pt[N1]Pt[H1N1]PIt[N1]t[N1]t[N1]					Q, T	26.62	804.031	3	1.24	2410.07	219999285	Q02817	Mucin-2	TPTPTPITTT	StcE	StcE	StcE
t[N1]Pt[N1]Pt[N1]PIt[N1]t[N1]					Q, T	30.8	648.637	3	0.98	1943.89	798151564	Q02817	Mucin-2	TPTPTPITT	StcE	StcE	StcE
t[N1]Pt[N1]Pt[N1]PIs[N1]t[N1]t[N1]					Q, T	26.35	745.34	3	0.36	2234.01	152096760	Q02817	Mucin-2	TPTPTPISTT	StcE	StcE	StcE
t[N1]Pt[N1]Pt[H1N1]PIs[N1]t[N1]					Q, T	28.68	697.983	3	1	2091.93	405486904	Q02817	Mucin-2	TPTPTPIST	StcE	StcE	StcE
t[N1]Pt[N1]Pt[N1]PIs[N1]t[H1N1]					Q, T	30.05	697.983	3	1	2091.93	246193725	Q02817	Mucin-2	TPTPTPIST	StcE	StcE	StcE
t[N1]Pt[N1]Pt[H1N1]PIs[N1]t[H1N1]					Q, T	28.36	752	3	1.06	2253.98	21511205	Q02817	Mucin-2	TPTPTPIST	StcE	StcE	StcE
t[N1]Pt[N1]PIt[N1]t[N1]					P, T	29.21	771.862	2	1.43	1542.71	2353202699	Q02817	Mucin-2	TPTPITT	StcE	StcE	StcE
t[N1]Pt[N1]PIt[H1N1]t[N1]					P, T	27.41	568.928	3	0.82	1704.77	113628175	Q02817	Mucin-2	TPTPITT	StcE	StcE	StcE
t[N1]Ps[N1]s[N1]PIt[N1]t[N1]					T, T	27.62	606.942	3	0.66	1818.81	353542017	Q02817	Mucin-2	TPSSPITT	StcE	StcE	StcE
t[N1]PSPPIt[N1]T					T, T	35.06	610.301	2	0.25	1219.59	99686039	Q02817	Mucin-2	TPSPPITT	StcE	StcE	StcE
t[N1]PPt[H1N1]Fs[H1N1]PFs[N1]t[N1]			1766	1775	I, T	45.13	807.68	3	1.07	2421.02	13682791	Q02817	Mucin-2	TPPTFSPFST	StcE	StcE	StcE
t[H1N1]PPt[H1N1]Fs[N1]PFs[N1]t[N1]			1766	1775	I, T	47.1	807.68	3	1.45	2421.02	34701320	Q02817	Mucin-2	TPPTFSPFST	StcE	StcE	StcE
t[H1N1]PPt[H1N1]Fs[H1N1]PFs[N1]t[N1]			1766	1775	I, T	44.45	861.697	3	0.89	2583.07	44447407	Q02817	Mucin-2	TPPTFSPFST	StcE	StcE	StcE
t[H1N1]PPt[H1N1]F	1766[H1N1]; 1769[H1N1]		1766	1770	I, S	37.36	646.78	2	0.77	1292.55	338126060	Q02817	Mucin-2	TPPTF	StcE	StcE	StcE
t[N1]PLPPs[N1]I	1759[N1]; 1764[N1]		1759	1765	T, T	42.74	565.795	2	0.53	1130.58	26299172	Q02817	Mucin-2	TPLPPSI	StcE	StcE	StcE
t[N1]PLPPs[H1N1]I	1759[N1]; 1764[H1N1]		1759	1765	T, T	42.68	646.822	2	0.77	1292.64	21246882	Q02817	Mucin-2	TPLPPSI	StcE	StcE	StcE
t[H1N1]PLPPs[H1N1]I	1759[H1N1]; 1764[H1N1]		1759	1765	T, T	40.24	727.848	2	1.24	1454.69	53115480	Q02817	Mucin-2	TPLPPSI	StcE	StcE	StcE
t[N1]PIt[N1]T					P, T	23.21	550.758	2	0.36	1100.51	258710881	Q02817	Mucin-2	TPITT	StcE	StcE	StcE
(T)PI(T)PP(T)(S)(T)(T)		H1N6			T, T	29.79	799.358	3	0.71	2396.06	381156862	Q02817	Mucin-2	TPITPPTSTT	StcE	StcE	StcE
t[N1]PIt[H1N1]PPt[H1N1]s[N1]					T, T	31.54	650.625	3	0.97	1949.86	471049178	Q02817	Mucin-2	TPITPPTS	StcE	StcE	StcE
t[N1]PIt[H1N1]PPt[N1]s[H1N1]					T, T	32.76	650.625	3	0.97	1949.86	190193576	Q02817	Mucin-2	TPITPPTS	StcE	StcE	StcE
t[N1]PIt[H1N1]PPAs[H1N1]t[N1]	1506[N1]; 1509[H1N1]; 1513[H1N1]; 1514[N1]		1506	1514	T, T	30.16	674.304	3	0.74	2020.89	101769872	Q02817	Mucin-2	TPITPPAST	StcE	StcE	StcE
t[N1]PIt[H1N1]PPAs[N1]t[H1N1]	1506[N1]; 1509[H1N1]; 1513[N1]; 1514[H1N1]		1506	1514	T, T	31.01	674.304	3	0.89	2020.89	63685113	Q02817	Mucin-2	TPITPPAST	StcE	StcE	StcE
t[N1]PIt[H1N1]PPAs[H1N1]t[H1N1]	1506[N1]; 1509[H1N1]; 1513[H1N1]; 1514[H1N1]		1506	1514	T, T	29.89	728.322	3	1.65	2182.95	77082498	Q02817	Mucin-2	TPITPPAST	StcE	StcE	StcE
t[N1]MVt[N1]Pt[N1]Pt[N1]I	1949[N1]; 1952[N1]; 1954[N1]; 1956[N1]		1949	1957	T, T	43.59	591.613	3	0.51	1772.82	5521236	Q02817	Mucin-2	TMVTPTPTI	StcE	StcE	StcE
t[N1]Lt[N1]PIt[N1]Tt[N1]t[N1]					P, T	35.96	655.312	3	0.92	1963.92	201959739	Q02817	Mucin-2	TLTPITTTT	StcE	StcE	StcE
t[N1]Lt[N1]PIt[N1]t[H1N1]t[N1]					P, T	29.53	675.647	3	0.84	2024.93	90466313	Q02817	Mucin-2	TLTPITTT	StcE	StcE	StcE
t[H1N1]Lt[N1]PIt[N1]t[N1]t[N1]					P, T	31.65	675.648	3	1.14	2024.93	559269656	Q02817	Mucin-2	TLTPITTT	StcE	StcE	StcE
t[H1N1]Lt[N1]PIt[N1]t[H1N1]t[N1]					P, T	28.73	729.665	3	1.33	2186.98	136937557	Q02817	Mucin-2	TLTPITTT	StcE	StcE	StcE
t[H1N1]Lt[N1]PIt[H1N1]t[N1]t[N1]					P, T	30.37	729.665	3	0.91	2186.98	91950954	Q02817	Mucin-2	TLTPITTT	StcE	StcE	StcE
t[H1N1]Lt[H1N1]PIt[N1]t[N1]					P, T	32.45	628.289	3	0.96	1882.85	309483741	Q02817	Mucin-2	TLTPITT	StcE	StcE	StcE
t[H1N1]Lt[N1]PIt[H1N1]t[N1]					P, T	33.29	628.289	3	0.64	1882.85	699990464	Q02817	Mucin-2	TLTPITT	StcE	StcE	StcE
t[H1N1]Lt[N1]PIt[N1]t[H1N1]					P, T	35.49	628.289	3	0.16	1882.85	604717036	Q02817	Mucin-2	TLTPITT	StcE	StcE	StcE
t[N1]Ks[N1]t[N1]t[N1]PTs[N1]I					G, T	22.53	650.973	3	1.44	1950.9	170029127	Q02817	Mucin-2	TKSTTPTSI	StcE	StcE	StcE
t[N1]HIt[N1]t[N1]t[N1]	2793[N1]; 2796[N1]; 2797[N1]; 2798[N1]		2793	2798	T, T	15.57	743.338	2	0.81	1485.67	4139374	Q02817	Mucin-2	THITTT	StcE	StcE	StcE
t[N1]HIt[N1]T	2793[N1]; 2796[N1]		2793	2797	T, T	18.85	489.735	2	0.31	978.462	54669660	Q02817	Mucin-2	THITT	StcE	StcE	StcE
t[N1]ENPt[N1]Pt[N1]PIt[H1N1]T	1890[N1]; 1894[N1]; 1896[N1]; 1899[H1N1]		1890	1900	T, T	34.04	715.989	3	-0.61	2145.95	112553769	Q02817	Mucin-2	TENPTPTPITT	StcE	StcE	StcE
t[N1]APIAELt[N1]T	4313[N1]; 4320[N1]		4313	4321	S, S	43.05	661.832	2	0.6	1322.66	3284472	Q02817	Mucin-2	TAPIAELTT	StcE	StcE	StcE
TAPIAELt[N1]t[N1]	4320[N1]; 4321[N1]		4313	4321	S, S	45.68	661.833	2	1.36	1322.66	2257008	Q02817	Mucin-2	TAPIAELTT	StcE	StcE	StcE
t[H1N1]APIAELt[N1]t[H1N1]	4313[H1N1]; 4320[N1]; 4321[H1N1]		4313	4321	S, S	38.18	617.286	3	0.76	1849.84	17488548	Q02817	Mucin-2	TAPIAELTT	StcE	StcE	StcE
t[N1]APIAELt[H1N1]t[H1N1]	4313[N1]; 4320[H1N1]; 4321[H1N1]		4313	4321	S, S	38.56	925.425	2	0.76	1849.84	79841434	Q02817	Mucin-2	TAPIAELTT	StcE	StcE	StcE
t[H1N1]APIAELt[H1N1]t[H1N1]	4313[H1N1]; 4320[H1N1]; 4321[H1N1]		4313	4321	S, S	37.63	671.303	3	0.25	2011.89	21054599	Q02817	Mucin-2	TAPIAELTT	StcE	StcE	StcE
t[N1]AIt[N1]t[N1]t[N1]t[N1]					T, T	21.36	575.263	3	0.93	1723.77	43137209	Q02817	Mucin-2	TAITTTT	StcE	StcE	StcE
t[N1]AIt[H1N1]t[N1]					T, T	22.26	639.29	2	0.55	1277.57	117457511	Q02817	Mucin-2	TAITT	StcE	StcE	StcE
t[H1N1]AIt[N1]t[N1]					T, T	23.1	639.29	2	0.39	1277.57	132397621	Q02817	Mucin-2	TAITT	StcE	StcE	StcE
t[N1]AIt[N1]t[H1N1]					T, T	24.21	639.29	2	-0.23	1277.57	192662361	Q02817	Mucin-2	TAITT	StcE	StcE	StcE
s[N1]t[N1]t[N1]PTSIt[N1]t[N1]					K, T	29.21	641.956	3	0.78	1923.85	155523906	Q02817	Mucin-2	STTPTSITT	StcE	StcE	StcE
s[N1]t[N1]t[N1]PTs[N1]It[N1]t[N1]					K, T	29.79	709.65	3	1.18	2126.93	139248350	Q02817	Mucin-2	STTPTSITT	StcE	StcE	StcE
s[H1N1]PFs[N1]t[N1]					L, H	28.2	655.275	2	0.76	1309.54	125477420	Q02817	Mucin-2	SPFST	StcE	StcE	StcE
s[N1]GGHt[H1N1]L	4373[N1]; 4377[H1N1]		4373	4378	T, S	18.26	570.251	2	0.09	1139.49	47283423	Q02817	Mucin-2	SGGHTL	StcE	StcE	StcE
s[H1N1]GGHt[H1N1]L	4373[H1N1]; 4377[H1N1]		4373	4378	T, S	17.94	651.277	2	-0.85	1301.55	33906588	Q02817	Mucin-2	SGGHTL	StcE	StcE	StcE
t[N1]Vt[N1]Pt[N1]Pt[N1]PTGt[N1]Q					N, T	25.28	739.341	3	0.14	2216.01	174664985	Q02817	Mucin-2	TVTPTPTPTGTQ	StcE	StcE	StcE
t[N1]Vt[N1]Pt[H1N1]Pt[N1]Pt[N1]s[N1]					T, T	24.37	794.686	3	0.34	2382.04	733600970	Q02817	Mucin-2	TVTPTPTPTS	StcE	StcE	StcE
(T)V(T)P(T)P(T)P(T)G		H2N5			N, T	22.74	771.008	3	1.08	2311.01	610158156	Q02817	Mucin-2	TVTPTPTPTG	StcE	StcE	StcE
t[H1N1]Vt[N1]PIt[H1N1]t[H1N1]					P, T	29.37	677.635	3	0.84	2030.89	134557778	Q02817	Mucin-2	TVTPITT	StcE	StcE	StcE
t[N2]Qt[N1]Pt[H1N1]t[N1]					G, T	19.39	609.261	3	0.66	1825.77	761833452	Q02817	Mucin-2	TQTPTT	StcE	StcE	StcE
t[N1]Vt[N2]Pt[N1]Pt[N1]Pt[H1N1]G					N, T	23.84	784.683	3	0.85	2352.03	1992483543	Q02817	Mucin-2	TVTPTPTPTG	StcE	StcE	StcE
t[N2]Vt[N1]Pt[N1]Pt[N1]Pt[H1N1]G					N, T	24.79	784.683	3	1.49	2352.03	1682816193	Q02817	Mucin-2	TVTPTPTPTG	StcE	StcE	StcE
t[N2]Vt[N1]PIt[H1N1]t[N1]					P, T	30.37	637.293	3	1.1	1909.86	46365295	Q02817	Mucin-2	TVTPITT	StcE	StcE	StcE
t[N1]QTPt[H1N1]L					G, T	33.71	614.788	2	0.73	1228.57	211324354	Q02817	Mucin-2	TQTPTL	StcE	StcE	StcE
t[H1N1]QAPt[N1]Pt[H1N1]AIt[N1]T					G, T	32.76	746.673	3	1.39	2238	184123638	Q02817	Mucin-2	TQAPTPTAITT	StcE	StcE	StcE
t[H1N1]QAPt[N1]Pt[N1]AIt[N1]t[N1]					G, T	33.13	760.348	3	1.14	2279.03	783441010	Q02817	Mucin-2	TQAPTPTAITT	StcE	StcE	StcE
t[N1]QAPt[N1]Pt[N1]AIt[H1N1]t					G, T	31.81	760.348	3	0.75	2279.03	75330324	Q02817	Mucin-2	TQAPTPTAITT	StcE	StcE	StcE
t[N1]Pt[N1]t[N1]VLIt[H1N1]t[N1]					Q, T	34.84	708.67	3	0.24	2123.99	247709466	Q02817	Mucin-2	TPTTVLITT	StcE	StcE	StcE
t[N1]Pt[N1]t[H1N1]VLIt[N1]t[N1]					Q, T	36.71	708.67	3	0.8	2123.99	455011177	Q02817	Mucin-2	TPTTVLITT	StcE	StcE	StcE
t[N1]Pt[H1N1]t[H1N1]VLIt[H1N1]t[H1N1]					Q, T	31.54	870.724	3	1.69	2610.15	250872056	Q02817	Mucin-2	TPTTVLITT	StcE	StcE	StcE
t[N1]Pt[N1]s[N1]t[H1N1]PIs[N1]t[N1]					Q, T	25.44	762.336	3	1.27	2284.99	137006306	Q02817	Mucin-2	TPTSTPIST	StcE	StcE	StcE
t[N1]Pt[N1]s[N1]t[N1]PIs[N1]t[H1N1]					Q, T	26.56	762.335	3	0.09	2284.99	69735207	Q02817	Mucin-2	TPTSTPIST	StcE	StcE	StcE
t[H1N1]Pt[N1]Pt[N1]Pt[H1N1]G					V, T	18.85	636.609	3	0.58	1907.81	342426537	Q02817	Mucin-2	TPTPTPTG	StcE	StcE	StcE
t[H1N1]Pt[N1]Pt[H1N1]Pt[N1]G					V, T	19.61	636.609	3	0.26	1907.81	65081633	Q02817	Mucin-2	TPTPTPTG	StcE	StcE	StcE
t[N1]Pt[N1]Pt[H1N1]PIt[N1]t[N1]					Q, T	28.89	702.655	3	0.9	2105.95	576286965	Q02817	Mucin-2	TPTPTPITT	StcE	StcE	StcE
t[N1]Pt[H1N1]Pt[N1]PIt[N1]t[N1]					Q, T	29.43	702.654	3	0.76	2105.95	259030668	Q02817	Mucin-2	TPTPTPITT	StcE	StcE	StcE
t[H1N1]Pt[N1]Pt[N1]PIt[N1]t[N1]					Q, T	30.05	702.655	3	0.9	2105.95	185715132	Q02817	Mucin-2	TPTPTPITT	StcE	StcE	StcE
t[N1]Pt[N1]Pt[N1]PIt[N1]t[H1N1]					Q, T	30.64	702.655	3	0.9	2105.95	200726175	Q02817	Mucin-2	TPTPTPITT	StcE	StcE	StcE
t[N1]Pt[H1N1]Pt[H1N1]PIt[N1]t[N1]					Q, T	27.57	756.672	3	0.97	2268	287655435	Q02817	Mucin-2	TPTPTPITT	StcE	StcE	StcE
t[N1]Pt[N1]Pt[H1N1]PIt[N1]t[H1N1]					Q, T	28.84	756.672	3	0.57	2268	153812340	Q02817	Mucin-2	TPTPTPITT	StcE	StcE	StcE
t[N1]Pt[N1]Lt[N1]PIt[N1]t[N1]					Q, T	41.23	653.981	3	0.87	1959.93	154820131	Q02817	Mucin-2	TPTLTPITT	StcE	StcE	StcE
t[N1]Pt[H1N1]Lt[N1]PIt[N1]t[N1]					Q, T	39.22	707.998	3	0.94	2121.98	128431466	Q02817	Mucin-2	TPTLTPITT	StcE	StcE	StcE
t[H1N1]Pt[N1]Lt[N1]PIt[N1]t[N1]					Q, T	40.58	707.999	3	1.37	2121.98	97067703	Q02817	Mucin-2	TPTLTPITT	StcE	StcE	StcE
t[N1]Pt[H1N1]Lt[H1N1]PIt[N1]t[N1]					Q, T	35.06	762.015	3	-0.83	2284.03	308457904	Q02817	Mucin-2	TPTLTPITT	StcE	StcE	StcE
t[N1]Pt[H1N1]Lt[N1]PIt[H1N1]t[N1]					Q, T	37.25	762.016	3	0.88	2284.03	51583618	Q02817	Mucin-2	TPTLTPITT	StcE	StcE	StcE
t[H1N1]Pt[H1N1]Lt[N1]PIt[N1]t[N1]					Q, T	38.56	762.016	3	1.14	2284.03	86452823	Q02817	Mucin-2	TPTLTPITT	StcE	StcE	StcE
t[H1N1]Pt[N1]Lt[N1]PIt[N1]t[H1N1]					Q, T	40.3	762.016	3	1.14	2284.03	35823037	Q02817	Mucin-2	TPTLTPITT	StcE	StcE	StcE
t[N1]PSt[N1]t[H1N1]Lt[N1]PIt[N1]t[N1]	2235[N1]; 2238[N1]; 2239[H1N1]; 2241[N1]; 2244[N1]; 2245[N1]		2235	2245	G, T	37.31	838.385	3	0.88	2513.14	185594785	Q02817	Mucin-2	TPSTTLTPITT	StcE	StcE	StcE
t[N1]Ps[H1N1]s[N1]PIt[N1]t[N1]					T, T	26.99	660.96	3	1.21	1980.86	96022671	Q02817	Mucin-2	TPSSPITT	StcE	StcE	StcE
t[H1N1]Ps[N1]s[N1]PIt[N1]t[N1]					T, T	27.41	660.96	3	0.91	1980.86	150114078	Q02817	Mucin-2	TPSSPITT	StcE	StcE	StcE
t[H1N1]Ps[N1]PPt[H1N1]t[N1]					T, T	24.79	612.929	3	0	1836.77	114769744	Q02817	Mucin-2	TPSPPTT	StcE	StcE	StcE
t[H1N1]Ps[N1]PPt[N1]t[H1N1]					T, T	25.93	612.93	3	0.82	1836.77	197993989	Q02817	Mucin-2	TPSPPTT	StcE	StcE	StcE
t[N2]Ps[N1]PPt[H1N1]t[N1]					T, T	25.38	626.605	3	0.69	1877.8	144384717	Q02817	Mucin-2	TPSPPTT	StcE	StcE	StcE
t[N2]Ps[N1]PPt[N1]t[H1N1]					T, T	26.35	626.605	3	0.85	1877.8	169244352	Q02817	Mucin-2	TPSPPTT	StcE	StcE	StcE
t[N1]Ps[N1]PPt[N1]I	1585[N1]; 1587[N1]; 1590[N1]		1585	1591	T, T	41.17	661.317	2	0.76	1321.63	28169830	Q02817	Mucin-2	TPSPPTI	StcE	StcE	StcE
t[N1]Ps[N1]PPPt[H1N1]t[N1]					T, T	22.26	591.263	3	1.19	1771.77	194023163	Q02817	Mucin-2	TPSPPPTT	StcE	StcE	StcE
t[H1N1]Ps[H1N1]PPPt[N1]t[N1]					T, T	22.05	645.281	3	1.55	1933.83	32556490	Q02817	Mucin-2	TPSPPPTT	StcE	StcE	StcE
t[N1]PSPPIs[N1]t[N1]	1453[N1]; 1459[N1]; 1460[N1]		1453	1460	T, T	32.39	704.833	2	1.35	1408.66	267477984	Q02817	Mucin-2	TPSPPIST	StcE	StcE	StcE
t[N1]PPPt[H1N1]t[N1](T)P(S)PPt[N1]t[N1]		N2			T, T	31.17	960.092	3	0.59	2878.26	2443510216	Q02817	Mucin-2	TPPPTTTPSPPTT	StcE	StcE	StcE
t[N1]PIt[H1N1]PPTs[N1]t[N1]t[N1]					T, T	30.48	731.665	3	0.59	2192.98	134000407	Q02817	Mucin-2	TPITPPTSTT	StcE	StcE	StcE
t[N1]PIt[N1]PPTs[N1]t[H1N1]t[N1]					T, T	30.69	731.665	3	0.73	2192.98	89628653	Q02817	Mucin-2	TPITPPTSTT	StcE	StcE	StcE
t[N1]PIt[H1N1]PPt[N1]s[N1]t[H1N1]t[N1]					T, T	28.25	853.377	3	1.49	2558.11	247783944	Q02817	Mucin-2	TPITPPTSTT	StcE	StcE	StcE
t[N1]PIt[N1]PPt[H1N1]S					T, T	34.63	792.867	2	0.82	1584.73	77065694	Q02817	Mucin-2	TPITPPTS	StcE	StcE	StcE
t[N1]PSPPIt[H1N1]t[N1]					T, T	33.13	792.867	2	0.95	1584.73	181056662	Q02817	Mucin-2	TPSPPITT	StcE	StcE	StcE
t[N1]PIt[H1N1]PPAs[N1]t[H1N1]t[N1]	1506[N1]; 1509[H1N1]; 1513[N1]; 1514[H1N1]; 1515[N1]		1506	1515	T, T	27.88	775.679	3	0.6	2325.02	142845826	Q02817	Mucin-2	TPITPPASTT	StcE	StcE	StcE
t[N1]PIt[N1]PPAs[H1N1]t[N1]t[H1N1]	1506[N1]; 1509[N1]; 1513[H1N1]; 1514[N1]; 1515[H1N1]		1506	1515	T, T	29.1	775.679	3	0.86	2325.02	157011522	Q02817	Mucin-2	TPITPPASTT	StcE	StcE	StcE
t[N1]PIt[H1N1]PPAs[H1N1]t[N1]t[N1]	1506[N1]; 1509[H1N1]; 1513[H1N1]; 1514[N1]; 1515[N1]		1506	1515	T, T	29.58	775.68	3	1.12	2325.02	181184725	Q02817	Mucin-2	TPITPPASTT	StcE	StcE	StcE
t[N1]Lt[N1]Pt[N1]PIt[N1]t[N1]	2053[N1]; 2055[N1]; 2057[N1]; 2060[N1]; 2061[N1]		2053	2061	Q, T	36.55	653.979	3	-1.12	1959.93	210529730	Q02817	Mucin-2	TLTPTPITT	StcE	StcE	StcE
t[N1]Lt[N1]PIt[N1]Tt[H1N1]t[N1]					P, T	33.23	709.331	3	1.55	2125.97	110461659	Q02817	Mucin-2	TLTPITTTT	StcE	StcE	StcE
t[H1N1]Lt[N1]PITt[N1]t[N1]t[N1]					P, T	35.11	709.332	3	2.96	2125.97	72396156	Q02817	Mucin-2	TLTPITTTT	StcE	StcE	StcE
t[N1]Lt[N1]PIt[H1N1]Tt[H1N1]t[N1]					P, T	31.76	763.348	3	1.7	2288.03	121817470	Q02817	Mucin-2	TLTPITTTT	StcE	StcE	StcE
t[N1]Lt[N1]PIt[N1]t[N1]t[H1N1]t[N1]					P, T	28.51	777.024	3	1.33	2329.05	494239103	Q02817	Mucin-2	TLTPITTTT	StcE	StcE	StcE
t[N1]Lt[N1]PIt[H1N1]t[N1]t[N1]t[N1]					P, T	30.05	777.023	3	1.2	2329.05	271582320	Q02817	Mucin-2	TLTPITTTT	StcE	StcE	StcE
t[N1]Lt[H1N1]PIt[N1]t[N1]t[N1]t[N1]					P, T	31.01	777.023	3	1.2	2329.05	1242985022	Q02817	Mucin-2	TLTPITTTT	StcE	StcE	StcE
t[N1]Lt[N1]PIt[H1N1]t[N1]t[H1N1]t[N1]					P, T	27.1	831.041	3	1	2491.11	311199236	Q02817	Mucin-2	TLTPITTTT	StcE	StcE	StcE
t[N1]Lt[N1]PIt[N1]t[H1N1]t[H1N1]t[N1]					P, T	27.26	831.041	3	1	2491.11	317407953	Q02817	Mucin-2	TLTPITTTT	StcE	StcE	StcE
t[H1N1]Lt[N1]PIt[N1]t[N1]t[H1N1]t[N1]					P, T	27.83	831.041	3	0.76	2491.11	745501089	Q02817	Mucin-2	TLTPITTTT	StcE	StcE	StcE
t[H1N1]Lt[N1]PIt[H1N1]t[N1]t[N1]t[N1]					P, T	29.37	831.041	3	1	2491.11	534426080	Q02817	Mucin-2	TLTPITTTT	StcE	StcE	StcE
t[H1N1]Lt[N1]PIt[N1]t[H1N1]t[N1]t[N1]					P, T	30.37	831.041	3	1	2491.11	649062472	Q02817	Mucin-2	TLTPITTTT	StcE	StcE	StcE
t[H1N1]Lt[N1]PIt[H1N1]t[N1]t[H1N1]t[N1]					P, T	26.4	885.059	3	1.06	2653.16	453388876	Q02817	Mucin-2	TLTPITTTT	StcE	StcE	StcE
t[H1N1]Lt[N1]PIt[N1]t[H1N1]t[H1N1]t[N1]					P, T	26.62	885.059	3	1.17	2653.16	482960334	Q02817	Mucin-2	TLTPITTTT	StcE	StcE	StcE
t[H1N1]Lt[N1]PIt[H1N1]t[H1N1]t[N1]t[N1]					P, T	28.89	885.058	3	0.83	2653.16	297778594	Q02817	Mucin-2	TLTPITTTT	StcE	StcE	StcE
t[N2]Lt[N1]PIt[N1]t[H1N1]t[N1]					P, T	28.84	743.339	3	-0.81	2228.01	67471330	Q02817	Mucin-2	TLTPITTT	StcE	StcE	StcE
t[N1]LTPIt[N1]t[N1]					P, T	36.55	678.337	2	0.52	1355.67	41837057	Q02817	Mucin-2	TLTPITT	StcE	StcE	StcE
t[N1]Lt[N1]PIt[N1]T					P, T	38.78	678.338	2	1.11	1355.67	615199713	Q02817	Mucin-2	TLTPITT	StcE	StcE	StcE
t[N1]Lt[H1N1]PIt[N1]t[N1]					P, T	33.29	574.272	3	0.87	1720.8	280346995	Q02817	Mucin-2	TLTPITT	StcE	StcE	StcE
t[N1]Lt[N1]PIt[H1N1]t[N1]					P, T	34.09	574.271	3	0.52	1720.8	253603475	Q02817	Mucin-2	TLTPITT	StcE	StcE	StcE
t[H1N1]Lt[N1]PIt[N1]t[N1]					P, T	35.71	574.271	3	0	1720.8	1591251394	Q02817	Mucin-2	TLTPITT	StcE	StcE	StcE
t[N1]Lt[N1]PIt[N1]t[H1N1]					P, T	36.28	574.271	3	0.52	1720.8	160052712	Q02817	Mucin-2	TLTPITT	StcE	StcE	StcE
t[N2]Lt[N1]PIt[H1N1]t[N1]					P, T	34.04	641.965	3	0.68	1923.88	353437692	Q02817	Mucin-2	TLTPITT	StcE	StcE	StcE
t[N2]Lt[N1]PIt[N1]t[H1N1]					P, T	36.33	641.965	3	0.52	1923.88	220953466	Q02817	Mucin-2	TLTPITT	StcE	StcE	StcE
t[N1]LPt[N1]t[N1]Pt[N1]TFt[N1]t[N1]	1272[N1]; 1275[N1]; 1276[N1]; 1278[N1]; 1281[N1]; 1282[N1]		1272	1282	I, T	44.87	800.368	3	1.42	2399.08	37230015	Q02817	Mucin-2	TLPTTPTTFTT	StcE	StcE	StcE
t[N1]LPt[N1]t[N1]Pt[H1N1]t[N1]F	1272[N1]; 1275[N1]; 1276[N1]; 1278[H1N1]; 1279[N1]		1272	1280	I, T	41.88	719.327	3	0.88	2155.96	154075363	Q02817	Mucin-2	TLPTTPTTF	StcE	StcE	StcE
t[N1]LPt[H1N1]t[N1]Pt[N1]t[N1]F	1272[N1]; 1275[H1N1]; 1276[N1]; 1278[N1]; 1279[N1]		1272	1280	I, T	42.68	719.327	3	1.16	2155.96	23261577	Q02817	Mucin-2	TLPTTPTTF	StcE	StcE	StcE
t[N1]LPt[N1]t[H1N1]Pt[N1]t[N1]F	1272[N1]; 1275[N1]; 1276[H1N1]; 1278[N1]; 1279[N1]		1272	1280	I, T	43.11	719.327	3	1.58	2155.96	28455186	Q02817	Mucin-2	TLPTTPTTF	StcE	StcE	StcE
t[N1]LPt[N1]t[H1N1]Pt[H1N1]t[N1]F	1272[N1]; 1275[N1]; 1276[H1N1]; 1278[H1N1]; 1279[N1]		1272	1280	I, T	40.74	773.345	3	1.86	2318.02	111856063	Q02817	Mucin-2	TLPTTPTTF	StcE	StcE	StcE
t[N1]LPt[H1N1]t[N1]Pt[H1N1]t[N1]F	1272[N1]; 1275[H1N1]; 1276[N1]; 1278[H1N1]; 1279[N1]		1272	1280	I, T	41.72	773.344	3	0.95	2318.02	8142956	Q02817	Mucin-2	TLPTTPTTF	StcE	StcE	StcE
t[N1]LPPt[N1]t[N1]t[N1]PSPPt[N1]t[N1]					T, T	36.02	843.725	3	0.91	2529.16	541443869	Q02817	Mucin-2	TLPPTTTPSPPTT	StcE	StcE	StcE
t[N1]LPPt[H1N1]t[N1]					T, T	21.84	700.825	2	0.93	1400.64	354655610	Q02817	Mucin-2	TLPPTT	StcE	StcE	StcE
t[N1]HIt[H1N1]t[N1]	2793[N1]; 2796[H1N1]; 2797[N1]		2793	2797	T, T	17.88	672.301	2	0.52	1343.59	42691527	Q02817	Mucin-2	THITT	StcE	StcE	StcE
t[H1N1]HIt[N1]t[N1]	2793[H1N1]; 2796[N1]; 2797[N1]		2793	2797	T, T	18.31	672.301	2	0.07	1343.59	82176093	Q02817	Mucin-2	THITT	StcE	StcE	StcE
t[N1]ENPt[H1N1]Pt[N1]PIt[N1]t[N1]	1890[N1]; 1894[H1N1]; 1896[N1]; 1899[N1]; 1900[N1]		1890	1900	T, T	32.92	783.683	3	1.15	2349.03	176703546	Q02817	Mucin-2	TENPTPTPITT	StcE	StcE	StcE
t[N1]APPs[H1N1]t[N1]Pt[N1]APt[N1]t[N1]	4360[N1]; 4364[H1N1]; 4365[N1]; 4367[N1]; 4370[N1]; 4371[N1]		4360	4371	S, T	31.97	841.372	3	0.32	2522.1	388524310	Q02817	Mucin-2	TAPPSTPTAPTT	StcE	StcE	StcE
t[H1N1]APIAELt[N1]t[N1]	4313[H1N1]; 4320[N1]; 4321[N1]		4313	4321	S, S	41.99	563.268	3	1.01	1687.79	11468167	Q02817	Mucin-2	TAPIAELTT	StcE	StcE	StcE
t[N1]APIAELt[H2N2]t[N1]	4313[N1]; 4320[H2N2]; 4321[N1]		4313	4321	S, S	38.07	684.979	3	1.17	2052.92	32112806	Q02817	Mucin-2	TAPIAELTT	StcE	StcE	StcE
t[N1]Vt[N1]Pt[H1N1]Pt[N1]Pt[H1N1]s[N1]					T, T	23.37	848.704	3	0.31	2544.1	324629504	Q02817	Mucin-2	TVTPTPTPTS	StcE	StcE	StcE
t[N2]Vt[N1]Pt[N1]Pt[H1N1]Pt[N1]G					N, T	24.79	784.683	3	1.49	2352.03	1612435672	Q02817	Mucin-2	TVTPTPTPTG	StcE	StcE	StcE
t[N1]Vt[N1]PIt[H1N1]T					P, T	32.12	752.357	2	1.13	1503.7	201100397	Q02817	Mucin-2	TVTPITT	StcE	StcE	StcE
t[N2]Vt[N1]PIPt[H1N1]Pt[H1N1]G	2915[N2]; 2917[N1]; 2921[H1N1]; 2923[N1]		2915	2924	T, T	37.15	721.002	3	1.3	2160.99	162752522	Q02817	Mucin-2	TVTPIPTPTG	StcE	StcE	StcE
t[H1N1]Vt[N1]PIPt[H1N1]Pt[H1N1]G	2915[H1N1]; 2917[N1]; 2921[H1N1]; 2923[H1N1]		2915	2924	T, T	35.06	761.344	3	0.92	2282.02	443736337	Q02817	Mucin-2	TVTPIPTPTG	StcE	StcE	StcE
t[N1]TVt[N1]Pt[N1]Pt[N1]Pt[H1N1]G					T, T	26.03	750.673	3	1.2	2250	385620746	Q02817	Mucin-2	TTVTPTPTPTG	StcE	StcE	StcE
(T)PI(T)(T)		H2N4				31.95	834.864	2	0.503076	1668.72	370335248	Q02817	Mucin-2	TPITT	StcE	StcE	StcEx2
(T)PI(T)(T)		H1N4				22.8	753.838	2	1.61839	1506.67	104293586	Q02817	Mucin-2	TPITT	StcE	StcE	StcEx2
t[H1N2]Qt[H1N2]P						16.21	791.827	2	-0.12629	1582.65	88625511	Q02817	Mucin-2	TQTP	StcE	StcE	StcEx2
(T)Q(T)P		H1N4				17.29	710.801	2	0.703432	1420.59	24051081	Q02817	Mucin-2	TQTP	StcE	StcE	StcEx2
(T)Q(T)P		N4				18.16	629.774	2	0.317574	1258.54	169716519	Q02817	Mucin-2	TQTP	StcE	StcE	StcEx2
t[H1N1]ELDVLLP			2681	2688	E,T	60.35	632.824	2	-0.205428	1264.64	1295804	P13611	Versican	TELDVLLP	StcE	Non-specific	StcEx2
t[N1]t[N2]V						15.19	465.213	2	-0.0752343	929.419	3084769	unknown	unknown	TTV	StcE	StcE	StcEx2
t[N1]Pt[N1]Pt[N1]Pt[N1]G						20.77	792.357	2	1.2873	1583.71	291841174	Q02817	Mucin-2	TPTPTPTG	StcE	StcE	StcEx2
t[N1]Vt[N1]Pt[N1]Pt[N1]Pt[H1N1F1]G						23.0802	765.675	3	-0.152371	2295.01	73557721	Q02817	Mucin-2	TVTPTPTPTG	StcE	StcE	StcEx2
t[H1N1]Vt[H1N1]Pt[H1N1]P(t)P(t)G		H2N2				20.5333	933.059	3	-0.37511	2797.16	1112435867	Q02817	Mucin-2	TVTPTPTPTG	StcE	StcE	StcEx2
t[N1]Pt[N1]t[N1]t[N1]PIt[N1]t[H1N1]					Q, T	26.83	771.679	3	0.665216	2313.02	426173764	Q02817	Mucin-2	TPTTTPITT	StcE	StcE	StcEx2
(T)P(T)(S)(T)PI(T)(T)		N5				27.57	967.441	2	0.0465145	1933.87	45850489	Q02817	Mucin-2	TPTSTPITT	StcE	StcE	StcEx2
t[N1]Pt[N1]s[N1]t[N1]PIt[H1N1]t[N1]						25.33	767.008	3	1.29942	2299.01	358723954	Q02817	Mucin-2	TPTSTPITT	StcE	StcE	StcEx2
(T)P(T)(S)(T)PI(T)(T)		H4N6				23	929.061	3	1.39568	2785.16	257866062	Q02817	Mucin-2	TPTSTPITT	StcE	StcE	StcEx2
t[N1]PTs[N1]I						26.78	462.724	2	1.17781	924.44	348639713	Q02817	Mucin-2	TPTSI	StcE	StcE	StcEx2
(T)P(T)P(T)P(T)S		H1N4				20.19	888.388	2	0.377088	1775.77	92271790	Q02817	Mucin-2	TPTPTPTS	StcE	StcE	StcEx2
(T)P(T)P(T)Pt[H1N1]G		H1N3				18.74	954.409	2	0.0209554	1907.81	1172541688	Q02817	Mucin-2	TPTPTPTG	StcE	StcE	StcEx2
t[N1]Pt[N1]Pt[N1]PIs[N1]t[H1N1]						29.95	1046.47	2	1.43817	2091.93	232139023	Q02817	Mucin-2	TPTPTPIST	StcE	StcE	StcEx2
t[N1]Pt[N1]Pt[H1N1]PIs[N1]t[N1]						28.84	1046.47	2	0.482575	2091.93	474437706	Q02817	Mucin-2	TPTPTPIST	StcE	StcE	StcEx2
t[N1]s[N1]Apt[N1]t[N1]						18.702	695.304	2	0.546524	1389.6	52704775	P98088	MUC-5AC	TSAPTT	StcE	StcE	StcEx2
(T)(S)AP(T)(T)		H1N5				19.4899	877.871	2	1.45808	1754.73	64461516	P98088	MUC-5AC	TSAPTT	StcE	StcE	StcEx2
s[N1]Apt[N1]t[N1]						19.0906	543.24	2	0.404978	1085.47	178264515	P98088	MUC-5AC	SAPTT	StcE	StcE	StcEx2
s[N1]Apt[H1N1]t[N1]						18.3033	624.266	2	0.192226	1247.53	68998886	P98088	MUC-5AC	SAPTT	StcE	StcE	StcEx2
s[N1]Apt[N1]t[H1N1]						18.3033	624.266	2	0.192226	1247.53	68998886	P98088	MUC-5AC	SAPTT	StcE	StcE	StcEx2
t[N1]Pt[N1]Pt[N1]PIt[H1N1]t[N1]						28.84	1053.48	2	-0.0189847	2105.95	704299261	Q02817	Mucin-2	TPTPTPITT	StcE	StcE	StcEx2
t[N1]Pt[N1]Pt[N1]PIt[N1]t[H1N1]						30.69	1053.48	2	-0.208832	2105.95	154997790	Q02817	Mucin-2	TPTPTPITT	StcE	StcE	StcEx2
(T)P(T)PIt[N1]t[N1]		H1N2				27.52	852.888	2	0.93799	1704.77	1041911246	Q02817	Mucin-2	TPTPITT	StcE	StcE	StcEx2
(T)P(T)PI(T)(T)		H1N4				28.68	852.888	2	1.05524	1704.77	582921203	Q02817	Mucin-2	TPTPITT	StcE	StcE	StcEx2
(T)P(T)PI(T)(T)		H2N4				28.62	933.915	2	1.60614	1866.82	183482917	Q02817	Mucin-2	TPTPITT	StcE	StcE	StcEx2
t[N1]Pt[N1]Lt[N1]PIt[H1N1]t[N1]						40.45	707.999	3	1.62901	2121.98	63754647	Q02817	Mucin-2	TPTPITT	StcE	StcE	StcEx2
(T)P(S)(S)PI(T)(T)		H1N4				28.04	889.395	2	-1.11312	1777.78	257420967	Q02817	Mucin-2	TPSSPITT	StcE	StcE	StcEx2
(T)P(S)PP(T)(T)		H1N4				25.11	837.864	2	0.208864	1674.72	912926314	Q02817	Mucin-2	TPSPPTT	StcE	StcE	StcEx2
t[N1]Ps[N1]PPTt[N1]t[N1]						26.25	807.362	2	1.28195	1613.72	107351854	Q02817	Mucin-2	TPSPPTTT	StcE	StcE	StcEx2
(T)P(S)PP(T)(T)		H2N5				25.28	1020.43	2	1.44547	2039.85	348473877	Q02817	Mucin-2	TPSPPTT	StcE	StcE	StcEx2
(T)P(S)PPt[N1]I	1591[N1]	H1N1	1585	1591	T,T	39.98	640.804	2	0.912917	1280.6	163366869	Q02817	Mucin-2	TPSPPTI	StcE	StcE	StcEx2
(T)P(S)PPt[H1N1]I	1591[H1N1]	N1	1585	1591	T,T	39.98	640.804	2	0.912917	1280.6	163366869	Q02817	Mucin-2	TPSPPTI	StcE	StcE	StcEx2
(T)P(S)PPt[H1N1]I	1591[H1N1]	H1N1	1585	1591	T,T	38.68	721.83	2	1.22605	1442.65	105916877	Q02817	Mucin-2	TPSPPTI	StcE	StcE	StcEx2
t[N1]Ps[N1]PPPt[N1]t[N1]						22.85	805.365	2	0.862964	1609.72	214909841	Q02817	Mucin-2	TPSPPPTT	StcE	StcE	StcEx2
(T)P(S)PPP(T)(T)		H1N4				22.05	886.391	2	0.219993	1771.77	447406476	Q02817	Mucin-2	TPSPPPTT	StcE	StcE	StcEx2
(T)P(S)PPP(T)(T)		H2N4				21.73	967.417	2	-0.0051684	1933.83	375399608	Q02817	Mucin-2	TPSPPPTT	StcE	StcE	StcEx2
(T)P(S)PPI(S)(T)		H1N3	1453	1460	T,T	31.97	785.86	2	1.36157	1570.71	211964825	Q02817	Mucin-2	TPSPPIST	StcE	StcE	StcEx2
t[N1]PPt[H1N1]Fs[N1]PFs[N1]t[N1]			1766	1775	I,T	47.7	753.662	3	0.884571	2258.97	8283171	Q02817	Mucin-2	TPPTFSPFST	StcE	StcE	StcEx2
(T)PP(T)F		H2N3	1766	1770	I,S	37.52	748.319	2	0.942112	1495.63	24324079	Q02817	Mucin-2	TPPTF	StcE	StcE	StcEx2
(T)PP(T)F		H2N2A1	1766	1770	I,S	42.79	792.327	2	-0.1199	1583.65	9100966	Q02817	Mucin-2	TPPTF	StcE	StcE	StcEx2
(T)PP(T)F		H3N3	1766	1770	I,S	36.23	829.346	2	0.608914	1657.68	304061088	Q02817	Mucin-2	TPPTF	StcE	StcE	StcEx2
(T)PP(T)F		H4N4	1766	1770	I,S	35.71	1011.91	2	1.58611	2022.82	65509695	Q02817	Mucin-2	TPPTF	StcE	StcE	StcEx2
t[N1]PPPt[N1]t[N1](T)P(S)PPIs[N1]t[N1]		N1	1447	1460	T,T	35.96	871.404	3	0.16066	2612.2	372198591	Q02817	Mucin-2	TPPPTTTPSPPIST	StcE	StcE	StcEx2
t[H1N1]PPPt[N1]t[N1]						17.4	692.809	2	0.707266	1384.61	632455312	Q02817	Mucin-2	TPPPTT	StcE	StcE	StcEx2
t[N1]PPPt[N1]t[H1N1]						17.4	692.809	2	0.707266	1384.61	632455312	Q02817	Mucin-2	TPPPTT	StcE	StcE	StcEx2
t[H1N1]PPPt[H1N1]t[N1]						16.47	773.836	2	0.891663	1546.66	61399525	Q02817	Mucin-2	TPPPTT	StcE	StcE	StcEx2
t[H1N1]PLPPs[N1]I			1759	1770	T,T	41.55	646.821	2	-0.162332	1292.64	89422391	Q02817	Mucin-2	TPLPPSI	StcE	StcE	StcEx2
(T)PI(T)(T)t[N1]		H1N3				18.57	804.362	2	0.845391	1607.71	227566984	Q02817	Mucin-2	TPITTT	StcE	StcE	StcEx2
(T)PI(T)(T)t[H1N1]		N3				18.57	804.362	2	0.845391	1607.71	227566984	Q02817	Mucin-2	TPITTT	StcE	StcE	StcEx2
t[H1N1]PIt[N1]T						23.21	550.758	2	0.581017	1100.51	259309125	Q02817	Mucin-2	TPITT	StcE	StcE	StcEx2
t[H1N1]PIt[H1N1]T						22.32	631.785	2	1.29791	1262.56	74031721	Q02817	Mucin-2	TPITT	StcE	StcE	StcEx2
(T)PI(T)(T)		H3N4				22.8	915.891	2	1.22285	1830.77	287256292	Q02817	Mucin-2	TPITT	StcE	StcE	StcEx2
t[N1]PIt[N1]PPt[H1N1]s[N1]t[N1]t[N1]						29.68	799.358	3	0.721413	2396.06	188544620	Q02817	Mucin-2	TPITPPTSTT	StcE	StcE	StcEx2
(T)PI(T)PP(T)(S)(T)(T)		N5				32.07	1015.97	2	0.457692	2030.93	420498695	Q02817	Mucin-2	TPITPPTSTT	StcE	StcE	StcEx2
(T)PI(T)PP(T)(S)(T)		N4				35.01	863.904	2	0.468802	1726.8	493720606	Q02817	Mucin-2	TPITPPTST	StcE	StcE	StcEx2
(T)PI(T)PP(T)(S)		H1N4				32.55	894.407	2	0.944761	1787.8	2176935450	Q02817	Mucin-2	TPITPPTS	StcE	StcE	StcEx2
(T)PI(T)PP(T)(S)		H1N4				34.79	894.406	2	-0.0614933	1787.8	189193089	Q02817	Mucin-2	TPITPPTS	StcE	StcE	StcEx2
(T)PI(T)PPA(S)(T)(T)		N4				34.45	899.424	2	2.27924	1797.84	57157831	Q02817	Mucin-2	TPITPPASTT	StcE	StcE	StcEx2
t[N1]PIt[N1]PPAs[N1]t[N1]t[H1N1]						29.37	721.662	3	1.3395	2162.97	109996081	Q02817	Mucin-2	TPITPPASTT	StcE	StcE	StcEx2
t[N1]PIs[N1]t[N1]t[H1N1]t[N1]						18.8	949.417	2	0.173791	1897.83	292358389	Q02817	Mucin-2	TPISTTT	StcE	StcE	StcEx2
t[N1]PISt[N1]t[N1]						21.46	614.788	2	0.658764	1228.57	68085044	Q02817	Mucin-2	TPISTT	StcE	StcE	StcEx2
(T)PI(S)(T)(T)		H1N4				17.29	797.354	2	0.382516	1593.7	104633155	Q02817	Mucin-2	TPISTT	StcE	StcE	StcEx2
(T)L(T)P(T)PIt[N1]T		N3	2053	2061	Q,T	38.29	878.928	2	1.28566	1756.85	30671261	Q02817	Mucin-2	TLTPTPITT	StcE	StcE	StcEx2
t[H1N1]Lt[N1]PIt[N1]t[N1]t[N1]t[N1]						30.96	777.023	3	1.08963	2329.05	601213032	Q02817	Mucin-2	TLTPITTTT	StcE	StcE	StcEx2
t[N1]Lt[N1]PIt[N1]t[N1]t[N1]t[H1N1]						30.96	777.023	3	1.08963	2329.05	601213032	Q02817	Mucin-2	TLTPITTTT	StcE	StcE	StcEx2
(T)L(T)PI(T)(T)(T)(T)		H2N6				27.83	831.041	3	0.65781	2491.11	761714891	Q02817	Mucin-2	TLTPITTTT	StcE	StcE	StcEx2
(T)L(T)PI(T)(T)(T)(T)		N5				35.96	982.464	2	-0.13232	1963.92	201055154	Q02817	Mucin-2	TLTPITTTT	StcE	StcE	StcEx2
(T)L(T)PI(T)(T)		H2N4				33.34	628.289	3	0.795812	1882.85	370993307	Q02817	Mucin-2	TLTPITT	StcE	StcE	StcEx2
t[H1N1]Lt[H1N1]PIt[H1N1]t[N1]						30.64	682.307	3	1.31906	2044.9	59056887	Q02817	Mucin-2	TLTPITT	StcE	StcE	StcEx2
t[H2N2]L(T)PI(T)(T)		H1N3				32.65	750	3	1.37778	2247.98	123405545	Q02817	Mucin-2	TLTPITT	StcE	StcE	StcEx2
t[N1]Lt[N1]PIt[H1N1]T						36.81	759.365	2	1.38274	1517.72	858598321	Q02817	Mucin-2	TLTPITT	StcE	StcE	StcEx2
(T)L(T)PI(T)(T)		H2N3				34.2	840.39	2	-0.0594962	1679.77	141942839	Q02817	Mucin-2	TLTPITT	StcE	StcE	StcEx2
(T)L(T)PI(T)(T)		H2N3				33.71	840.389	2	-0.535466	1679.77	161271506	Q02817	Mucin-2	TLTPITT	StcE	StcE	StcEx2
(T)L(T)PI(T)(T)		H2N4				32.39	941.931	2	1.00857	1882.85	479795793	Q02817	Mucin-2	TLTPITT	StcE	StcE	StcEx2
(T)L(T)PI(T)(T)		H2N4				31.59	941.93	2	0.796238	1882.85	104507990	Q02817	Mucin-2	TLTPITT	StcE	StcE	StcEx2
(T)L(T)PI(T)(T)		H2N5				32.86	1043.47	2	0.239585	2085.93	192160087	Q02817	Mucin-2	TLTPITT	StcE	StcE	StcEx2
t[N1]LPt[N1](T)P(T)t[N1]Ft[N1]t[N1]		H1N1				43.45	854.385	3	1.22896	2561.14	68437491	Q02817	Mucin-2	TLPTTPTTFTT	StcE	StcE	StcEx2
(T)K(S)(T)(T)P(T)(S)I		N6				22.85	1077.5	2	2.10674	2153.98	41123417	Q02817	Mucin-2	TKSTTPTSI	StcE	StcE	StcEx2
(T)A(T)P(T)P(T)G		H1N4				19.02	860.375	2	0.517216	1719.74	74499171	Q02817	Mucin-2	TATPTPTG	StcE	StcE	StcEx2
t[N1]APPs[H1N1]t[N1]Pt[N1]APt[N1]t[N1]						31.81	841.374	3	1.98485	2522.1	411976844	Q02817	Mucin-2	TAPPSTPTAPTT	StcE	StcE	StcEx2
(T)APIAEL(T)(T)		H1N3				42.09	844.399	2	1.52179	1687.79	129266819	Q02817	Mucin-2	TAPIAELTT	StcE	StcE	StcEx2
(T)APIAEL(T)(T)		N3A1				47.51	908.92	2	0.203538	1816.83	8558891	Q02817	Mucin-2	TAPIAELTT	StcE	StcE	StcEx2
t[N1]APIAELt[N1]						42.19	611.309	2	1.34956	1221.61	11727876	Q02817	Mucin-2	TAPIAELT	StcE	StcE	StcEx2
(S)(S)PL(T)E		H1N2				28.25	601.264	2	0.623686	1201.52	115257270	Q02817	Mucin-2	SSPLTE	StcE	StcE	StcEx2
t[N1]Vt[N1]Pt[H1N1]Pt[N1]Pt[N1]s[N1]						24.48	794.687	2	1.08219	2382.04	335380677	Q02817	Mucin-2	TVTPTPTPTS	StcE	StcE	StcEx2
(T)V(T)PI(T)(T)		H2N4				29.47	934.923	2	1.14983	1868.84	462722625	Q02817	Mucin-2	TVTPITT	StcE	StcE	StcEx2
(T)(T)P(S)PP(T)I		H1N3				40.3	792.867	2	0.687379	1584.73	316436119	Q02817	Mucin-2	TTPSPPTI	StcE	StcE	StcEx2
(T)(T)P(S)PPI		N2				33.98	559.777	2	1.2237	1118.55	11186142	Q02817	Mucin-2	TTPSPPI	StcE	StcE	StcEx2
(T)(T)PPP(T)(T)		H1N4				17.72	844.872	2	0.769347	1688.74	864267905	Q02817	Mucin-2	TTPPPTT	StcE	StcE	StcEx2
(T)(S)GGHt[H1N1]L		H1N1				18.16	701.801	2	0.29923	1402.6	59642707	Q02817	Mucin-2	TSGGHTL	StcE	StcE	StcEx2
(T)Q(T)P(T)(T)		H2N4				18.52	892.875	2	0.806384	1784.74	364936687	Q02817	Mucin-2	TQTPTT	StcE	StcE	StcEx2
t[N1]QTPt[N1]s[N1]t[N1]PIt[N1]t[N1]						29.05	789.359	3	1.32175	2366.06	137649835	Q02817	Mucin-2	TQTPTSTPITT	StcE	StcE	StcEx2
(T)Q(T)P(T)(S)(T)PI(T)(T)		H1N7				26.3	911.069	3	0.742718	2731.19	903701192	Q02817	Mucin-2	TQTPTSTPITT	StcE	StcE	StcEx2
(T)QAP(T)P(T)AI(T)(T)		H4N4				29.63	854.707	3	0.514796	2562.11	136292833	Q02817	Mucin-2	TQAPTPTAITT	StcE	StcE	StcEx2
t[H1N1]PTs[N1]I						26.09	543.75	2	0.450575	1086.49	133152298	Q02817	Mucin-2	TPTSI	StcE	StcE	StcEx2
t[N1]Pt[H1N1]t[N1]t[N1]PIt[H1N1]t[N1]						24.48	825.697	3	0.863917	2475.07	500503197	Q02817	Mucin-2	TPTTTPITT	StcE	StcE	StcEx2
(T)P(T)(T)(T)PI(T)(T)		H3N6				23.68	879.715	3	1.60658	2637.13	206781509	Q02817	Mucin-2	TPTTTPITT	StcE	StcE	StcEx2
t[H1N1]PTs[H1N1]I						25.6	624.777	2	0.872312	1248.55	41056573	Q02817	Mucin-2	TPTSI	StcE	StcE	StcEx2
(T)P(T)P(T)P(T)G		H3N5				18.62	758.32	3	0.940677	2272.94	52547590	Q02817	Mucin-2	TPTPTPTG	StcE	StcE	StcEx2
(T)P(T)P(T)P(T)G		H5N5				17.45	866.356	3	1.4005	2597.05	66178728	Q02817	Mucin-2	TPTPTPTG	StcE	StcE	StcEx2
(T)P(T)P(T)P(T)G		H6N6				16.8	988.066	3	0.654478	2962.18	72426780	Q02817	Mucin-2	TPTPTPTG	StcE	StcE	StcEx2
(T)P(T)P(T)PI(T)(T)		H3N5				26.89	810.69	3	1.01149	2430.05	93199244	Q02817	Mucin-2	TPTPTPITT	StcE	StcE	StcEx2
t[N1]Pt[H1N1]Pt[H1N1]PIt[H1N1]t[N1]						26.51	810.69	3	0.764781	2430.05	105382779	Q02817	Mucin-2	TPTPTPITT	StcE	StcE	StcEx2
(T)P(T)P(T)PI(T)(T)		H4N5				26.35	864.709	3	2.33605	2592.11	147544078	Q02817	Mucin-2	TPTPTPITT	StcE	StcE	StcEx2
(T)P(T)PI(T)(T)		H1N3				28.84	751.349	2	0.931659	1501.69	61905818	Q02817	Mucin-2	TPTPITT	StcE	StcE	StcEx2
(T)P(T)PI(T)(T)		H2N4				26.94	933.915	2	1.49907	1866.82	228012305	Q02817	Mucin-2	TPTPITT	StcE	StcE	StcEx2
(T)P(S)SPIt[N1]t[N1]		N1				33.4	706.831	2	1.28744	1412.65	80725247	Q02817	Mucin-2	TPSSPITT	StcE	StcE	StcEx2
(T)P(S)(S)PI(T)(T)		H1N5				26.03	990.937	2	1.62473	1980.86	92051929	Q02817	Mucin-2	TPSSPITT	StcE	StcE	StcEx2
t[N1]PSPPt[N1]t[N1]					T, T	25.01	655.298	2	-0.08	1309.59	4920970871	Q02817	Mucin-2	TPSPPTT	StcE	StcE	StcE
(T)P(S)PP(T)(T)		H1N3				24.69	736.325	2	1.18833	1471.64	4636170535	Q02817	Mucin-2	TPSPPTT	StcE	StcE	StcE
(T)P(S)PP(T)(T)(T)		N3				24.9	705.822	2	0.332945	1410.64	142748317	Q02817	Mucin-2	TPSPPTTT	StcE	StcE	StcE
(T)P(S)PP(T)(T)		H2N3				24.69	817.352	2	1.55992	1633.69	2232441123	Q02817	Mucin-2	TPSPPTT	StcE	StcE	StcE
(T)P(S)PP(T)(T)		H1N4				25.98	837.865	2	1.04432	1674.72	3762252552	Q02817	Mucin-2	TPSPPTT	StcE	StcE	StcE
(T)P(S)PPt[N1]I		H1N2				40.35	742.343	2	0.922755	1483.68	59715589	Q02817	Mucin-2	TPSPPTI	StcE	StcE	StcE
(T)P(S)PP(T)I		H3N3				37.57	904.397	2	1.42084	1807.78	69216974	Q02817	Mucin-2	TPSPPTI	StcE	StcE	StcE
(T)P(S)PPIt[N1]t[N1]		N1				33.45	711.841	2	1.60851	1422.67	370381327	Q02817	Mucin-2	TPSPPITT	StcE	StcE	StcE
(T)P(S)PPIt[N1]t[N1]		H1N1				33.29	792.867	2	0.43513	1584.73	295756025	Q02817	Mucin-2	TPSPPITT	StcE	StcE	StcE
(T)P(S)PP(T)I		H2N3				38.78	823.369	2	0.467591	1645.73	72648451	Q02817	Mucin-2	TPSPPTI	StcE	StcE	StcE
(T)PLPP(S)I		H2N3				40.08	829.388	2	0.837968	1657.77	102143021	Q02817	Mucin-2	TPLPPSI	StcE	StcE	StcE
(T)PI(T)(T)(T)		H1N3				20.56	702.822	2	0.113827	1404.64	18667375	Q02817	Mucin-2	TPITTT	StcE	StcE	StcE
(T)PI(T)(T)(T)		H1N3				20.93	702.822	2	0.825245	1404.64	23456528	Q02817	Mucin-2	TPITTT	StcE	StcE	StcE
t[H1N1]PIt[N1]T					P, T	23.21	550.758	2	0.36	1100.51	258710881	Q02817	Mucin-2	TPITT	StcE	StcE	StcE
(T)PI(T)(T)		H2N3				23.16	733.325	2	0.7091	1465.64	709152724	Q02817	Mucin-2	TPITT	StcE	StcE	StcE
t[N1]PIt[H1N1]t[H1N1]						22.59	733.325	2	0.981831	1465.64	1105282804	Q02817	Mucin-2	TPITT	StcE	StcE	StcE
t[N1]LTPIt[H1N1]T						38.18	657.824	2	0.380041	1314.64	16916572	Q02817	Mucin-2	TLTPITT	StcE	StcE	StcE
(T)L(T)PIt[N1]T		H1N1				39.92	657.825	2	1.29214	1314.64	12597374	Q02817	Mucin-2	TLTPITT	StcE	StcE	StcE
(T)L(T)PIt[N1]T		N1				40.9	576.798	2	0.606799	1152.59	32554526	Q02817	Mucin-2	TLTPITT	StcE	StcE	StcE
(T)L(T)PI(T)(T)		H3N4				32.34	682.307	3	1.46562	2044.9	47128197	Q02817	Mucin-2	TLTPITT	StcE	StcE	StcE
(T)L(T)PI(T)(T)		H2N5				33.77	1043.47	2	0.527088	2085.93	415500302	Q02817	Mucin-2	TLTPITT	StcE	StcE	StcE
(T)L(T)PI(T)(T)		H2N5				34.84	1043.47	2	1.00626	2085.93	284348499	Q02817	Mucin-2	TLTPITT	StcE	StcE	StcE
(T)PI(T)PP(T)(S)(T)(T)		N4				34.3	914.428	2	0.289799	1827.85	58484101	Q02817	Mucin-2	TPITPPTSTT	StcE	StcE	StcE
t[N1]PIs[N1]t[H1N1]						23.52	645.29	2	0.379674	1289.57	772451209	Q02817	Mucin-2	TPIST	StcE	StcE	StcE
t[H1N1]PIs[N1]t[N1]						22.95	645.291	2	1.15452	1289.57	368543805	Q02817	Mucin-2	TPIST	StcE	StcE	StcE
(T)PI(S)(T)		H2N3				22.69	726.317	2	1.02572	1451.63	223210301	Q02817	Mucin-2	TPIST	StcE	StcE	StcE
(T)L(T)PI(T)(T)(T)		H1N5				31.65	1012.97	2	1.78683	2024.93	357711637	Q02817	Mucin-2	TLTPITTT	StcE	StcE	StcE
t[N1]LPt[H1N1]t[H1N1]Pt[H1N1]t[N1]F						39.7	827.362	3	0.890381	2480.07	82181741	Q02817	Mucin-2	TLPTTPTTF	StcE	StcE	StcE
(T)A(T)P(T)P(T)G		N4				19.82	779.35	2	1.7258	1557.69	29583462	Q02817	Mucin-2	TATPTPTG	StcE	StcE	StcE
t[N1]APIAEL						44.66	459.245	2	0.141537	917.482	35571954	Q02817	Mucin-2	TAPIAEL	StcE	Non-specific	StcE
t[H1N1]APIAEL						43.16	540.272	2	1.41596	1079.54	20918565	Q02817	Mucin-2	TAPIAEL	StcE	Non-specific	StcE
t[H2N2]APIAEL						41.66	722.836	2	-1.5702	1444.67	15324787	Q02817	Mucin-2	TAPIAEL	StcE	Non-specific	StcE
s[N1]PFs[N1]t[N1]						28.94	574.248	2	0.687856	1147.49	53475260	Q02817	Mucin-2	SPFST	StcE	StcE	StcE
(T)VIP(T)P(T)P(T)G		H4N4				30.48	815.363	2	1.82741	2444.07	354998258	Q02817	Mucin-2	TVIPTPTPTG	StcE	StcE	StcE
(T)(T)P(S)PP(T)I		H3N5				39.17	772.336	2	1.11782	2314.99	3824494	Q02817	Mucin-2	TTPSPPTI	StcE	StcE	StcE
t[N1]TPPPt[N1]t[N1]						22	662.306	2	0.528457	1323.6	52807861	Q02817	Mucin-2	TTPPPTT	StcE	StcE	StcE
(T)(S)(S)PL(T)(T)		H1N4				27.93	840.871	2	1.53413	1680.73	120174803	Q02817	Mucin-2	TSSPLTT	StcE	StcE	StcE
(T)Q(T)P(T)(T)		H1N3				18.8	710.309	2	0.450508	1419.61	38605196	Q02817	Mucin-2	TQTPTT	StcE	StcE	StcE
(T)Q(T)P(T)(S)(T)PI(T)(T)		H1N6				27.57	843.376	3	0.881379	2528.11	238885959	Q02817	Mucin-2	TQTPTSTPITT	StcE	StcE	StcE
t[N1]Q(T)P(T)P(T)PIs[N1]t[N1]		H1N3				29.1	842.045	3	0.930276	2524.12	766598658	Q02817	Mucin-2	TQTPTPTPIST	StcE	StcE	StcE
t[H1N1]QAP(T)P(T)AIt[N1]t[N1]		H1N2				31.59	814.366	3	1.07241	2441.08	827411039	Q02817	Mucin-2	TQAPTPTAITT	StcE	StcE	StcE
(T)QAP(T)P(T)AI(T)T		H3N4				31.17	800.689	3	0.0499569	2400.05	242319854	Q02817	Mucin-2	TQAPTPTAITT	StcE	StcE	StcE
t[N1]Pt[H1N1]t[N1]VLIt[H1N1]t[N1]						33.02	762.688	3	1.00959	2286.05	189168408	Q02817	Mucin-2	TPTTVLITT	StcE	StcE	StcE
t[N1]Pt[N1]t[H1N1]VLIt[H1N1]t[N1]						33.71	762.688	3	1.40293	2286.05	214404560	Q02817	Mucin-2	TPTTVLITT	StcE	StcE	StcE
t[N1]Pt[H1N1]t[H1N1]VLIt[H1N1]t[N1]						31.76	816.706	3	1.06526	2448.1	586649101	Q02817	Mucin-2	TPTTVLITT	StcE	StcE	StcE
t[N1]Pt[H1N1]t[N1]t[H1N1]PIt[N1]t[N1]						26.14	825.697	3	1.34836	2475.07	1038064036	Q02817	Mucin-2	TPTTTPITT	StcE	StcE	StcE
t[N1]Pt[N1]s[H1N1]t[H1N1]PIt[N1]t[N1]						23.89	821.025	3	0.848533	2461.06	538391566	Q02817	Mucin-2	TPTSTPITT	StcE	StcE	StcE
(T)P(T)(S)(T)PI(T)(T)		H2N6				24.43	821.024	3	-0.00405997	2461.06	476163785	Q02817	Mucin-2	TPTSTPITT	StcE	StcE	StcE
t[N1]Pt[H1N1]s[H1N1]t[N1]PIt[N1]t[N1]						24.69	821.025	3	0.970333	2461.06	394222374	Q02817	Mucin-2	TPTSTPITT	StcE	StcE	StcE
(T)P(T)(S)(T)PI(T)(T)		H2N6				25.6	821.025	3	1.33573	2461.06	982994329	Q02817	Mucin-2	TPTSTPITT	StcE	StcE	StcE
(T)P(T)(S)(T)PI(T)(T)		H2N6				26.03	821.026	3	2.43192	2461.06	252039095	Q02817	Mucin-2	TPTSTPITT	StcE	StcE	StcE
(T)P(T)(S)I		H2N3				21.2	726.317	2	1.02572	1451.63	28087920	Q02817	Mucin-2	TPTSI	StcE	StcE	StcE
(T)P(T)P(T)P(T)G		H3N4				17.99	690.626	3	0.550225	2069.86	133623334	Q02817	Mucin-2	TPTPTPTG	StcE	StcE	StcE
(T)P(T)P(T)P(T)G		H3N5				18.16	758.319	3	0.545065	2272.94	109232509	Q02817	Mucin-2	TPTPTPTG	StcE	StcE	StcE
(T)P(T)P(T)P(T)G		H4N5				17.29	812.337	3	0.262617	2435	271864155	Q02817	Mucin-2	TPTPTPTG	StcE	StcE	StcE
(T)P(T)P(T)P(T)G		H4N5				17.94	812.338	3	1.37053	2435	120784593	Q02817	Mucin-2	TPTPTPTG	StcE	StcE	StcE
(T)P(T)P(T)PI(T)(T)		H3N5				27.57	810.69	3	0.64143	2430.05	335260016	Q02817	Mucin-2	TPTPTPITT	StcE	StcE	StcE
(T)P(T)P(T)PI(S)(T)		H3N5				27.1	806.018	3	0.62447	2416.04	155557650	Q02817	Mucin-2	TPTPTPIST	StcE	StcE	StcE
(T)Q(T)P(T)s[N1]		H1N3				17.61	804.842	2	1.79539	1608.67	113934130	Q02817	Mucin-2	TQTPTS	StcE	StcE	StcE
(T)Q(T)P(T)s[N1]		H1N3				18.05	804.841	2	0.677153	1608.67	104685614	Q02817	Mucin-2	TQTPTS	StcE	StcE	StcE
(T)P(S)(S)PI(T)(T)		N4				28.2	808.37	2	0.878311	1615.73	1678175518	Q02817	Mucin-2	TPSSPITT	StcE	StcE	StcE
(T)P(S)PP(T)(T)		H2N3				23.84	817.352	2	1.31522	1633.69	2068248434	Q02817	Mucin-2	TPSPPTT	StcE	StcE	StcE
(T)P(S)PP(T)I		H1N3				39.39	742.343	2	-0.0202063	1483.68	39540187	Q02817	Mucin-2	TPSPPTI	StcE	StcE	StcE
(T)P(S)PP(T)(T)		H1N3				24.69	736.325	2	1.18833	1471.64	4609501431	Q02817	Mucin-2	TPSPPTT	StcE	StcE	StcE
(T)P(S)PPP(T)t[H1N1]		H3N3				20.83	753.316	3	1.05755	2257.93	17391156	Q02817	Mucin-2	TPSPPPTT	StcE	StcE	StcE
(T)PP(T)F		H2N3				37.52	748.319	2	0.942112	1495.63	22526499	Q02817	Mucin-2	TPPTF	StcE	StcE	StcE
(T)PP(T)F		H3N3				36.23	829.346	2	0.608914	1657.68	304863540	Q02817	Mucin-2	TPPTF	StcE	StcE	StcE
t[N1]PIt[N1]Tt[N1]t[N1]						24.74	773.859	2	0.827025	1546.71	192249272	Q02817	Mucin-2	TPITTTT	StcE	StcE	StcE
(T)PI(T)(T)(T)		N3				23.26	621.796	2	0.771958	1242.58	50088761	Q02817	Mucin-2	TPITTT	StcE	StcE	StcE
t[N1]PIt[N1]t[N1]T						22.48	621.796	2	0.932783	1242.58	45247849	Q02817	Mucin-2	TPITTT	StcE	StcE	StcE
(T)PI(T)(T)		H3N3				22.05	814.352	2	1.37533	1627.69	154782992	Q02817	Mucin-2	TPITT	StcE	StcE	StcE
(T)PI(T)(T)		H3N3				21.78	814.352	2	1.86652	1627.69	416766837	Q02817	Mucin-2	TPITT	StcE	StcE	StcE
t[N1]PISt[N1]t[H1N1]						19.56	695.814	2	0.869486	1390.62	68261685	Q02817	Mucin-2	TPISTT	StcE	StcE	StcE
t[N1]PISt[H1N1]t[N1]						19.56	695.814	2	0.869486	1390.62	68261685	Q02817	Mucin-2	TPISTT	StcE	StcE	StcE
(T)L(T)PI(T)T		H2N3				35.71	840.39	2	-0.178489	1679.77	955654617	Q02817	Mucin-2	TLTPITT	StcE	StcE	StcE
(T)L(T)PI(T)(T)		H5N4				29.89	804.018	2	1.40959	2410.04	170192739	Q02817	Mucin-2	TLTPITT	StcE	StcE	StcE
(T)L(T)PI(T)T		H2N2				37.2	738.852	2	1.82716	1476.69	53446301	Q02817	Mucin-2	TLTPITT	StcE	StcE	StcE
(T)L(T)PIt[N1]T		H1N2				35.81	759.364	2	0.329223	1517.72	64172250	Q02817	Mucin-2	TLTPITT	StcE	StcE	StcE
(T)L(T)PIt[N1]T		H1N2				37.68	759.364	2	0.592602	1517.72	237077629	Q02817	Mucin-2	TLTPITT	StcE	StcE	StcE
(T)L(T)PI(T)t[N1]		H1N2				34.95	759.364	2	0.0658446	1517.72	14974648	Q02817	Mucin-2	TLTPITT	StcE	StcE	StcE
(S)(T)(T)P(T)(S)I		H1N4				26.73	840.87	2	1.05843	1680.73	405958919	Q02817	Mucin-2	STTPTSI	StcE	StcE	StcE
(S)(S)PL(T)E		H2N2	4338	4343	T,S	25.87	682.291	2	0.696185	1363.57	43262611	Q02817	Mucin-2	SSPLTE	StcE	StcE	StcE
(S)(S)PI(T)t[N1]		H1N2				28.04	688.806	2	0.624269	1376.6	148208245	Q02817	Mucin-2	SSPITT	StcE	StcE	StcE
(T)V(T)P(T)P(T)P(T)(S)		H2N5				23.26	781.01	3	-0.349974	2341.02	50752916	Q02817	Mucin-2	TVTPTPTPTS	StcE	StcE	StcE
t[N1](T)P(S)P(T)t[N1]		H1N2				19.66	839.863	2	1.6848	1678.72	212106007	Q02817	Mucin-2	TTPSPTT	StcE	StcE	StcE
t[N1](S)GGH(T)L	T4372[N1]	H2N2	4372	4378	T,S	18.2	803.342	2	1.00829	1605.67	83965895	Q02817	Mucin-2	TSGGHTL	StcE	StcE	StcE
t[N1](S)GGH(T)L	T4372[N1]	H2N2	4372	4378	T,S	18.96	803.341	2	0.634849	1605.67	184426264	Q02817	Mucin-2	TSGGHTL	StcE	StcE	StcE
(T)Q(T)P(T)(T)(T)PI(T)(T)		H1N6				27.67	848.049	3	1.7216	2542.13	268431298	Q02817	Mucin-2	TQTPTTTPITT	StcE	StcE	StcE
t[N1]Q(T)P(T)P(T)PIt[N1]t[N1]		H1N2				30.32	779.023	3	0.470675	2335.05	41572508	Q02817	Mucin-2	TQTPTPTPITT	StcE	StcE	StcE
t[N1]Q(T)P(T)Lt[N1]PIt[N1]t[N1]		H1N1				42.14	784.368	3	1.40241	2351.08	22285910	Q02817	Mucin-2	TQTPTLTPITT	StcE	StcE	StcE
(T)Q(T)P(T)Lt[N1]PIt[N1]t[N1]		H1N2				42.75	784.367	3	0.637457	2351.08	15647736	Q02817	Mucin-2	TQTPTLTPITT	StcE	StcE	StcE
(T)Q(T)P(T)L(T)PI(T)(T)		H2N5				41.07	838.385	3	0.596385	2513.14	40902929	Q02817	Mucin-2	TQTPTLTPITT	StcE	StcE	StcE
t[N1]QTPt[N1]Lt[N1]Pt[N1]T						45.07	662.656	3	0.402421	1985.95	8394644	Q02817	Mucin-2	TQTPTLTPITT	StcE	StcE	StcE
(T)PI(S)(T)		H1N4				21.3	746.83	2	1.26535	1492.65	9995584	Q02817	Mucin-2	TPIST	StcE	StcE	StcE
t[N1]PIt[H1N1]t[H1N1]t[H1N1]t[N1]						16.9	745.989	3	1.55499	2235.95	120543417	Q02817	Mucin-2	TPITTTT	StcE	StcE	StcE
t[H1N1]Lt[H2N2]PIt[N1]t[N1]						31.54	750	3	1.37778	2247.98	89273012	Q02817	Mucin-2	TLTPITT	StcE	StcE	StcE
(T)AI(T)(T)		H2N3				21.41	720.317	2	1.03427	1439.63	32902201	Q02817	Mucin-2	TAITT	StcE	StcE	StcE
(S)PPP(T)(S)(T)		H2N3		1413	P,T	16.64	810.343	2	0.493618	1619.68	116890948	Q02817	Mucin-2	SPPPTST	StcE	StcE	StcE
(T)(T)(T)PPP(T)(T)		N5				18.91	915.909	2	0.666005	1830.81	461130629	Q02817	Mucin-2	TTTPPPTT	StcE	StcE	StcE
(T)PI(T)(T)		N3AcA1				30.32	737.825	2	1.11138	1474.64	12954493	Q02817	Mucin-2	TPITT	StcE	StcE	StcE
(T)PI(T)t[N1]		N2A1				29.27	716.82	2	1.42295	1432.63	433937678	Q02817	Mucin-2	TPITT	StcE	StcE	StcE
(T)(T)P(S)PP(T)I		H1N4				40.51	894.408	2	1.6156	1787.8	129816116	Q02817	Mucin-2	TTPSPPTI	StcE	StcE	StcE
(T)(T)P(S)PP(T)I		H1N4				41.39	894.408	2	1.95102	1787.8	135291045	Q02817	Mucin-2	TTPSPPTI	StcE	StcE	StcE
(S)(T)(T)P(T)(S)I		N4				27.46	759.844	2	1.17129	1518.68	725496251	Q02817	Mucin-2	STTPTSI	StcE	StcE	StcE
(T)(S)GGH(T)L		H3N3				18.57	884.368	2	0.576684	1767.73	45927568	Q02817	Mucin-2	TSGGHTL	StcE	StcE	StcE
(T)(S)GGH(T)L		H2N4				18.8	904.881	2	0.342587	1808.75	59667073	Q02817	Mucin-2	TSGGHTL	StcE	StcE	StcE
(T)PI(T)(T)(T)(T)		H1N5				17.99	956.425	2	0.250935	1911.84	564274728	Q02817	Mucin-2	TPITTTT	StcE	StcE	StcE
(T)Q(T)P(T)(T)		H2N5				18.85	994.415	2	0.522921	1987.82	597060790	Q02817	Mucin-2	TQTPTT	StcE	StcE	StcE
(T)Q(T)P(T)(S)(T)PI(T)(T)		H2N6				25.87	897.394	3	0.494024	2690.16	237240412	Q02817	Mucin-2	TQTPTSTPITT	StcE	StcE	StcE
(T)Q(T)P(T)(S)		N3				17.99	622.275	2	0.554418	1243.54	28576603	Q02817	Mucin-2	TQTPTS	StcE	StcE	StcE
t[N1]Q(T)P(T)Pt[H1N1]PIt[N1]t[N1]		N2				29.95	846.717	3	1.77155	2538.13	607737981	Q02817	Mucin-2	TQTPTPTPITT	StcE	StcE	StcE
t[H1N1]Qt[N1]P(T)P(T)PIt[N1]t[N1]		N2				30.75	846.716	3	0.35431	2538.13	407739789	Q02817	Mucin-2	TQTPTPTPITT	StcE	StcE	StcE
t[N1]Q(T)P(T)Pt[N1]PIt[H1N1]t[N1]		N2				30.75	846.716	3	0.35431	2538.13	407739789	Q02817	Mucin-2	TQTPTPTPITT	StcE	StcE	StcE
t[H1N1]Qt[N1]P(T)P(T)PIt[H1N1]t[N1]		N2				29.43	900.734	3	0.111021	2700.19	613982727	Q02817	Mucin-2	TQTPTPTPITT	StcE	StcE	StcE
t[H1N1]Q(T)P(T)P(T)PIt[N1]t[N1]		H1N3				29.63	900.734	3	0.444083	2700.19	579028882	Q02817	Mucin-2	TQTPTPTPITT	StcE	StcE	StcE
t[N2]Qt[N1]Pt[H1N1]Pt[N1]PIs[N1]t[N1]						29.43	909.737	3	0.458008	2727.2	1692099639	Q02817	Mucin-2	TQTPTPTPIST	StcE	StcE	StcE
t[H1N1]Qt[N1]Pt[N1]Lt[N1]PIt[N1]t[N1]						40.3	852.06	3	0.391209	2554.16	120727313	Q02817	Mucin-2	TQTPTLTPITT	StcE	StcE	StcE
t[N1]Qt[N1]Pt[N1]Lt[N1]PIt[H1N1]t[N1]						40.84	852.062	3	2.6211	2554.16	205267390	Q02817	Mucin-2	TQTPTLTPITT	StcE	StcE	StcE
t[H1N1]Q(T)P(T)Lt[N1]PIt[N1]t[N1]		H1N2				40.35	906.078	3	0.80935	2716.22	115646131	Q02817	Mucin-2	TQTPTLTPITT	StcE	StcE	StcE
t[N1]Qt[N1]Pt[N1]Lt[N1]PIt[N1]T					G, T	42.95	730.35	3	1.1	2189.03	175411566	Q02817	Mucin-2	TQTPTLTPITT	StcE	StcE	StcE
t[H1N1]QTPt[N1]L					G, T	33.71	614.788	2	0.73	1228.57	211324354	Q02817	Mucin-2	TQTPTL	StcE	StcE	StcE
(T)Q(T)P(T)L		H2N2			G, T	32.34	695.815	2	1.48028	1390.62	98387773	Q02817	Mucin-2	TQTPTL	StcE	StcE	StcE
(T)Q(S)P(T)P(T)AIt[N1]t[N1]		H1N4				30.85	833.374	3	1.75992	2498.1	302598617	Q02817	Mucin-2	TQSPTPTAITT	StcE	StcE	StcE
t[N1]QAP(T)P(T)AIt[N1]t[N1]		H1N2				32.55	760.348	3	1.1486	2279.03	113460819	Q02817	Mucin-2	TQAPTPTAITT	StcE	StcE	StcE
t[H2N2]QAPt[N1]Pt[N1]AIt[N1]t[N1]						32.07	882.058	3	0.347672	2644.16	666513966	Q02817	Mucin-2	TQAPTPTAITT	StcE	StcE	StcE
t[H2N2]QAPt[H1N1]Pt[N1]AIt[N1]t[N1]						30.8	936.076	3	0.648096	2806.21	357047151	Q02817	Mucin-2	TQAPTPTAITT	StcE	StcE	StcE
(T)QAP(T)P		H2N2				20.83	672.793	2	0.542515	1344.58	9925862	Q02817	Mucin-2	TQAPTP	StcE	StcE	StcE
t[N1]Pt[H1N1]t[H1N1]VLIt[N1]t[N1]						34.57	762.688	3	1.00959	2286.05	165228900	Q02817	Mucin-2	TPTTVLITT	StcE	StcE	StcE
s[N1]PFs[N1]t[H1N1]					L, H	28.2	655.275	2	0.76	1309.54	125477420	Q02817	Mucin-2	SPFST	StcE	StcE	StcE
t[N1]Vt[N1]Pt[N1]Pt[N1]Pt[N1]s[H1N1]					T, T	24.37	794.686	3	0.34	2382.04	733600970	Q02817	Mucin-2	TVTPTPTPTS	StcE	StcE	StcE
t[H2N2F1]I						17.29	555.239	2	-0.126072	1109.47	157574492	unknown	unknown	TI	StcE	StcE	StcEx2
t[H2N2F1]I						17.66	555.239	2	-0.126072	1109.47	65145864	unknown	unknown	TI	StcE	StcE	StcEx2
TELDVLLPt[H1N1]A	T2689[H1N1]		2681	2690	E,T	63.12	718.866	2	0.243439	1436.73	5280006	P13611	Versican core protein	TELDVLLPTA	StcE	StcE	StcE
t[H2N2]ELDVLLPt[H2N2]A	T2681[H2N2];T2689[H2N2]		2681	2690	E,T	52.76	844.712	3	0.098653	2532.12	3246631	P13611	Versican core protein	TELDVLLPTA	StcE	StcE	StcE
t[H1N1]VPVEFN	3045[H1N1]		3045	3052	A,T	41.83	642.796	2	0.762295	1284.58	2000174	P13611	Versican core protein	TVNPVEFN	StcE	Non-specific	StcE
VLLPt[H1N1A1]A	2689[H1N1A1]		2685	2690	D,T	53.47	635.314	2	0.960156	1269.62	2026651	P13611	Versican core protein	VLLPTA	Non-specific	StcE	StcE
t[H1N1]VEEKKRKEEEG(T)(T)G	1719[H1N1]	H1N1	1719	1733	T,T	14.91	613.54	4	1.05535	2451.14	5292115	P13611	Versican core protein	TVEEKKRKEEEGTTG	Non-specific	StcE	StcE
s[N1]APT[N2]t[N1]						20.5507	644.78	2	0.18611	1288.55	184205189	P98088	MUC-5AC	SAPTT	StcE	StcE	StcE
(S)AP(T)(T)		H1N4				19.7636	725.807	2	0.716445	1450.6	66200606	P98088	MUC-5AC	SAPTT	StcE	StcE	StcE
(T)P(S)PP(T)(T)		H3N4				24.95	999.917	2	0.575048	1998.83	528006244	Q02817	Mucin-2	TPSPPTT	StcE	StcE	StcE

## Sheet: Colon2 Tumor2
Sequence	Mod Positions	Unlocalized	Start	End	Flanking Residues	RT (min)	Obs. m/z	z	ppm	Calculated [M+H]+	Area	Accession	Protein Name	Base Sequence	N-term Cleavage	C-term Cleavage	Sample Conditions
t[N1]Pt[H1N1]t[N1]t[N1]PIt[H1N1]t[H1N1]					Q, T	24.61	879.714	3	0.242503	2637.13	129306234	Q02817	Mucin-2	TPTTTPITT	StcE	StcE	StcE
(T)K(S)(T)(T)P(T)(S)I		N5				22.91	975.954	2	0.48158	1950.9	40890121	Q02817	Mucin-2	TKSTTPTSI	StcE	StcE	StcE
t[H1N1]APPs[N1](T)P(T)APt[N1]t[N1]		H1N2				31.05	895.392	3	2.75858	2684.15	115262572	Q02817	Mucin-2	TAPPSTPTAPTT	StcE	StcE	StcE
(T)P(S)PP(T)(T)		H4N5				24.77	788.659	3	1.58497	2363.96	14610819	Q02817	Mucin-2	TPSPPTT	StcE	StcE	StcE
(T)P(S)PPP(T)(T)		H4N5				20.92	821.008	3	-0.328864	2461.01	37488679	Q02817	Mucin-2	TPSPPPTT	StcE	StcE	StcE
(T)L(T)PI(T)(T)		H4N5				29.86	804.018	3	0.53896	2410.04	70138526	Q02817	Mucin-2	TLTPITT	StcE	StcE	StcE
(T)L(T)PI(T)(T)		H4N5				32.48	804.017	3	0.290209	2410.04	58088259	Q02817	Mucin-2	TLTPITT	StcE	StcE	StcE
(T)P(T)P(T)P(T)G		H3N6				18.08	826.013	3	0.782878	2476.02	15497730	Q02817	Mucin-2	TPTPTPTG	StcE	StcE	StcE
(T)P(S)PPI(T)(T)		H1N2				33.03	691.327	2	0.932988	1381.65	14621910	Q02817	Mucin-2	TPSPPITT	StcE	StcE	StcE
(T)P(S)PPI(T)(T)		H1N2				33.03	691.327	2	0.932988	1381.65	14621910	Q02817	Mucin-2	TPSPPITT	StcE	StcE	StcE
t[H1N1]Lt[H1N1]PIt[H1N1]t[H1N1]						30.41	736.325	3	1.76553	2206.96	14353874	Q02817	Mucin-2	TLTPITT	StcE	StcE	StcE
(T)L(T)PI(T)(T)		H4N4				31.6	736.325	3	0.950668	2206.96	12625840	Q02817	Mucin-2	TLTPITT	StcE	StcE	StcE
(T)ENP(T)P(T)PI(T)t[N1]		H2N4	1890	1900	T,T	32.15	837.701	3	0.732163	2511.09	62764055	Q02817	Mucin-2	TENPTPTPITT	StcE	StcE	StcE
(T)(T)P(S)PPI		H1N2				33.19	640.804	2	1.22503	1280.6	7540078	Q02817	Mucin-2	TTPSPPI	StcE	Non-specific	StcE
(T)(T)P(S)PPI		H1N2				33.19	640.804	2	1.22503	1280.6	7540078	Q02817	Mucin-2	TTPSPPI	StcE	Non-specific	StcE

## Sheet: Healthy Colon
Sequence	Mod Positions	Unlocalized	Start	End	Flanking Residues	RT (min)	Obs. m/z	z	ppm	Calculated [M+H]+	Area	Accession	Protein Name	Base Sequence	N-term Cleavage	C-term Cleavage	Sample Conditions
t[N1]Vt[N1]Pt[N1]Pt[N1]Pt[N1]G						25.4	662.972	3	0.5	1986.9	35595120	Q02817	Mucin-2	TVTPTPTPTG	StcE	StcE	StcE
t[N1]t[N1]Vt[N1]Pt[N1]Pt[N1]Pt[N1]G						25.19	764.348	3	1.22	2291.03	1597675	Q02817	Mucin-2	TTVTPTPTPTG	StcE	StcE	StcE
t[N1]t[N1]PPPt[N1]t[N1]						19.51	763.845	2	-0.07	1526.68	3581374	Q02817	Mucin-2	TTPPPTT	StcE	StcE	StcE
t[N1]Qt[N1]Pt[N1]t[N1]						20.19	730.822	2	0	1460.64	3686053	Q02817	Mucin-2	TQTPTT	StcE	StcE	StcE
t[N1]Pt[N1]t[N1]t[N1]PIt[N1]t[N1]						27.39	717.662	3	0.7	2150.97	5538890	Q02817	Mucin-2	TPTTTPITT	StcE	StcE	StcE
t[N1]Pt[N1]s[N1]t[N1]PIt[N1]t[N1]						27.49	712.99	3	1.54	2136.95	9235038	Q02817	Mucin-2	TPTSTPITT	StcE	StcE	StcE
t[N1]PIt[N1]t[N1]						25.24	571.272	2	0.88	1141.54	17896187	Q02817	Mucin-2	TPITT	StcE	StcE	StcE
t[N1]PIt[H1N1]t[N1]						23.22	652.298	2	0	1303.59	15952034	Q02817	Mucin-2	TPITT	StcE	StcE	StcE
t[N1]PIt[N1]t[H1N1]						25.24	652.298	2	0.77	1303.59	3575607	Q02817	Mucin-2	TPITT	StcE	StcE	StcE
t[N1]PIs[N1]t[N1]t[N1]						19.2	716.327	2	0.7	1431.65	762827	Q02817	Mucin-2	TPISTT	StcE	StcE	StcE
t[N1]PIs[N1]t[N1]						24.55	564.264	2	0.44	1127.52	6514006	Q02817	Mucin-2	TPIST	StcE	StcE	StcE
t[H1N2]APIAEL	4313[H1N2]		4313	4319	S,T	43.2804	641.811	2	0.568703	1282.61	21318472	Q02817	Mucin-2	TAPIAEL	StcE	Non-specific	StcEx2
(T)PI(T)(T)		H2N4				22.5267	834.864	2	-0.095824	1668.72	40528376	Q02817	Mucin-2	TPITT	StcE	StcE	StcEx2
t[H1N3Ac3A1]Q						23.38	718.774	2	0.097388	1436.54	986212152	unknown	unknown	TQ	?	?	StcEx2
t[N2Ac3A1]Q						27.07	536.208	2	0.130546	1071.41	2201966927	unknown	unknown	TQ	?	?	StcEx2
t[H2N3Ac3A1]V						29.31	785.305	2	-0.31198	1569.6	54279710	unknown	unknown	TV	?	?	StcEx2
t[H2N3Ac3A1]V						32.2	785.306	2	0.961409	1569.6	41288618	unknown	unknown	TV	?	?	StcEx2
t[H1N3Ac2A1Ac3A1]Q						33.67	906.332	2	-0.0331004	1811.66	84557732	unknown	unknown	TQ	?	?	StcEx2
t[H1N3Ac2A1Ac3A1]Q						34.29	906.333	2	0.408239	1811.66	70327870	unknown	unknown	TQ	?	?	StcEx2
t[H1N3Ac2A1Ac3A1]Q						34.6	906.333	2	0.849578	1811.66	129848649	unknown	unknown	TQ	?	?	StcEx2
t[H1N3Ac2A1Ac3A1]Q						35.23	906.333	2	0.849578	1811.66	69074352	unknown	unknown	TQ	?	?	StcEx2
t[H1N3Ac2A1Ac3A1]Q						35.69	906.333	2	0.297904	1811.66	18768880	unknown	unknown	TQ	?	?	StcEx2
t[H1N3Ac3A2]Q						37.72	927.338	2	0.560745	1853.67	66558574	unknown	unknown	TQ	?	?	StcEx2
t[H1N3Ac3A2]Q						39.3	927.339	2	0.992087	1853.67	56723061	unknown	unknown	TQ	?	?	StcEx2
t[N2Ac2A1]Q						20.19	515.203	2	-0.349377	1029.4	646248607	unknown	unknown	TQ	?	?	StcEx2
t[N2Ac2A1]Q						23.07	515.203	2	-0.349377	1029.4	338115980	unknown	unknown	TQ	?	?	StcEx2
t[H1N3Ac2A1]Q						17.21	697.769	2	-0.114651	1394.53	229540283	unknown	unknown	TQ	?	?	StcEx2
t[H1N3Ac2A1]Q						21.45	697.769	2	-0.257965	1394.53	279500704	unknown	unknown	TQ	?	?	StcEx2
(T)PI(T)(T)		H1N5Ac3A2				40.02	848.671	3	-0.730553	2544	14451252	Q02817	Mucin-2	TPITT	StcE	StcE	StcEx2
(T)PI(T)(T)		H1N5Ac3A2				40.94	848.673	3	1.97956	2544	34512562	Q02817	Mucin-2	TPITT	StcE	StcE	StcEx2
(T)PI(T)(T)		H1N5Ac3A2				41.46	848.671	3	-0.966216	2544	12515143	Q02817	Mucin-2	TPITT	StcE	StcE	StcEx2
(T)PI(T)(T)		H1N4				23.5041	753.838	2	0.557149	1506.67	52796403	Q02817	Mucin-2	TPITT	StcE	StcE	StcEx2
(T)PI(T)(T)		H1N5Ac3A1				29.3762	1063.94	2	-0.404158	2126.87	99061414	Q02817	Mucin-2	TPITT	StcE	StcE	StcEx2
t[N2]APIAEL			4313	4319	S,T	44.4377	560.785	2	1.54248	1120.56	6242114	Q02817	Mucin-2	TAPIAEL	StcE	Non-specific	StcEx2
t[H1N2]Qt[H1N2]P						16.5537	791.827	2	0	1582.65	28144030	Q02817	Mucin-2	TQTP	StcE	StcE	StcEx2
t[H1N2]Qt[N2]P						17.2311	710.801	2	0.562746	1420.59	33979527	Q02817	Mucin-2	TQTP	StcE	StcE	StcEx2
(T)Q(T)P		N4				18.4932	629.775	2	0.476361	1258.54	18133614	Q02817	Mucin-2	TQTP	StcE	StcE	StcEx2
(T)Q(T)P		N4Ac2A1				27.7256	817.333	2	0.734095	1633.66	42539159	Q02817	Mucin-2	TQTP	StcE	StcE	StcEx2
(T)PI(T)(T)		H1N4Ac3A1				30.0457	962.401	2	0.280548	1923.79	72393825	Q02817	Mucin-2	TPITT	StcE	StcE	StcEx2
s[H1N1]AFPWEEF			1997	2004	T,T	68.884	689.291	2	0.645592	1377.57	4469578	P13611	Versican	SAFPWEEF	StcE	Non-specific	StcEx2
t[H1N1]PIt[N2Ac3A1]t[H1N2]						28.5635	763.646	2	-0.680943	2288.93	19609330	Q02817	Mucin-2	TPITT	StcE	StcE	StcEx2
t[H1N1]ELDVLLP			2681	2688	E,T	60.7066	632.824	2	0.268637	1264.64	2457787	P13611	Versican	TELDVLLP	StcE	Non-specific	StcEx2
(T)PI(T)(T)		H1N4Ac2A1				28.713	941.395	2	-0.722332	1881.78	23693519	Q02817	Mucin-2	TPITT	StcE	StcE	StcEx2
(T)(T)		H2N3Ac3A1F1				22.6958	859.325	2	0.779682	1717.64	142805403	unknown	unknown	TT	StcE	StcE	StcEx2
(T)Q(T)P		N4Ac3A1				34.6312	838.338	2	0.775344	1675.67	78995315	Q02817	Mucin-2	TQTP	StcE	StcE	StcEx2
(T)(T)t[N1]		H1N2Ac3A1				22.7269	755.793	2	0.370472	1510.58	18789728	unknown	unknown	TTT	StcE	StcE	StcEx2
(T)PI(T)(T)		N4Ac3A1				31.1092	881.375	2	0.873636	1761.74	14645270	Q02817	Mucin-2	TPITT	StcE	StcE	StcEx2
t[N1]t[N2]V						15.045	465.214	2	2.07432	929.419	6448823	unknown	unknown	TTV	StcE	StcE	StcEx2
t[N2]t[N2]V						15.6936	566.753	2	0.114688	1132.5	10564347	unknown	unknown	TTV	StcE	StcE	StcEx2
t[H1N2Ac3A1]t[N1]						24.4574	705.269	2	0.879097	1409.53	290809018	unknown	unknown	TT	StcE	StcE	StcEx2
t[N1]PI(T)(T)		H1N2Ac3A2				41.72	780.977	3	0.828021	2340.92	9270548	Q02817	Mucin-2	TPITT	StcE	StcE	StcEx2
t[H1N2Ac2A1]t[N1]						21.8953	684.264	2	0.394585	1367.52	19938267	unknown	unknown	TT	StcE	StcE	StcEx2
(T)P(T)P(T)Pt[N1]G		N3				21.3793	792.357	2	1.2873	1583.71	4489152	Q02817	Mucin-2	TPTPTPTG	StcE	StcE	StcEx2
t[H1N2Ac3A1F1]K						17.26	690.282	2	0.0434605	1379.56	22628972	unknown	unknown	TK	StcE	StcE	StcEx2
(T)PI(T)(T)		H1N5Ac2A1				28.1758	1042.94	2	0.40271	2084.86	24282814	Q02817	Mucin-2	TPITT	StcE	StcE	StcEx2
(T)(T)V		H1N4				16.2008	647.78	2	0.717837	1294.55	5855222	unknown	unknown	TTV	StcE	StcE	StcEx2
t[H1N2Ac2A1F1]Q						20.5658	669.258	2	-0.343664	1337.51	50697728	unknown	unknown	TQ	StcE	StcE	StcEx2
t[H1N2Ac3A1F1]Q						21.7257	690.264	2	-0.26077	1379.52	249691485	unknown	unknown	TQ	StcE	StcE	StcEx2
(T)P(T)(T)(T)PI(S)(T)		N6				27.44	712.99	3	0.696598	2136.95	4486335	Q02817	Mucin-2	TPTTTPIST	StcE	StcE	StcEx2
(T)PI(T)(T)		H3N4				22.75	915.891	2	0.676937	1830.77	1314725	Q02817	Mucin-2	TPITT	StcE	StcE	StcEx2
(T)PI(T)(T)		H2N3				23.22	733.325	2	0.845465	1465.64	10541117	Q02817	Mucin-2	TPITT	StcE	StcE	StcEx2
(T)PI(T)(T)		H2N3				23.22	733.325	2	0.845465	1465.64	10541117	Q02817	Mucin-2	TPITT	StcE	StcE	StcEx2
t[N1]KPVt[H1N1]t[N1]			1123	1132	T,T	16.55	709.337	2	-0.472272	1417.67	8946119	P12111	Collagen alpha-3(VI) chain	TKPVTT	StcE	StcE	StcEx2
t[N1]KPVt[H1N1]t[H1N1]						16.55	790.363	2	-0.676904	1579.72	2592290	P12111	Collagen alpha-3(VI) chain	TKPVTT	StcE	StcE	StcEx2
t[H1N1]KPVt[H1N1]t[N1]						16.02	790.364	2	0.0822406	1579.72	2107692	P12111	Collagen alpha-3(VI) chain	TKPVTT	StcE	StcE	StcEx2
t[H1N1A1]ELDVLLP			2681	2688	E,T	69.02	778.371	2	-0.038542	1555.74	1474443	P13611	Versican core protein	TELDVLLP	StcE	Non-specific	StcEx2
TELDVLLPt[H1N1]A	T2689[H1N1]		2681	2690	E,T	63.23	718.866	2	0.243439	1436.73	1450969	P13611	Versican core protein	TELDVLLPTA	StcE	StcE	StcEx2
s[H1N1A1]AFPWEEF	S1997[H1N1A1]		1997	2004	T,T	75.55	834.839	2	1.61109	1668.67	4769188	P13611	Versican core protein	SAFPWEEF	StcE	Non-specific	StcEx2
(T)(T)LIEIL		H1N1	2330	2336	S,S	62.96	584.316	2	1.12097	1167.62	263413	P13611	Versican core protein	TTLIEIL	StcE	Non-specific	StcEx2
t[H1N1]VPVEFN	3045[H1N1]		3045	3052	A,T	42.18	642.796	2	1.07344	1284.58	1642592	P13611	Versican core protein	TVNPVEFN	StcE	Non-specific	StcEx2
IDL(S)ILAE(T)A		H1N1	354	363	T,S	63.93	705.859	2	1.27504	1410.71	446217	P13611	Versican core protein	IDLSILAETA	Non-specific	StcE	StcEx2
(T)F(S)LLVE(T)(T)		H3N3	244	252	P,S	50.8722	1053.47	2	-0.142386	2105.94	16066062	P98160	Basement membrane-specific heparan sulfate proteoglycan core protein	TFSLLVETT	StcE	StcE	StcEx2
(T)F(S)LLVE(T)(T)		H3N3A1	244	252	P,S	56.8393	799.682	3	-0.0416832	2397.03	3574846	P98160	Basement membrane-specific heparan sulfate proteoglycan core protein	TFSLLVETT	StcE	StcE	StcEx2
(S)LLVE(T)(T)		H2N3	246	252	P,S	34.65	848.389	2	2.35152	1695.77	14248327	P98160	Basement membrane-specific heparan sulfate proteoglycan core protein	SLLVETT	StcE	StcE	StcEx2
(S)LLVE(T)(T)		H3N3	246	252	P,S	34.0869	929.415	2	1.28576	1857.82	21950546	P98160	Basement membrane-specific heparan sulfate proteoglycan core protein	SLLVETT	StcE	StcE	StcEx2

## Sheet: Esophageal Tumor
Sequence	Mod Positions	Unlocalized	Start	End	Flanking Residues	RT (min)	Obs. m/z	z	ppm	Calculated [M+H]+	Area	Accession	Protein Name	Base Sequence	N-term Cleavage	C-term Cleavage	Sample Conditions
t[N1]Vt[N1]Pt[N1]Pt[N1]Pt[N1]G						27.11	662.972	3	-0.075418	1986.9	9165542	Q02817	Mucin-2	TVTPTPTPTG	StcE	StcE	StcEx2
t[N1]Vt[N1]Pt[N1]Pt[N1]Pt[N1]G						27.05	993.954	2	-0.0251521	1986.9	5226742	Q02817	Mucin-2	TVTPTPTPTG	StcE	StcE	StcEx2
t[N1]Vt[N1]P(T)P(T)Pt[N1]G		H1N2				26.2	716.989	3	-0.209208	2148.95	4447284	Q02817	Mucin-2	TVTPTPTPTG	StcE	StcE	StcEx2
t[N1]Vt[N1]Pt[N1]Pt[N1]Pt[H1N1]G						26.2	716.989	3	-0.209208	2148.95	4447284	Q02817	Mucin-2	TVTPTPTPTG	StcE	StcE	StcEx2
t[N1]Vt[N1]Pt[N1]Pt[H1N1]Pt[H1N1]G						25.04	771.007	3	0.0648503	2311.01	3921893	Q02817	Mucin-2	TVTPTPTPTG	StcE	StcE	StcEx2
t[N1]Vt[N1]Pt[H1N1]Pt[N1]Pt[H1N1]G						25.04	771.007	3	0.0648503	2311.01	3921893	Q02817	Mucin-2	TVTPTPTPTG	StcE	StcE	StcEx2
t[N1]Vt[N1]Pt[H1N1]Pt[H1N1]Pt[H1N1]G						24.22	825.024	3	-0.303021	2473.06	19556296	Q02817	Mucin-2	TVTPTPTPTG	StcE	StcE	StcEx2
(T)V(T)P(T)P(T)P(T)G		H4N5				22.73	879.042	3	-0.511921	2635.11	10311795	Q02817	Mucin-2	TVTPTPTPTG	StcE	StcE	StcEx2
(T)V(T)P(T)P(T)P(T)G		H4N5				23.69	879.042	3	-0.17064	2635.11	8443650	Q02817	Mucin-2	TVTPTPTPTG	StcE	StcE	StcEx2
t[H1N1]Vt[H1N1]Pt[H1N1]Pt[H1N1]Pt[H1N1]G						22.15	933.06	3	0.37511	2797.16	18823041	Q02817	Mucin-2	TVTPTPTPTG	StcE	StcE	StcEx2
(T)V(T)P(T)P(T)P(T)G		H4N6				21.83	946.735	3	-0.545735	2838.19	1803438	Q02817	Mucin-2	TVTPTPTPTG	StcE	StcE	StcEx2
(T)V(T)P(T)P(T)P(T)G		H2N6				23.99	838.699	3	-0.496801	2514.09	2355515	Q02817	Mucin-2	TVTPTPTPTG	StcE	StcE	StcEx2
(T)V(T)P(T)P(T)P(T)G		N4				28.27	892.414	2	0.196097	1783.82	1568549	Q02817	Mucin-2	TVTPTPTPTG	StcE	StcE	StcEx2
(T)V(T)P(T)P(T)P(T)G		N4				29.7	892.414	2	-0.252125	1783.82	1500069	Q02817	Mucin-2	TVTPTPTPTG	StcE	StcE	StcEx2
t[N1]Vt[N1]Pt[N1]Pt[N1]P						29.18	813.38	2	0.301212	1625.75	900812	Q02817	Mucin-2	TVTPTPTP	StcE	StcE	StcEx2
(T)(T)P(S)PPI		H1N2				35.85	640.803	2	0.2887	1280.6	472190	Q02817	Mucin-2	TTPSPPI	StcE	non-specific	StcEx2
(T)(T)P(S)PPI(T)(T)		N3				32.23	762.363	2	-1.30515	1523.72	479507	Q02817	Mucin-2	TTPSPPITT	StcE	StcE	StcEx2
(T)(T)P(S)PPI(T)(T)		N4				37.36	863.904	2	0.468802	1726.8	415721	Q02817	Mucin-2	TTPSPPITT	StcE	StcE	StcEx2
t[N1]t[N1]Ps[N1]PPIt[N1]t[N1]						32.53	965.443	2	-0.305559	1929.88	598829	Q02817	Mucin-2	TTPSPPITT	StcE	StcE	StcEx2
(T)(T)P(S)PPI		H2N2				34.03	721.83	2	0.256293	1442.65	223800	Q02817	Mucin-2	TTPSPPI	StcE	StcE	StcEx2
(S)(T)(T)P(T)(S)I		N4				29.59	759.843	2	0.118446	1518.68	238780	Q02817	Mucin-2	STTPSI	StcE	StcE	StcEx2
t[N1]s[N1]t[N1]PIt[N1]t[N1]						23.87	868.39	2	-0.270616	1735.77	428885	Q02817	Mucin-2	TSTPITT	StcE	StcE	StcEx2
t[N1]Vt[N1]PIt[N1]t[N1]						34.71	772.869	2	0.614593	1544.73	940451	Q02817	Mucin-2	TVTPITT	StcE	StcE	StcEx2
t[N1]PIt[N1]t[N1]t[N1]t[N1]						22.81	875.398	2	-0.525475	1749.79	701918	Q02817	Mucin-2	TPITTTT	StcE	StcE	StcEx2
t[N1]Qt[N1]Pt[N1]s[N1]						19.36	723.814	2	-0.0759864	1446.62	993672	Q02817	Mucin-2	TQTPTS	StcE	StcE	StcEx2
(T)Q(T)P(T)P(T)PI(T)(T)		H1N6				29.96	846.715	3	-0.944827	2538.13	164238	Q02817	Mucin-2	TQTPTPTPITT	StcE	StcE	StcEx2
t[N1]Qt[N1]Pt[N1]Pt[N1]PIs[N1]t[N1]						33.14	788.026	3	-0.401848	2362.06	11774	Q02817	Mucin-2	TQTPTPTPIST	StcE	StcE	StcEx2
(T)Q(T)P(T)L		H2N2				34.76	695.814	2	0.043115	1390.62	169426	Q02817	Mucin-2	TQTPTL	StcE	StcE	StcEx2
(T)Q(S)P(T)P(T)AI(T)(T)		N6				33.68	779.355	3	0.727098	2336.05	47794	Q02817	Mucin-2	TQSPTPTAITT	StcE	StcE	StcEx2
(T)QAP(T)P(T)AI(T)(T)						36.74	1058.99	2	3.73941	2116.97	139754	Q02817	Mucin-2	TQSPTPTAITT	StcE	StcE	StcEx2
t[H1N1]ELDVLLP	2681[H1N1]		2681	2688	E,T	65.73	632.824	2	-0.205428	1264.64	50134	P13611	Versican core protein	TELDVLLP	StcE	non-specific	StcEx2
t[H1N1]QAPt[H1N1]P						22.26	672.793	2	0.245246	1344.58	2709377	Q02817	Mucin-2	TQAPTP	StcE	StcE	StcEx2
(T)P(T)(T)VLI(T)(T)		H5N5				33.66	924.74	3	0.400112	2772.21	423389	Q02817	Mucin-2	TPTTVLITT	StcE	StcE	StcEx2
(T)P(T)(T)(T)PI(T)(T)		N6				29.08	1075.99	2	-0.260226	2150.97	659519	Q02817	Mucin-2	TPTTTPITT	StcE	StcE	StcEx2
(T)P(T)(T)(T)PI(T)(T)		H1N6				28.14	771.679	3	0.665216	2313.02	526481	Q02817	Mucin-2	TPTTTPITT	StcE	StcE	StcEx2
(T)P(T)(T)(T)PI(T)(T)		H3N6				25.58	879.714	3	-0.325864	2637.13	539220	Q02817	Mucin-2	TPTTTPITT	StcE	StcE	StcEx2
(T)P(T)(T)(T)PI(S)(T)		N6				28.58	1068.98	2	-1.64175	2136.95	70058	Q02817	Mucin-2	TPTTTPIST	StcE	StcE	StcEx2
(T)P(T)(S)(T)PI(T)(T)		H1N6				27.27	767.007	3	0.256408	2299.01	405374	Q02817	Mucin-2	TPTTTPITT	StcE	StcE	StcEx2
(T)P(T)(S)(T)PI(T)(T)		H1N6				28.96	767.008	3	1.56018	2299.01	91189	Q02817	Mucin-2	TPTTTPITT	StcE	StcE	StcEx2
(T)P(T)(S)(T)PI(T)(T)		H1N6				27.67	767.007	3	-0.0043459	2299.01	528370	Q02817	Mucin-2	TPTTTPITT	StcE	StcE	StcEx2
(T)P(T)(S)(T)PI(T)(T)		H3N6				26.54	875.042	3	-0.57521	2623.11	1898223	Q02817	Mucin-2	TPTTTPITT	StcE	StcE	StcEx2
(T)P(T)(S)(T)PI(T)(T)		H3N6				25.69	875.044	3	2.05323	2623.11	1003107	Q02817	Mucin-2	TPTTTPITT	StcE	StcE	StcEx2
(T)P(T)(S)(T)PI(T)(T)		H3N6				26.85	875.043	3	0.910432	2623.11	188572	Q02817	Mucin-2	TPTTTPITT	StcE	StcE	StcEx2
(T)P(T)(S)(T)PI(T)(T)		H3N6				24.86	875.042	3	-0.11809	2623.11	289713	Q02817	Mucin-2	TPTTTPITT	StcE	StcE	StcEx2
(T)P(T)(S)(T)PI(T)(T)		H4N6				23.78	929.06	3	0.534591	2785.16	2780077	Q02817	Mucin-2	TPTTTPITT	StcE	StcE	StcEx2
(T)P(T)(S)(T)PI(T)(T)		N6				29.05	1068.98	2	-0.612734	2136.95	675333	Q02817	Mucin-2	TPTTTPITT	StcE	StcE	StcEx2
(T)P(T)(S)I		N2				28.75	462.724	2	0.0972502	924.44	315091	Q02817	Mucin-2	TPTSI	StcE	StcE	StcEx2
(T)P(T)P(T)P(T)G		H1N3				20.82	873.382	2	-0.549587	1745.76	552431	Q02817	Mucin-2	TPTPTPTG	StcE	StcE	StcEx2
(T)P(T)P(T)P(T)G		H1N3				21.37	873.383	2	0.824381	1745.76	3368210	Q02817	Mucin-2	TPTPTPTG	StcE	StcE	StcEx2
t[H1N1]Pt[H1N1]Pt[H1N1]Pt[H1N1]G						18.75	744.644	3	0.644604	2231.92	13725366	Q02817	Mucin-2	TPTPTPTG	StcE	StcE	StcEx2
(T)P(T)P(T)PI(S)(T)		N5				32.56	965.443	2	-0.409139	1929.88	1200500	Q02817	Mucin-2	TPTPTPIST	StcE	StcE	StcEx2
(T)P(T)P(T)PI(S)(T)		H4N5				28.32	860.035	3	0.00387581	2578.09	1097344	Q02817	Mucin-2	TPTPTPIST	StcE	StcE	StcEx2
(T)P(T)P(T)PI(T)(T)		N5				33.18	972.451	2	0.0822664	1943.89	2182882	Q02817	Mucin-2	TPTPTPIST	StcE	StcE	StcEx2
(T)P(S)(S)PI(T)(T)		N5				29.62	909.909	2	0.230792	1818.81	896403	Q02817	Mucin-2	TPSSPITT	StcE	StcE	StcEx2
t[N1]Ps[N1]PPt[N1]t[N1]						28.19	756.838	2	0.231225	1512.67	13896354	Q02817	Mucin-2	TPSPPTT	StcE	StcE	StcEx2
(T)P(S)PP(T)(T)		H1N4				27.78	837.864	2	-0.0298378	1674.72	30046080	Q02817	Mucin-2	TPSPPTT	StcE	StcE	StcEx2
(T)P(S)PP(T)I		H2N2	1585	1591	T,T	41.5	721.829	2	-0.297854	1442.65	327928	Q02817	Mucin-2	TPSPPTI	StcE	StcE	StcEx2
(T)P(S)PPP(T)(T)		N4				24.65	805.362	2	-2.36539	1609.72	660069	Q02817	Mucin-2	TPSPPPTT	StcE	StcE	StcEx2
(T)P(S)PPI(S)(T)		N3	1453	1460	T,T	34.95	704.832	2	-0.0425633	1408.66	200010	Q02817	Mucin-2	TPSPPIST	StcE	StcE	StcEx2
(T)P(S)PPI(S)(T)		H1N3	1453	1460	T,T	34.53	785.859	2	-0.0381748	1570.71	39570	Q02817	Mucin-2	TPSPPIST	StcE	StcE	StcEx2
t[N1]PPPt[N1]t[N1]						19.3	611.782	2	-0.83363	1222.56	3803173	Q02817	Mucin-2	TPPPTT	StcE	StcE	StcEx2
t[H1N1]PPPt[N1]t[N1]						18.11	692.808	2	-1.02481	1384.61	3558611	Q02817	Mucin-2	TPPPTT	StcE	StcE	StcEx2
t[N1]PPPt[N1]t[H1N1]						18.11	692.808	2	-1.02481	1384.61	3558611	Q02817	Mucin-2	TPPPTT	StcE	StcE	StcEx2
t[H1N1]PPPt[H1N1]t[N1]						17.3	773.836	2	1.40857	1546.66	967140	Q02817	Mucin-2	TPPPTT	StcE	StcE	StcEx2
t[H1N1]PLPPs[H1N1]I			1759	1770	T,T	43.6	727.847	2	-0.556435	1454.69	1757694	Q02817	Mucin-2	TPLPPSI	StcE	StcE	StcEx2
(T)PI(T)(T)(T)		H1N4				19.58	804.362	2	0.596747	1607.71	374922	Q02817	Mucin-2	TPITTT	StcE	StcE	StcEx2
(T)PI(T)(T)		H2N2				23.92	631.785	2	0.189938	1262.56	602419	Q02817	Mucin-2	TPITT	StcE	StcE	StcEx2
(T)PI(T)(T)		H3N4				24.44	915.89	2	-0.414897	1830.77	1291954	Q02817	Mucin-2	TPITT	StcE	StcE	StcEx2
t[N1]PIt[N1]PPt[N1]s[N1]						37.4	813.379	2	-0.313507	1625.75	2047094	Q02817	Mucin-2	TPITPPTS	StcE	StcE	StcEx2
(T)PI(S)(T)(T)(T)		N5				23.8	868.39	2	-0.616082	1735.77	812966	Q02817	Mucin-2	TPISTTT	StcE	StcE	StcEx2
t[N1]PISt[N1]t[N1]						22.92	614.788	2	0.98408	1228.57	1074336	Q02817	Mucin-2	TPISTT	StcE	StcE	StcEx2
t[N1]Lt[N1]PIt[N1]t[N1]						39.54	779.877	2	-0.0641127	1558.75	2934738	Q02817	Mucin-2	TLTPITT	StcE	StcE	StcEx2
(T)L(T)PI(T)(T)		H5N5				32.4	858.035	3	0.971212	2572.09	428270	Q02817	Mucin-2	TLTPITT	StcE	StcE	StcEx2
(T)L(T)PI(T)(T)		H1N4				36.88	860.903	2	-0.755021	1720.8	325351	Q02817	Mucin-2	TLTPITT	StcE	StcE	StcEx2
t[N1]LPPt[N1]t[N1]						25.13	619.798	2	-0.258149	1238.59	7775186	Q02817	Mucin-2	TLPPTT	StcE	StcE	StcEx2
(T)LPP(T)(T)		H2N4				23.36	883.389	2	-1.19992	1765.77	893748	Q02817	Mucin-2	TLPPTT	StcE	StcE	StcEx2
t[H1N2]APIAEL						46.63	641.811	2	-0.366152	1282.61	343921	Q02817	Mucin-2	TAPIAEL	StcE	StcE	StcEx2
(T)V(T)P(T)P(T)P(T)(S)		H1N6				26.34	794.685	3	-0.553678	2382.04	111579	Q02817	Mucin-2	TVTPTPTPTS	StcE	StcE	StcEx2
t[N1]Vt[N1]PIt[N1]t[N1]						34.72	772.869	2	0.485205	1544.73	940451	Q02817	Mucin-2	TVTPITT	StcE	StcE	StcEx2
(T)V(T)P(T)PIP(T)G		H3N4				33.17	761.344	3	0.118212	2282.02	227377	Q02817	Mucin-2	TVTPTPIPTG	StcE	StcE	StcEx2
(T)(T)P(S)PP(T)I		H1N3	1584	1591	T,T	35.84	792.866	2	-0.826116	1584.73	132746	Q02817	Mucin-2	TTPSPPTI	StcE	StcE	StcEx2
t[N1]t[N1]PPPt[N1]t[N1]						20.33	763.845	2	-0.196375	1526.68	4002633	Q02817	Mucin-2	TTPPPTT	StcE	StcE	StcEx2
(T)(T)PPP(T)(T)		H1N4				18.54	844.872	2	0.295903	1688.74	6315335	Q02817	Mucin-2	TTPPPTT	StcE	StcE	StcEx2
t[N1]Qt[N1]Pt[N1]t[N1]						21.12	730.822	2	0.0273664	1460.64	4224512	Q02817	Mucin-2	TQTPTT	StcE	StcE	StcEx2
(T)Q(T)P(T)(T)		H2N4				19.63	892.875	2	0.806384	1784.74	2557347	Q02817	Mucin-2	TQTPTT	StcE	StcE	StcEx2
(T)Q(T)P(T)(S)(T)PI(T)(T)		N6				31.35	789.359	3	1.32175	2366.06	241368	Q02817	Mucin-2	TQTPTSTPITT	StcE	StcE	StcEx2
(T)P(T)(S)I		H1N2				27.96	543.751	2	0.81839	1086.49	228135	Q02817	Mucin-2	TPTSI	StcE	StcE	StcEx2
(T)P(T)(T)VLI(T)(T)		H4N5				33.99	870.722	3	-0.0344541	2610.15	551521	Q02817	Mucin-2	TPTTVLITT	StcE	StcE	StcEx2
(T)P(T)(T)(T)PI(T)(T)		H1N6				27.35	771.68	3	1.05398	2313.02	99160	Q02817	Mucin-2	TPTTTPITT	StcE	StcE	StcEx2
(T)P(T)(T)(T)PI(T)(T)		H1N6				28.32	771.679	3	0.406041	2313.02	526481	Q02817	Mucin-2	TPTTTPITT	StcE	StcE	StcEx2
(T)P(T)(T)(T)PI(T)(T)		H2N6				26.4	825.696	3	-0.589402	2475.07	842140	Q02817	Mucin-2	TPTTTPITT	StcE	StcE	StcEx2
(T)P(T)(T)(T)PI(T)(T)		H3N6				25.58	879.714	3	-0.325864	2637.13	640570	Q02817	Mucin-2	TPTTTPITT	StcE	StcE	StcEx2
(T)P(T)(S)I(T)(T)		N3				31.57	665.311	2	-0.954441	1329.61	214543	Q02817	Mucin-2	TPTSITT	StcE	StcE	StcEx2
(T)P(T)(S)I		H1N3				23.23	645.289	2	-1.32499	1289.57	198442	Q02817	Mucin-2	TPTSI	StcE	StcE	StcEx2
(T)P(T)P(T)P(T)G		H3N5				19.13	758.319	3	0.0175827	2272.94	1997599	Q02817	Mucin-2	TPTPTPTG	StcE	StcE	StcEx2
t[N1]Pt[N1]Pt[N1]Pt[N1]G						22.31	792.356	2	0.403859	1583.71	3688272	Q02817	Mucin-2	TPTPTPTG	StcE	StcE	StcEx2
(T)P(T)P(T)P(T)G		H5N5				18.05	866.354	3	-0.90802	2597.05	4865206	Q02817	Mucin-2	TPTPTPTG	StcE	StcE	StcEx2
(T)P(T)P(T)P(T)G		H5N5				18.7	866.355	3	0.823374	2597.05	11711185	Q02817	Mucin-2	TPTPTPTG	StcE	StcE	StcEx2
(T)P(T)P(T)P(T)G		H6N6				19.07	988.066	3	1.16052	2962.18	1400885	Q02817	Mucin-2	TPTPTPTG	StcE	StcE	StcEx2
(T)P(T)P(T)PI(T)(T)		H2N5				29.66	756.672	3	0.422905	2268	158638	Q02817	Mucin-2	TPTPTPITT	StcE	StcE	StcEx2
(T)P(T)P(T)PI(T)(T)		H3N5				28.91	810.688	3	-0.838792	2430.05	356518	Q02817	Mucin-2	TPTPTPITT	StcE	StcE	StcEx2
(T)P(T)P(T)PI(T)(T)		H4N5				28.28	864.707	3	0.254422	2592.11	1034753	Q02817	Mucin-2	TPTPTPITT	StcE	StcE	StcEx2
t[N1]Pt[N1]PIt[N1]t[N1]						31.27	771.861	2	0.518228	1542.71	2547768	Q02817	Mucin-2	TPTPITT	StcE	StcE	StcEx2
t[N1]Ps[N1]PPt[N1]T						26.97	655.298	2	0.419656	1309.59	13274324	Q02817	Mucin-2	TPSPPTT	StcE	StcE	StcEx2
(T)P(S)PP(T)(T)		H1N3				26.67	736.324	2	-0.713001	1471.64	11136836	Q02817	Mucin-2	TPSPPTT	StcE	StcE	StcEx2
t[H1N1]P(S)PP(T)(T)		H3N4				26.9	788.658	3	0.316994	2363.96	1369277	Q02817	Mucin-2	TPSPPTT	StcE	StcE	StcEx2
(T)P(S)PP(T)(T)(T)		N3				27.05	705.822	2	0.0495876	1410.64	984209	Q02817	Mucin-2	TPSPPTTT	StcE	StcE	StcEx2
(T)P(S)PP(T)(T)		H2N3				26.67	817.35	2	-1.00936	1633.69	4736868	Q02817	Mucin-2	TPSPPTT	StcE	StcE	StcEx2
(T)P(S)PP(T)(T)		H1N4				27.78	837.865	2	0.566918	1674.72	29842324	Q02817	Mucin-2	TPSPPTT	StcE	StcE	StcEx2
(T)P(S)PPIt[N1]t[N1]		N1				36.19	711.841	2	0.62514	1422.67	945501	Q02817	Mucin-2	TPSPPITT	StcE	StcE	StcEx2
(T)PP(T)F		H1N2	1766	1770	I,S	39.95	565.753	2	0.00883778	1130.5	344962	Q02817	Mucin-2	TPPTF	StcE	StcE	StcEx2
t[H1N1]PPt[H1N1]F	T1766[H1N1];T1769[H1N1]		1766	1770	I,S	39.88	646.779	2	-0.456106	1292.55	2938700	Q02817	Mucin-2	TPPTF	StcE	StcE	StcEx2
t[N1]PIt[N1]t[N1]t[N1]						22.86	723.335	2	-0.304147	1445.66	1725793	Q02817	Mucin-2	TPITTT	StcE	StcE	StcEx2
(T)PI(T)(T)		H1N2				23.91	550.758	2	-0.326822	1100.51	146688	Q02817	Mucin-2	TPITT	StcE	StcE	StcEx2
(T)PI(T)(T)		H1N2				24.97	550.757	2	-1.41623	1100.51	325634	Q02817	Mucin-2	TPITT	StcE	StcE	StcEx2
t[N1]PIt[N1]t[H1N1]						26.22	652.297	2	-0.889165	1303.59	8433981	Q02817	Mucin-2	TPITT	StcE	StcE	StcEx2
(T)PI(T)(T)		H2N3				24.86	733.324	2	0.0272731	1465.64	6928159	Q02817	Mucin-2	TPITT	StcE	StcE	StcEx2
t[N1]PIt[H1N1]t[H1N1]						24.22	733.324	2	-0.518188	1465.64	22398907	Q02817	Mucin-2	TPITT	StcE	StcE	StcEx2
(T)PI(T)(T)		H1N4				24.5	753.837	2	-0.106124	1506.67	6531543	Q02817	Mucin-2	TPITT	StcE	StcE	StcEx2
(T)PI(T)(T)		H1N4				23.3	753.837	2	0.0265309	1506.67	2010884	Q02817	Mucin-2	TPITT	StcE	StcE	StcEx2
(T)PI(T)(T)		H2N4				24.28	834.864	2	0.263516	1668.72	2632513	Q02817	Mucin-2	TPITT	StcE	StcE	StcEx2
(T)PI(T)(T)		H2N4				23.39	834.863	2	-0.335384	1668.72	12740963	Q02817	Mucin-2	TPITT	StcE	StcE	StcEx2
(T)PI(T)PP(T)(S)		N3				36.24	711.841	2	1.04658	1422.67	945501	Q02817	Mucin-2	TPITPPTS	StcE	StcE	StcEx2
(T)PI(S)(T)t[N1]		N3				19.89	716.327	2	0.286182	1431.65	924637	Q02817	Mucin-2	TPISTT	StcE	StcE	StcEx2
t[N1]PIs[N1]t[N1]						25.54	564.263	2	-0.451917	1127.52	5151000	Q02817	Mucin-2	TPIST	StcE	StcE	StcEx2
t[N1]PIs[N1]t[H1N1]						25.28	645.289	2	-0.705109	1289.57	3572950	Q02817	Mucin-2	TPIST	StcE	StcE	StcEx2
t[H1N1]PIs[N1]t[N1]						24.67	645.29	2	-0.395171	1289.57	1728127	Q02817	Mucin-2	TPIST	StcE	StcE	StcEx2
t[N1]PIs[H1N1]t[H1N1]						24.39	726.316	2	-0.0757246	1451.63	6218711	Q02817	Mucin-2	TPIST	StcE	StcE	StcEx2
(T)PI(S)(T)		H3N3				23.6	807.344	2	1.17051	1613.68	1615985	Q02817	Mucin-2	TPIST	StcE	StcE	StcEx2
t[H2N2]APIAEL	T4313[H2N2]		4313	4319	S,T	45.58	722.837	2	0.0899234	1444.67	478389	Q02817	Mucin-2	TAPIAEL	StcE	non-specific	StcEx2
(T)V(T)P(T)PIP(T)G		H4N4				33.06	815.361	3	-0.0122645	2444.07	1995687	Q02817	Mucin-2	TVTPTPIPTG	StcE	StcE	StcEx2
t[N1](T)P(S)P(T)t[N1]		N2				23.09	758.835	2	-0.112014	1516.66	968221	Q02817	Mucin-2	TTPSPTT	StcE	StcE	StcEx2
(T)(T)P(S)PP(T)I		N3	1584	1591	T,T	44.82	711.841	2	1.18706	1422.67	538597	Q02817	Mucin-2	TTPSPPTI	StcE	StcE	StcEx2
(T)(T)PPP(T)(T)		N3				23.6	662.306	2	-0.0754938	1323.6	434892	Q02817	Mucin-2	TTPPPTT	StcE	StcE	StcEx2
(T)(S)(S)PL(T)(T)		N4	1752	1758	T,T	29.57	759.843	2	-0.144767	1518.68	236482	Q02817	Mucin-2	TSSPLTT	StcE	StcE	StcEx2
(T)Q(T)P(T)(T)(T)PI(T)(T)		N6				30.33	794.03	3	0.201504	2380.07	94354	Q02817	Mucin-2	TQTPTTTPITT	StcE	StcE	StcEx2
(T)P(T)(T)(T)PI(T)(T)		H2N6				27.43	825.696	3	-0.831621	2475.07	438814	Q02817	Mucin-2	TPTTTPITT	StcE	StcE	StcEx2
(T)P(T)(T)(T)PI(T)(T)		H2N6				28.28	825.696	3	0.137258	2475.07	488322	Q02817	Mucin-2	TPTTTPITT	StcE	StcE	StcEx2
(T)P(T)(S)(T)PI(T)(T)		H1N6				28.04	767.006	3	-0.786608	2299.01	199054	Q02817	Mucin-2	TPTSTPITT	StcE	StcE	StcEx2
(T)P(T)(S)(T)PI(T)(T)		H2N6				25.97	821.025	3	0.604935	2461.06	935090	Q02817	Mucin-2	TPTSTPITT	StcE	StcE	StcEx2
(T)P(T)(S)(T)PI(T)(T)		H2N6				27.24	821.025	3	1.09213	2461.06	1352597	Q02817	Mucin-2	TPTSTPITT	StcE	StcE	StcEx2
(T)P(T)(S)(T)PI(T)(T)		H2N6				26.25	821.024	3	0.117739	2461.06	760554	Q02817	Mucin-2	TPTSTPITT	StcE	StcE	StcEx2
(T)P(T)P(T)P(T)G		H3N4				18.75	690.626	3	0.260633	2069.86	2867679	Q02817	Mucin-2	TPTPTPTG	StcE	StcE	StcEx2
(T)P(T)P(T)P(T)G		H3N5				18.43	758.319	3	0.149453	2272.94	976440	Q02817	Mucin-2	TPTPTPTG	StcE	StcE	StcEx2
(T)P(T)P(T)P(T)G		H4N5				18.91	812.338	3	1.24743	2435	7091447	Q02817	Mucin-2	TPTPTPTG	StcE	StcE	StcEx2
(T)P(T)P(T)PI(T)(T)		H3N5				29.71	810.689	3	0.148022	2430.05	576638	Q02817	Mucin-2	TPTPTPITT	StcE	StcE	StcEx2
(T)P(T)P(T)PI(S)(T)		H3N5				28.97	806.016	3	-1.11247	2416.04	543730	Q02817	Mucin-2	TPTPTPIST	StcE	StcE	StcEx2
(T)P(T)P(T)P(T)G		H4N4A1				22.17	841.676	3	0.45148	2523.01	5476976	Q02817	Mucin-2	TPTPTPTG	StcE	StcE	StcEx2
(T)P(T)P(T)P(T)G		H3N6				18.43	826.011	3	-0.912012	2476.02	1696106	Q02817	Mucin-2	TPTPTPTG	StcE	StcE	StcEx2
(T)Q(T)P(T)(S)		H1N4				20.59	804.841	2	1.17415	1608.67	179787	Q02817	Mucin-2	TQTPTS	StcE	StcE	StcEx2
(T)P(S)(S)PI(T)(T)		N4				30.21	808.37	2	1.12572	1615.73	821594	Q02817	Mucin-2	TPSSPITT	StcE	StcE	StcEx2
(T)P(S)PP(T)(T)		H2N3				25.74	817.351	2	0.581146	1633.69	19369628	Q02817	Mucin-2	TPSPPTT	StcE	StcE	StcEx2
(T)P(S)PPP(T)(T)		H4N4				22.47	753.316	3	0.526561	2257.93	309710	Q02817	Mucin-2	TPSPPPTT	StcE	StcE	StcEx2
(T)PP(T)F		H3N3				38.87	829.346	2	1.09122	1657.68	729987	Q02817	Mucin-2	TPPTF	StcE	StcE	StcEx2
(T)PI(T)(T)t[N1]t[N1]		N2				26.7	773.859	2	0.439357	1546.71	825049	Q02817	Mucin-2	TPITTTT	StcE	StcE	StcEx2
(T)PI(T)(T)(T)		N3				25.01	621.795	2	-0.353814	1242.58	921031	Q02817	Mucin-2	TPITTT	StcE	StcE	StcEx2
(T)PI(T)(T)(T)		N3				24.13	621.795	2	0.289484	1242.58	507864	Q02817	Mucin-2	TPITTT	StcE	StcE	StcEx2
(T)PI(T)t[H1N1]		H2N2				23.26	814.351	2	0.270154	1627.69	51580430	Q02817	Mucin-2	TPITT	StcE	StcE	StcEx2
(T)L(T)PI(T)(T)		H4N4				32.89	736.323	3	-0.679049	2206.96	390170	Q02817	Mucin-2	TLTPITT	StcE	StcE	StcEx2
(T)L(T)PI(T)(T)		N3				41.22	678.337	2	0.515968	1355.67	216833	Q02817	Mucin-2	TLTPITT	StcE	StcE	StcEx2
t[N1]LPPt[H1N1]t[N1]						23.6	700.824	2	0.199765	1400.64	8762046	Q02817	Mucin-2	TLPPTT	StcE	StcE	StcEx2
t[N1]LPPt[N1]t[H1N1]						23.6	700.824	2	0.199765	1400.64	8762046	Q02817	Mucin-2	TLPPTT	StcE	StcE	StcEx2
(T)LPP(T)(T)		H2N3				22.78	781.851	2	0.946473	1562.69	3099831	Q02817	Mucin-2	TLPPTT	StcE	StcE	StcEx2
(S)(S)PL(T)E		H2N2	4338	4343	T,S	28	682.29	2	-0.329772	1363.57	198169	Q02817	Mucin-2	SSPLTE	StcE	StcE	StcEx2
(T)(T)P(S)P(T)(T)		H1N4				21.08	839.862	2	0.136927	1678.72	325418	Q02817	Mucin-2	TTPSPTT	StcE	StcE	StcEx2
(T)(T)PPP(T)(T)		H1N4				19.63	844.872	2	-0.0591806	1688.74	1405459	Q02817	Mucin-2	TTPPPTT	StcE	StcE	StcEx2
(T)Q(T)P(T)t[N1]		H1N3				20.71	811.848	2	-0.468068	1622.69	2132435	Q02817	Mucin-2	TQTPTT	StcE	StcE	StcEx2
(T)Q(T)P(T)P(T)PI(T)(T)		N5				34.97	725.004	3	-1.01149	2173	63955	Q02817	Mucin-2	TQTPTPTPITT	StcE	StcE	StcEx2
(T)P(T)P(T)P(T)G		H3N4				19.68	690.626	3	0.260633	2069.86	1604931	Q02817	Mucin-2	TPTPTPTG	StcE	StcE	StcEx2
(T)P(S)PP(T)(T)		H1N4				25.72	837.864	2	-0.26854	1674.72	12517202	Q02817	Mucin-2	TPSPPTT	StcE	StcE	StcEx2
(T)P(S)PP(T)(T)		H3N5				26.62	734.64	3	-0.612545	2201.91	2433452	Q02817	Mucin-2	TPSPPTT	StcE	StcE	StcEx2
(T)PI(S)(T)		H1N4				23.92	746.829	2	-0.609242	1492.65	640958	Q02817	Mucin-2	TPIST	StcE	StcE	StcEx2
t[N1]PIt[H1N1]t[H1N1]t[H1N1]t[N1]						17.89	745.988	3	0.750683	2235.95	1523337	Q02817	Mucin-2	TPITTTT	StcE	StcE	StcEx2
(T)PI(T)PP(T)(S)(T)(T)		N5				34.66	677.648	3	0.654225	2030.93	130301	Q02817	Mucin-2	TPITPPTSTT	StcE	StcE	StcEx2
(T)L(T)PI(T)(T)		N3				42.03	678.338	2	0.663387	1355.67	293665	Q02817	Mucin-2	TLTPITT	StcE	StcE	StcEx2
(T)LPP(T)(T)		H2N3				22.81	781.85	2	-0.332544	1562.69	3016689	Q02817	Mucin-2	TLPPTT	StcE	StcE	StcEx2
(T)AI(T)(T)		H2N3				23.03	720.317	2	0.340128	1439.63	798467	Q02817	Mucin-2	TAITT	StcE	StcE	StcEx2
t[N1]PIt[N1]t[N1]						26.16	571.271	2	-0.490135	1141.54	20111498	Q02817	Mucin-2	TPITT	StcE	StcE	StcEx2
(T)PI(T)t[N1]		N2A1				31.74	716.819	2	-0.111604	1432.63	684509	Q02817	Mucin-2	TPITT	StcE	StcE	StcEx2
t[H1N1]VNPVEFN	3045[H1N1]		3045	3052	A,T	45.14	642.795	2	-0.482268	1284.58	1838402	P13611	Versican core protein	TVNPVEFN	StcE	non-specific	StcEx2
(T)LENLGAQ(T)		H2N2	1798	1806	N,T	37.06	838.877	2	-0.387422	1676.75	1140080	P13611	Versican core protein	TLENLGAQT	StcE	non-specific	StcEx2
t[H1N1]ETELKt[H1N1]	2146[H1N1];2152[H1N1]		2146	2152	F,T	22.73	776.349	2	0.9403	1551.69	559639	P13611	Versican core protein	TETELKT	StcE	non-specific	StcEx2
t[H1N1]ETELKt[H1N1]	2146[H1N1];2152[H1N1]		2146	2152	F,T	23.89	776.348	2	0.0386425	1551.69	670258	P13611	Versican core protein	TETELKT	StcE	non-specific	StcEx2
(T)GF(T)(S)		H3N3	1148	1152	T,S	29.39	804.319	2	-0.099463	1607.63	538708	P13611	Versican core protein	TGFTS	StcE	non-specific	StcEx2
(T)(T)LPEA		H1N1	2194	2199	Y,T	37.92	644.282	2	0.0155211	1287.56	815540	P13611	Versican core protein	TTLPEA	StcE	non-specific	StcEx2
(T)(T)LPEA		H1N1	2194	2199	Y,T	35.84	644.281	2	-1.22617	1287.56	367507	P13611	Versican core protein	TTLPEA	StcE	non-specific	StcEx2
V(T)FGEEVEK(S)(T)		H2N2	1568	1578	E,S	35.64	978.433	2	-0.362825	1955.86	1175317	P13611	Versican core protein	VTFGEEVEKST	Non-specific	StcE	StcEx2
t[N1]KPVt[H1N1]t[N1]						17.18	709.338	2	0.655541	1417.67	3261403	P12111	Collagen alpha-3(VI) chain	TKPVTT	StcE	StcE	StcEx2
(T)KPV(T)(T)		H2N3				16.81	790.364	2	0.461813	1579.72	2378680	P12111	Collagen alpha-3(VI) chain	TKPVTT	StcE	StcE	StcEx2
s[H1N1]ERPt[H1N1]L	2999[H1N1];3003[H1N1]		2999	3004	T,S	28.05	716.825	2	0.606843	1432.64	809547	P13611	Versican core protein	SERPTL	StcE	StcE	StcEx2
t[H1N1]ASTFEVYs[H1N1]s[H1N1]	1734[H1N1];1742[H1N1];1743[H1N1]		1734	1743	G,T	42.61	729.633	3	0.228425	2186.89	507606	P13611	Versican core protein	TASTFEVYSS	StcE	StcE	StcEx2
(T)A(S)(T)FEVY(S)(S)		H3N3A1	1734	1743	G,T	47.62	826.665	3	-0.0403227	2477.98	507840	P13611	Versican core protein	TASTFEVYSS	StcE	StcE	StcEx2
t[H2N2F1]I						18.22	555.24	2	0.594338	1109.47	101202058	Unknown	Unknown	TI	Unknown	Unknown	StcEx2
t[H2N2F1]I						23.76	555.239	2	-0.486277	1109.47	3621036	Unknown	Unknown	TI	Unknown	Unknown	StcEx2
t[H2N3F2]I						18.86	729.808	2	0.24664	1458.61	10789115	Unknown	Unknown	TI	Unknown	Unknown	StcEx2
t[H2N3F2]I						19.41	729.808	2	-0.301449	1458.61	92868438	Unknown	Unknown	TI	Unknown	Unknown	StcEx2
t[N1]Vt[N1]Pt[N1]Pt[N1]Pt[H1N1F1]G						25.07	765.675	3	-0.544182	2295.01	732874	Q02817	Mucin-2	TVTPTPTPTG	StcE	StcE	StcEx2
t[N1]s[N1]Apt[N1]t[N1]						19.58	695.303	2	0.115058	1389.6	3798490	P98088	MUC-5AC	TSAPTT	StcE	StcE	StcEx2
s[N1]Apt[N1]t[N1]						20.26	543.24	2	-0.147265	1085.47	12090256	P98088	MUC-5AC	SAPTT	StcE	StcE	StcEx2
s[N1]Apt[H1N1]t[N1]						19.24	624.266	2	-0.288338	1247.53	1914549	P98088	MUC-5AC	SAPTT	StcE	StcE	StcEx2
s[N1]Apt[N1]t[H1N1]						20.43	624.266	2	-0.12815	1247.53	2486571	P98088	MUC-5AC	SAPTT	StcE	StcE	StcEx2
(T)V(T)P(T)P(T)P(T)G		H2N5				25.62	771.007	3	0.194551	2311.01	984010	Q02817	Mucin-2	TVTPTPTPTG	StcE	StcE	StcEx2
(T)(T)V(T)P(T)P(T)P(T)G		N6				26.97	764.348	3	0.553849	2291.03	359005	Q02817	Mucin-2	TTVTPTPTPTG	StcE	StcE	StcEx2
(T)Q(T)P(T)L		N3				35.55	635.3	3	-0.26759	1269.59	485535	Q02817	Mucin-2	TQTPTL	StcE	StcE	StcEx2
t[N1]PIt[H1N1]t[N1]						24.11	652.298	2	0.0306608	1303.59	6375312	Q02817	Mucin-2	TPITT	StcE	StcE	StcEx2
(T)P(T)(S)I		N3				25.07	564.263	2	-0.629139	1127.52	545835	Q02817	Mucin-2	TPTSI	StcE	StcE	StcEx2
t[N1]HIt[N1]t[N1]	2793[N1]; 2796[N1]; 2797[N1]		2793	2797	T, T	19.95	591.274	2	-0.600398	1181.54	882336	Q02817	Mucin-2	THITT	StcE	StcE	StcEx2
t[N1]AIt[N1]t[N1]					T, T	26.2	558.263	2	-0.456774	1115.52	1251770	Q02817	Mucin-2	TAITT	StcE	StcE	StcEx2
(S)(T)(T)P(T)PI(T)(T)		N6				31.69	712.989	3	0.275834	2136.95	96028	Q02817	Mucin-2	STTPTPITT	StcE	StcE	StcEx2
(T)P(T)PI(T)(T)		H1N4				29.43	852.888	2	1.33296e-10	1704.77	521883	Q02817	Mucin-2	TPTPITT	StcE	StcE	StcEx2
(T)AI(T)(T)		H1N3				23.95	639.29	2	-0.39888	1277.57	387736	Q02817	Mucin-2	TAITT	StcE	StcE	StcEx2
(T)AI(T)(T)		H1N3				24.94	639.289	2	-1.65027	1277.57	411380	Q02817	Mucin-2	TAITT	StcE	StcE	StcEx2
(T)AI(T)(T)		H1N3				26.25	639.289	2	-1.02457	1277.57	222562	Q02817	Mucin-2	TAITT	StcE	StcE	StcEx2
t[N1]Vt[N1]Pt[N1]Pt[N1]PTGt[N1]Q					N, T	27.16	739.341	3	0.266003	2216.01	1215776	Q02817	Mucin-2	TVTPTPTPTGTQ	StcE	StcE	StcEx2
(T)P(T)P(T)P(T)G		H2N4				19.98	954.408	2	-0.81726	1907.81	3576256	Q02817	Mucin-2	TPTPTPTG	StcE	StcE	StcEx2
(T)P(T)P(T)P(T)G		H2N4				20.35	954.408	2	-0.922037	1907.81	825888	Q02817	Mucin-2	TPTPTPTG	StcE	StcE	StcEx2
(T)P(S)PP(T)(T)		H2N4				26.74	918.891	2	0.299274	1836.77	15298865	Q02817	Mucin-2	TPSPPTT	StcE	StcE	StcEx2
(T)P(S)PP(T)(T)		H2N4				27.85	918.89	2	-0.0272067	1836.77	20706119	Q02817	Mucin-2	TPSPPTT	StcE	StcE	StcEx2
(T)P(S)PP(T)(T)		H1N5				25.62	626.605	3	-0.558566	1877.8	669087	Q02817	Mucin-2	TPSPPTT	StcE	StcE	StcEx2
(T)P(S)PP(T)(T)		H1N5				27.02	626.605	3	0.0797951	1877.8	2810221	Q02817	Mucin-2	TPSPPTT	StcE	StcE	StcEx2
(T)L(T)PI(T)(T)		H1N4				38.5	860.904	2	0.871178	1720.8	432751	Q02817	Mucin-2	TLTPITT	StcE	StcE	StcEx2
t[N2]APIAEL			4313	4319	S,T	46.99	560.784	2	-0.0624126	1120.56	1603434	Q02817	Mucin-2	TVTPTPTPTG	StcE	StcE	StcEx2
(T)Q(T)P		H2N4				17.35	791.828	2	1.38919	1582.65	3222592	Q02817	Mucin-2	TQTP	StcE	StcE	StcEx2
(T)Q(T)P		H1N4				17.18	710.801	2	0.844118	1420.59	4185153	Q02817	Mucin-2	TQTP	StcE	StcE	StcEx2
(T)Q(T)P		N4				17.13	629.774	2	-0.635148	1258.54	6890136	Q02817	Mucin-2	TQTP	StcE	StcE	StcEx2
(S)AP(T)(T)		N4				19.73	644.779	2	-0.589349	1288.55	560988	P98088	MUC-5AC	SAPTT	StcE	StcE	StcEx2
(S)AP(T)(T)		H1N4				19.92	725.806	2	0.0275556	1450.6	691988	P98088	MUC-5AC	SAPTT	StcE	StcE	StcEx2
(T)P(S)PP(T)(T)		H3N4				26.85	999.918	2	0.68	1998.83	15979305	Q02817	Mucin-2	TPSPPTT	StcE	StcE	StcEx2

## Sheet: SalivaryGland Tumor
Sequence	Mod Positions	Unlocalized	Start	End	Flanking Residues	RT (min)	Obs. m/z	z	ppm	Calculated [M+H]+	Area	Accession	Protein Name	Base Sequence	N-term Cleavage	C-term Cleavage	Sample Conditions
t[H2N2]ELDVLLP	2681[H2N2]		2681	2688	E,T	57.5814	815.387	2	-3.10281	1629.77	38605116	P13611	Versican core protein	TELDVLLP	StcE	non-specific	StcEx2
t[H1N1A1]ELDVLLP	2681[H1N1A1]		2681	2688	E,T	72.5256	778.369	2	-3.37885	1555.74	29942561	P13611	Versican core protein	TELDVLLP	StcE	non-specific	StcEx2
t[H1N1]ELDVLLP	2681[H1N1]		2681	2688	E,T	60.2223	632.822	2	-2.57576	1264.64	105477035	P13611	Versican core protein	TELDVLLP	StcE	non-specific	StcEx2
(T)(T)LIEIL		H2N2	2330	2336	S,S	53.05	766.88	2	-2.79704	1532.76	6869123	P13611	Versican core protein	TTLIEIL	StcE	non-specific	StcEx2
(T)QR(S)DQLILPF		H1N1	1744	1754	S,E	58.72	841.926	2	-2.35768	1682.85	8322590	P13611	Versican core protein	TQRSDQLILPF	StcE	non-specific	StcEx2
TELDVLLPt[H1N1]A	T2689[H1N1]		2681	2690	E,T	64.05	718.865	2	-2.1214	1436.73	97090596	P13611	Versican core protein	TELDVLLPTA	StcE	StcE	StcEx2
t[H2N2A1]ELDVLLPt[H1N1]A	T2681[H2N2A1];T2689[H1N1]		2681	2690	E,T	64.29	820.031	3	-2.37795	2458.08	3340478	P13611	Versican core protein	TELDVLLPTA	StcE	StcE	StcEx2
t[H2N2]ELDVLLPt[H2N2]A	T2681[H2N2];T2689[H2N2]		2681	2690	E,T	52.86	844.711	3	-1.6771	2532.12	87949517	P13611	Versican core protein	TELDVLLPTA	StcE	StcE	StcEx2
s[H1N1]AFPWEEF	S1997[H1N1]		1997	2004	T,T	69.1	689.288	2	-2.40102	1377.57	20818578	P13611	Versican core protein	SAFPWEEF	StcE	non-specific	StcEx2
s[H1N1A1]AFPWEEF	S1997[H1N1A1]		1997	2004	T,T	76.83	834.835	2	-3.30004	1668.67	29196255	P13611	Versican core protein	SAFPWEEF	StcE	non-specific	StcEx2
t[H1N1]TLIEIL	T2330[H1N1]		2330	2336	S,S	62.65	584.314	2	-2.47298	1167.62	2606734	P13611	Versican core protein	TTLIEIL	StcE	non-specific	StcEx2
t[H1N1]VSEDELLTG	1074[H1N1]		1074	1083	Y,S	46.0148	714.826	2	-1.81862	1428.65	9035036	P13611	Versican core protein	TVSEDELLTG	StcE	StcE	StcEx2
t[H1N1]VSEDELL	1074[H1N1]		1074	1081	Y,T	46.5	635.791	2	-2.40644	1270.58	58147465	P13611	Versican core protein	TVSEDELL	StcE	non-specific	StcEx2
(T)V(S)EDELL		H1N1A1	1074	1081	Y,T	58.7422	781.338	2	-2.5981	1561.67	15865521	P13611	Versican core protein	TVSEDELL	StcE	non-specific	StcEx2
LEDIVAKEt[H1N1A1]E	1271[H1N1A1]		1263	1272	T,T	38.0708	901.91	2	-2.15653	1802.82	15191475	P13611	Versican core protein	LEDIVAKETE	non-specific	StcE	StcEx2
IEQUIEVGPLVt[H1N1A1]S	500[H1N1A1		490	501	Q,M	63.0561	970.967	2	-2.67259	1940.93	23605359	P13611	Versican core protein	IEQIEVGPLVTS	non-specific	StcE	StcEx2
VTFGEEVEKs[H1N1]t[H1N1]	1577[H1N1];1578[H1N1]		1568	1578	E,S	31.4741	978.43	2	-2.61132	1955.86	151404537	P13611	Versican core protein	VTFGEEVEKST	non-specific	StcE	StcEx2
(t)V(s)EDELL		H2N2	1074	1081	Y,T	44.5593	818.357	2	-2.60277	1635.71	7649036	P13611	Versican core protein	TVSEDELL	StcE	non-specific	StcEx2
t[H1N1]VRWAEEIQt[H1N1]	2362[H1N1]		2362	2371	Q,S	40.657	981.947	2	-2.04695	1962.89	73575725	P13611	Versican core protein	TVRWAEEIQT	StcE	StcE	StcEx2
t[H1N1]VRWAEEIQ	1262[H1N1]		2362	2370	Q,T	39.6497	748.856	2	-4.09957	1496.71	36227648	P13611	Versican core protein	TVRWAEEIQ	StcE	non-specifc	StcEx2
t[H1N1]VQPQAIt[H1N1A1]DSLA	409[H1N1], 416[H1N1A1]		409	420	A,T	48.3513	755.674	3	-2.38197	2265.01	1432888	P13611	Versican core protein	TVQPQAITDSLA	StcE	non-specific	StcEx2
t[H1N1]VQPQAIt[H1N1]D	409[H1N1], 416[H1N1]		409	417	A,S	30.1283	851.884	2	-1.81949	1702.76	23080068	P13611	Versican core protein	TVQPQAITD	StcE	StcE	StcEx2
t[H1N1]VPFHEEFESG	1503[H1N1]		1503	1513	P,T	41.8544	822.35	2	-2.03076	1643.7	22012690	P13611	Versican core protein	TVPFHEEFESG	StcE	non-specifc	StcEx2
t[H1N1A1]VNPVEFNt[H1N1]E	3045[H1N1A1], 3053[H1N1]		3045	3054	A,V	49.7901	724.303	3	-3.03279	2170.9	872840	P13611	Versican core protein	TVNPVEFNTE	StcE	StcE	StcEx2
t[H1N1A1]VNPVEFNt[H1N1]E	3045[H1N1A1], 3053[H1N1]		3045	3054	A,V	44.5019	724.304	3	-2.6186	2170.9	3882961	P13611	Versican core protein	TVNPVEFNTE	StcE	non-specifc	StcEx2
(T)VNPVEFN(T)E		H2N2	3045	3054	A,V	41.1156	940.405	2	-2.17459	1879.81	24893545	P13611	Versican core protein	TVNPVEFNTE	StcE	non-specifc	StcEx2
t[N1]VNPVEFN	3045[N1]		3045	3052	A,T	41.5507	561.768	2	-2.50993	1122.53	37287632	P13611	Versican core protein	TVNPVEFN	StcE	non-specifc	StcEx2
t[H1N1]VPVEFN	3045[H1N1]		3045	3052	A,T	40.7426	642.794	2	-2.66025	1284.58	271034645	P13611	Versican core protein	TVNPVEFN	StcE	non-specifc	StcEx2
LIAVEGt[H1N1A2]E	2926[H1N1A2]		2920	2927	E,I	53.6111	889.886	2	-1.71932	1778.77	12594648	P13611	Versican core protein	LIAVEGTE	non-specific	non-specifc	StcEx2
t[H1N1]VLLAHGt[H1N1]L	785[H1N1], 792[H1N1]		785	793	T,S	36.5798	827.911	2	-0.561654	1654.82	11984468	P13611	Versican core protein	TVLLAHGTL	StcE	StcE	StcEx2
t[H1N1]VAPLPFs[H1N1]	2345[H1N1];2352[H1N1]		2345	2352	P,T	49.2669	781.365	2	-1.86852	1561.73	27732516	P13611	Versican core protein	TVAPLPFS	StcE	non-specific	StcEx2
t[H1N1](T)LPEA(T)EKSHFFLA	2194[H1N1]	H1N1	2194	2208	Y,T	41.9072	808.047	3	-1.08904	2422.13	7578029	P13611	Versican core protein	TTLPEATEKSHFFLA	StcE	non-specific	StcEx2
(T)(T)LPEAt[H1N1]E	2200[H1N1]	H1N1	2194	2201	Y,K	28.3252	796.344	2	-1.53828	1591.68	14540730	P13611	Versican core protein	TTLPEATE	StcE	StcE	StcEx2
(T)(T)LPEA		H1N1A1	2194	2199	Y,T	33.5497	644.281	2	-1.38138	1287.56	15946373	P13611	Versican core protein	TTLPEA	StcE	non-specific	StcEx2
(T)(T)LIEIL(S)		H2N2	2330	2337	S,D	49.3731	810.397	2	-0.197434	1619.79	5681317	P13611	Versican core protein	TTLIEILS	StcE	non-specific	StcEx2
LEDIVAKEt[H1N1]E	1271[H1N1]		1263	1272	T,T	32.0392	756.362	2	-3.23257	1511.72	49662363	P13611	Versican core protein	LEDIVAKETE	non-specific	StcE	StcEx2
TTFVs[H1N1]D	2461[H1N1]		2457	2462	S,G	27.6501	517.723	2	-2.75243	1034.44	11604646	P13611	Versican core protein	TTFVSD	StcE	StcE	StcEx2
LVt[H1N1]ESIPAEHVVt[H1N1]D	2213[H1N1], 2223[H1N1]		2211	2224	A,S	41.4883	1120.52	2	-1.7581	2240.04	21621863	P13611	Versican core protein	LVTESIPAEHVVTD	non-specific	StcE	StcEx2
TSRIIt[H1N1]E	1678[H1N1]		1673	1679	D,S	23.6203	592.797	2	-2.45446	1184.59	8821756	P13611	Versican core protein	TSRIITE	StcE	StcE	StcEx2
(T)(S)QVE(S)(T)		H3N3	2287	2293	H,S	17.467	923.872	2	-2.86835	1846.74	16458209	P13611	Versican core protein	TSQVEST	StcE	StcE	StcEx2
t[H1N1]SLPIPRKS	2691[H1N1]		2691	2699	A,A	23.697	455.248	3	-2.23321	1363.73	6160462	P13611	Versican core protein	TSLPIPRKS	StcE	non-specific	StcEx2
t[H1N1]QWPHs[H1N1]t[H1N1]	2972[H1N1], 2977[H1N1], 2978[H1N1]		2972	2978	A,S	20.4921	976.395	2	-4.63438	1951.79	84915031	P13611	Versican core protein	TQWPHST	StcE	StcE	StcEx2
IDLSILAEt[H1N1]A	362[H1N1]		354	363	T,S	65.5606	705.856	2	-2.83343	1410.71	37625768	P13611	Versican core protein	IDLSILAETA	non-specific	StcE	StcEx2
V(T)FGEEVEK(S)(T)		H2N2A1	1568	1578	E,S	37.0555	1123.98	2	-1.29451	2246.95	14274581	P13611	Versican core protein	VTFGEEVEKST	non-specific	StcE	StcEx2
(T)QEP(T)(T)YVD(S)(S)H		H4N4	960	971	S,T	21.2656	942.378	3	-2.2001	2825.12	63091487	P13611	Versican core protein	TQEPTTYVDSSH	StcE	StcE	StcEx2
t[H1N1]QAALIRGQDS	3014[H1N1]		3014	3024	E,T	24.5826	762.872	2	-0.799609	1524.74	7060990	P13611	Versican core protein	TQAALIRGQDS	StcE	non-specific	StcEx2
t[H1N1]PVGKIDHs[H1N1]V	1093[H1N1];1101[H1N1]		1093	1102	T,S	21.4797	594.949	3	-3.65296	1782.84	22346427	P13611	Versican core protein	TPVGKIDHSV	StcE	StcE	StcEx2
t[H1N1]Pt[H1N1]IVPs[H1N1A1]s[H1N1]A	1583[H1N1], 1585[H1N1], 1589[H1N1A1], 1590[H1N1]		1583	1591	Y,S	35.6054	875.369	3	-0.921515	2624.1	18996739	P13611	Versican core protein	TPTIVPSSA	StcE	StcE	StcEx2
t[H1N1]Pt[H1N1]IVPs[H1N1]s[H1N1]A	1583[H1N1];1585[H1N1];1589[H1N1]		1583	1589	Y,S	30.2724	905.401	2	-2.36359	1809.8	64318091	P13611	Versican core protein	TPTIVPSSA	StcE	non-specific	StcEx2
t[H1N1]PSSPLt[H1N1]IYSGSEASGH	2824[H1N1];2830[H1N1]		2824	2840	Q,T	41.1178	807.689	3	-1.90254	2421.06	21455269	P13611	Versican core protein	TPSSPLTIYSGSEASGH	StcE	non-specific	StcEx2
t[H1N1]PSSPLt[H1N1]IYSGs[H1N1]EASGH	2824[H1N1], 2830[H1N1], 2835[H1N1]		2824	2840	Q,T	39.5911	929.397	3	-3.55426	2786.19	20704379	P13611	Versican core protein	TPSSPLTIYSGSEASGH	StcE	non-specific	StcEx2
t[H1N1]Ps[H1N1]SPLt[H1N1]IYSGSEASGH	2824[H1N1], 2826[H1N1], 2830[H1N1]		2824	2840	Q,T	39.0612	929.399	3	-2.3707	2786.19	20704379	P13611	Versican core protein	TPSSPLTIYSGSEASGH	StcE	non-specific	StcEx2
t[N1]PRIGPKVs[H1N1]L	1123[N1], 1131[H1N1]		1123	1132	L,S	33.0827	545.959	3	-3.59611	1635.87	52834211	P13611	Versican core protein	TPRIGPKVSL	StcE	StcE	StcEx2
t[H1N1]PRIGPKVs[N1]L	1123[H1N1], 1131[N1]		1123	1132	L,S	33.1022	545.96	3	-2.1308	1635.87	53551520	P13611	Versican core protein	TPRIGPKVSL	StcE	StcE	StcEx2
t[H1N1]PRIGPKVs[H1N1]L	1123[H1N1];1131[H1N1]		1123	1132	L,S	33.522	599.978	3	-1.60561	1797.92	287980471	P13611	Versican core protein	TPRIGPKVSL	StcE	StcE	StcEx2
t[H1N1]PRIGPKVs[H1N1A1]L	1123[H1N1], 1131[H1N1A1]		1123	1132	L,S	37.6764	697.009	3	-2.09944	2089.02	58963262	P13611	Versican core protein	TPRIGPKVSL	StcE	StcE	StcEx2
t[H1N1A1]PRIGPKVs[H1N1]L	1123[H1N1A1], 1131[H1N1]		1123	1132	L,S	39.64	697.009	3	-2.67332	2089.02	28496212	P13611	Versican core protein	TPRIGPKVSL	StcE	StcE	StcEx2
(T)PRIGPKV(S)L		H2N2A2	1123	1132	L,S	44.86	794.041	3	-1.96883	2380.11	10603268	P13611	Versican core protein	TPRIGPKVSL	StcE	StcE	StcEx2
LIAVEGt[H2N2]E	2926[H2N2]		2920	2927	E,I	34.6327	781.357	2	-1.83015	1561.71	8505286	P13611	Versican core protein	LIAVEGTE	non-specific	StcE	StcEx2
LIAVEGt[H1N1A1]E	2926[H1N1A1]		2920	2927	E,I	44.9157	744.339	2	-1.38378	1487.67	23199348	P13611	Versican core protein	LIAVEGTE	non-specific	StcE	StcEx2
LIAVEGt[H1N1]E	2926[H1N1]		2920	2927	E,I	36.0725	598.792	2	-1.72013	1196.58	32035807	P13611	Versican core protein	LIAVEGTE	non-specific	StcE	StcEx2
t[H1N1]PFPSQHR	643[H1N1]		643	650	T,T	18.1306	667.813	2	-2.50069	1334.62	76814483	P13611	Versican core protein	TPFPSQHR	StcE	non-specific	StcEx2
TNt[H1N1]LENLGAQt[H1N1]	1798[H1N1];1806[H1N1]		1796	1806	E,T	35.3586	946.422	2	-1.19397	1891.84	22593389	P13611	Versican core protein	TNTLENLGAQT	StcE	StcE	StcEx2
(T)LYPH(T)(S)QVES[H1N1]	2292[H1N1]	H2N2	2282	2292	N,T	27.6168	786.336	3	-3.58624	2357	5390275	P13611	Versican core protein	TLYPHTSQVES	StcE	non-specific	StcEx2
t[H1N1]LIPDs[H1N1]t[H1N1]QKQLEEV	855[H1N1], 860[H1N1], 861[H1N1]		855	868	F,T	38.687	899.417	3	-1.32678	2696.24	21375249	P13611	Versican core protein	TLIPDSTQKQLEEV	StcE	non-specific-specific	StcEx2
t[H1N1A1]LIPDS	855[H1N1A1]		855	860	F,T	48.5496	651.288	2	-3.09386	1301.57	2585049	P13611	Versican core protein	TLIPDS	StcE	non-specific	StcEx2
t[H1N1]LIPDs[H1N1]	855[H1N1], 860[H1N1]		855	860	F,T	34.5363	688.306	2	-3.21803	1375.61	16600801	P13611	Versican core protein	TLIPDS	StcE	StcE	StcEx2
t[H1N1]LGEEDDEDRTL	551[H1N1]		551	562	F,T	32.9031	879.374	2	-2.12651	1757.74	32070322	P13611	Versican core protein	TLGEEDDEDRTL	StcE	StcE	StcEx2
t[H1N1]LGEEDDEDRt[H1N1]L	551[H1N1], 561[H1N1]		551	562	F,T	33.4771	1061.94	2	-1.85509	2122.88	27846485	P13611	Versican core protein	TLGEEDDEDRTL	StcE	StcE	StcEx2
t[H1N1]LGEEDDEDR	551[H1N1]		551	560	F,T	20.7651	772.308	2	-2.46015	1543.61	155049180	P13611	Versican core protein	TLGEEDDEDR	StcE	non-specific	StcEx2
t[H1N1]LENLGAQt[N1]	1798[H1N1], 1806[N1]		1798	1806	N,T	33.8779	757.85	2	-2.27617	1514.7	5929188	P13611	Versican core protein	TLENLGAQT	StcE	StcE	StcEx2
t[H2N2]LENLGAQt[H2N2]	1798[H2N2], 1806[H2N2]		1798	1806	N,T	30.3166	803.008	3	-1.43211	2407.01	2742585	P13611	Versican core protein	TLENLGAQT	StcE	StcE	StcEx2
t[H1N1]LENLGAQt[H1N1]	1798[H1N1], 1806[H1N1]		1798	1806	N,T	33.7411	838.876	2	-1.81791	1676.75	300453450	P13611	Versican core protein	TLENLGAQT	StcE	StcE	StcEx2
t[H1N1A1]LENLGAQt[H1N1]	1798[H1N1A1], 1806[H1N1]		1798	1806	N,T	41.9563	984.423	2	-2.56495	1967.84	41785656	P13611	Versican core protein	TLENLGAQT	StcE	Non-specific	StcEx2
IDREYFt[H1N1]t[H1N1]	1281[H1N1], 1282[H1N1]		1275	1282	D,S	34.6988	887.884	2	-1.52047	1774.76	28765301	P13611	Versican core protein	IDREYFTT	non-specific	StcE	StcEx2
t[H2N2]LENLGAQt[H1N1]	1798[H2N2], 1806[H1N1]		1798	1806	N,T	32.9613	1021.44	2	-0.513978	2041.88	8715979	P13611	Versican core protein	TLENLGAQT	StcE	Non-specific	StcEx2
VSHPIAKEEt[H1N1A1]V	1953[H1N1A1]		1944	1954	T,M	27.8806	622.629	3	-1.23669	1865.87	2488587	P13611	Versican core protein	VSHPIAKEETV	non-specific	StcE	StcEx2
t[H1N1]LENLGAQ	1798[H1N1]		1798	1805	N,T	32.3902	605.787	2	-1.29583	1210.57	9349400	P13611	Versican core protein	TLENLGAQ	StcE	non-specific	StcEx2
t[H1N1]LEDIVAKETE	1262[H1N1]		1262	1272	T,T	37.6748	806.886	2	-2.33614	1612.77	31727054	P13611	Versican core protein	TLEDIVAKETE	non-specific	StcE	StcEx2
t[H1N1]LEDIVAKEt[H1N1]E	1262[H1N1], 1271[H1N1]		1262	1272	T,T	34.0165	989.45	2	-3.52214	1977.9	12677879	P13611	Versican core protein	TLEDIVAKETE	StcE	StcE	StcEx2
QTIFDSQt[H1N1]F	2144[H1N1]		2137	2145	E,T	57.1003	726.324	2	-1.42498	1451.64	10275022	P13611	Versican core protein	QTIFDSQTF	non-specific	StcE	StcEx2
t[H1N1]KLPt[H1N1]P	421[H1N1], 425[H1N1]		421	426	A,T	24.5722	693.833	2	-1.58539	1386.66	62534307	P13611	Versican core protein	TKLPTP	StcE	StcE	StcEx2
t[H1N1]KIt[H1N1]EGt[H1N1]	1024[H1N1], 1027[H1N1], 1030[H1N1]		1024	1030	T,T	16.2877	922.902	2	-1.95578	1844.8	18765644	P13611	Versican core protein	TKITEGT	StcE	non-specific	StcEx2
(T)KE(S)WVEA		H1N1A1	1615	1622	S,T	36.9136	803.347	2	-2.35265	1605.69	3867591	P13611	Versican core protein	TKESWVEA	non-specific	non-specific	StcEx2
t[H1N1]IYPVs[H1N1]E	1688[H1N1], 1693[H1N1]		1688	1694	T,Q	36.2023	769.838	2	-2.44207	1538.67	12824949	P13611	Versican core protein	TIYPVSE	StcE	StcE	StcEx2
LSEPIHVt[H1N1]E	737[H1N1]		730	738	S,S	35.0922	695.333	2	-2.43767	1389.66	10501960	P13611	Versican core protein	LSEPIHVTE	non-specific	StcE	StcEx2
t[H1N1]IRFQPt[H1N1]t[H1N1]	880[H1N1];886[H1N1];887[H1N1]		880	887	F,S	29.4972	1029.96	2	-1.87385	2058.92	21948976	P13611	Versican core protein	TIRFQPTT	StcE	StcE	StcEx2
(T)IRFQP(T)(T)		H3N3A1	880	887	F,S	35.0477	1175.51	2	-1.13142	2350.02	97710845	P13611	Versican core protein	TIRFQPTT	StcE	StcE	StcEx2
(T)IRFQP(T)(T)		H3N3A1	880	887	F,S	35.87	1175.51	2	-2.49253	2350.02	39565076	P13611	Versican core protein	TIRFQPTT	StcE	StcE	StcEx2
t[H1N1]IPLs[H1N1]VIPK	972[H1N1];976[H1N1]		972	980	H,T	40.6051	849.442	2	-3.93198	1697.88	189294277	P13611	Versican core protein	TIPLSVIPK	StcE	non-specific	StcEx2
t[H1N1]IPLs[H1N1A1]VIPK	972[H1N1], 976[H1N1A1]		972	980	H,T	47.164	994.992	2	-1.04523	1988.98	3283231	P13611	Versican core protein	TIPLSVIPK	StcE	non-specific	StcEx2
t[H1N1]IPLs[H1N1]V	972[H1N1];976[H1N1]		972	977	H,I	44.8122	680.328	2	-1.69036	1359.65	7201345	P13611	Versican core protein	TIPLSV	StcE	StcE	StcEx2
IYPVs[H1N1]EQP	1693[H1N1]		1689	2696	T,S	36.5659	649.305	2	-1.55551	1297.6	7398703	P13611	Versican core protein	IYPVSEQP	non-specific	non-specific	StcEx2
ENLGAQt[H1N1]	1806[H1N1]		1800	1806	L,T	23.81	549.244	2	-2.64909	1097.48	4917040	P13611	Versican core protein	ENLGAQT	non-specific	non-specific	StcEx2
t[H1N1]GVSHYA	464[H1N1]		464	470	T,T	18.6331	550.242	2	-2.20812	1099.48	75064733	P13611	Versican core protein	TGVSHYA	StcE	non-specific	StcEx2
(T)GV(S)HYA		H1N1A1	464	470	T,T	23.9258	695.789	2	-2.60854	1390.57	17841538	P13611	Versican core protein	TGVSHYA	non-specific	non-specific	StcEx2
t[H1N1A2]GHYGF	545[H1N1A2]		545	550	T,T	46.5231	814.814	2	-1.07386	1628.62	2361970	P13611	Versican core protein	TGHYGF	StcE	non-specific	StcEx2
LSILAEt[H1N1]A	362[H1N1]		356	363	D,S	48.5864	591.802	2	-1.85873	1182.6	12803184	P13611	Versican core protein	LSILAETA	non-specific	StcE	StcEx2
t[H1N1]FTETELK	2144[H1N1]		2144	2151	Q,T	29.5719	667.315	2	-2.06049	1333.63	8274566	P13611	Versican core protein	TFTETELK	StcE	non-specific	StcEx2
t[H1N1]EVEQINNt[H1N1]LYPH	2274[H1N1], 2282[H1N1]		2274	2286	F,T	38.554	763.343	3	-1.5764	2288.02	3739387	P13611	Versican core protein	TEVEQINNTLYPH	StcE	non-specific	StcEx2
t[H1N1]EVEQINNTt[H1N1]L	2274[H1N1], 2282[H1N1]		2274	2283	F,Y	38.5316	945.923	2	-1.90818	1890.84	15106245	P13611	Versican core protein	TEVEQINNTL	StcE	StcE	StcEx2
t[H1N1]ETELK	2146[H1N1]		2146	2151	F,T	16.9138	543.257	2	-2.81634	1085.51	64117863	P13611	Versican core protein	TETELK	StcE	non-specific	StcEx2
t[H1N1]EQTIFDSQt[H1N1]F	2135[H1N1];2144[H1N1]		2135	2145	A,T	55.504	682.958	3	-2.75272	2046.86	7255246	P13611	Versican core protein	TEQTIFDSQTF	StcE	StcE	StcEx2
(T)EQ(T)IFDSQt[H1N1]F	2144[H1N1]	H1N1A1	2135	2145	A,T	65.4335	779.99	3	-1.38463	2337.96	7699243	P13611	Versican core protein	TEQTIFDSQTF	StcE	StcE	StcEx2
(T)EQ(T)IFDSQ		H1N1	2135	2143	A,T	39.6915	717.31	2	-2.68363	1433.62	58481166	P13611	Versican core protein	TEQTIFDSQ	StcE	StcE	StcEx2
(T)EQ(T)IFD		H1N1	2135	2141	A,S	39.4517	609.766	2	-0.688788	1218.53	4214275	P13611	Versican core protein	TEQTIFD	StcE	non-specific	StcEx2
IP(S)F(T)EDGADEF		H1N1	843	854	D,T	57.5279	846.853	2	-1.22807	1692.7	3985779	P13611	Versican core protein	IPSFTEDGADEF	non-specific	non-specific	StcEx2
(T)EPV(S)L		H2N2A1	1537	1542	H,F	42.2846	833.855	2	-0.857462	1666.7	3459172	P13611	Versican core protein	TEPVSL	StcE	StcE	StcEx2
t[H1N1]EPTGLVLs[H1N1]	1880[H1N1];1888[H1N1]		1880	1888	S,T	42.5071	823.882	2	-3.78087	1646.76	12500708	P13611	Versican core protein	TEPTGLVLS	StcE	non-specific	StcEx2
(T)EP(S)As[H1N1]	823[H1N1]	H1N1	818	823	S,S	15.6881	661.267	2	-0.0756125	1321.53	3985779	P13611	Versican core protein	TEPSAS	StcE	non-specific	StcEx2
t[H1N1]ELIEFs[H1N1]	1191[H1N1], 1197[H1N1]		1191	1197	A,T	46.8352	784.844	2	-1.73283	1568.68	7493587	P13611	Versican core protein	TELIEFS	StcE	non-specific	StcEx2
t[H1N1]ELIAVEG	2918[H1N1]		2918	2925	P,T	40.8088	598.791	2	-1.88713	1196.58	18894461	P13611	Versican core protein	TELIAVEG	StcE	non-specific	StcEx2
t[H1N1A1]ELIAVEG	2918[H1N1A1]		2918	2925	P,T	51.1614	744.34	2	-0.577693	1487.67	5411505	P13611	Versican core protein	TELIAVEG	StcE	non-specific	StcEx2
t[H1N1]EEKVPPIt[H1N1]S	902[H1N1], 2924[H1N1]		902	911	T,T	28.2553	915.925	2	-2.1945	1830.85	233391536	P13611	Versican core protein	TEEKVPPITS	StcE	StcE	StcEx2
t[H1N1]EDGADEF	847[H1N1]		847	854	F,T	45.0648	624.734	2	-2.41702	1248.46	14612702	P13611	Versican core protein	TEDGADEF	StcE	non-specific	StcEx2
t[H1N1A1]EDGADEF	847[H1N1A1]		847	854	F,T	43.2636	770.281	2	-2.9989	1539.56	18587565	P13611	Versican core protein	TEDGADEF	StcE	non-specific	StcEx2
t[H2N2]EDGADEF	847[H2N2]		847	854	F,T	30.7565	807.299	2	-2.48978	1613.6	14398075	P13611	Versican core protein	TEDGADEF	StcE	non-specific	StcEx2
t[H1N1]EIPQPs[H1N1]A	2481[H1N1];2847[H1N1]		2481	2848	H,L	32.728	786.846	2	-3.09462	1572.69	1869776	P13611	Versican core protein	TEIPQPSA	StcE	StcE	StcEx2
t[H1N1]HE(S)(S)IHQPGVQEGL(T)	1807[H1N1]	H1N1	1807	1822	T,T	28.1772	817.368	3	-2.07576	2450.09	20123045	P13611	Versican core protein	TEHSSIHQPGVQEGLT	StcE	non-specific	StcEx2
(T)EH(S)(S)IHQPGVQEGL(T)		H2N2A1	1807	1822	T,T	30.8593	914.398	3	-3.38655	2741.19	7982691	P13611	Versican core protein	TEHSSIHQPGVQEGLT	StcE	non-specific	StcEx2
LEAt[H1N1A1]I	1016[H1N1A1]		1012	1016	R,S	47.7443	601.772	2	-2.49263	1202.54	1541995	P13611	Versican core protein	LEATI	non-specific	StcE	StcEx2
(T)DY(S)VLt[H1N1]	2159[H1N1]	H1N1	2153	2159	T,T	37.3546	764.829	2	-0.934849	1528.65	165130035	P13611	Versican core protein	TDYSVLT	StcE	non-specific	StcEx2
(T)D(T)LI(T)L		H2N2	1665	16671	T,D	52.2315	753.854	2	-2.16222	1506.7	2506758	P13611	Versican core protein	TDTLITL	StcE	StcE	StcEx2
t[H1N1]DIDREYFt[H1N1]	1273[H1N1], 1281[H1N1]		1273	1281	E,T	35.9685	945.397	2	-1.71356	1889.79	44302352	P13611	Versican core protein	TDIDREYFT	StcE	non-specific	StcEx2
t[H1N1A1]DIDREYF	1273[H1N1A1]		1273	1280	E,T	48.3303	857.855	2	-1.8418	1714.71	8876550	P13611	Versican core protein	TDIDREYF	StcE	non-specific	StcEx2
(T)DEVV(T)L		H2N2	1116	1122	K,T	43.3078	753.836	2	-2.43421	1506.67	6319700	P13611	Versican core protein	TDEVVTL	StcE	StcE	StcEx2
t[H1N1]DEIQEEIt[H1N1]K	700[H1N1], 708[H1N1]		700	709	Y,S	29.021	968.428	2	-2.49373	1935.85	36038588	P13611	Versican core protein	TDEIQEEITK	StcE	StcE	StcEx2
t[H1N1A1]DEIQEEI	700[H1N1A1]		700	707	Y,T	52.9861	816.839	2	-2.31991	1632.67	2632387	P13611	Versican core protein	TDEIQEEI	StcE	non-specific	StcEx2
t[H1N1]DEDIAAHGKF	869[H1N1]		869	879	V,T	27.7299	523.569	3	-2.65485	1568.7	27914637	P13611	Versican core protein	TDEDIAAHGKF	StcE	non-specific	StcEx2
t[H1N1A1]DEDIAAHGKF	869[H1N1A1]		869	879	V,T	33.7503	620.601	3	-1.75636	1859.79	10377286	P13611	Versican core protein	TDEDIAAHGKF	StcE	non-specific	StcEx2
t[H2N2]DEDIAAHGKF	869[H2N2]		869	879	V,T	27.6803	645.279	3	-2.56736	1933.83	4361502	P13611	Versican core protein	TDEDIAAHGKF	StcE	non-specific	StcEx2
VLLPt[H1N1A1]A	2689[H1N1A1]		2685	2690	D,T	55.2724	635.312	2	-2.3453	1269.62	17732866	P13611	Versican core protein	VLLPTA	non-specific	StcE	StcEx2
t[H1N1]ALVt[H1N1]E	2209;H1N1], 2213[H1N1]		2209	2214	A,S	25.9025	682.307	2	-2.07384	1363.61	60973163	P13611	Versican core protein	TALVTE	StcE	StcE	StcEx2
(T)ALV(T)E		H2N2A1	2209	2214	A,S	33.6309	827.855	2	-1.58844	1654.7	10778151	P13611	Versican core protein	TALVTE	StcE	StcE	StcEx2
IGNPWPDDLLs[H1N1]	1614[H1N1]		1604	1614	L,T	64.9319	796.369	2	-3.89893	1591.74	5502955	P13611	Versican core protein	IGNPWPDDLLS	non-specific	non-specific	StcEx2
t[H1N1]ADEIELEGA	2962[H1N1]		2962	2971	T,T	42.5965	706.81	2	-2.61031	1412.62	58626390	P13611	Versican core protein	TADEIELEGA	StcE	non-specific	StcEx2
SPHVEt[H1N1]t[H1N1]F	1877[H1N1];1878[H1N1]		1871	1878	L,S	29.0211	824.352	2	-1.5588	1647.7	47440408	P13611	Versican core protein	SPHVETTF	StcE	StcE	StcEx2
SPHVEt[H1N1]	1876[H1N1]		1871	1876	L,T	19.0298	517.728	2	-2.97452	1034.45	9505757	P13611	Versican core protein	SPHVET	StcE	non-specific	StcEx2
AVQPNESt[H1N1]E	1471[H1N1]		1464	1472	T,T	21.3706	670.29	2	-1.92454	1339.57	3128726	P13611	Versican core protein	AVQPNESTE	non-specific	StcE	StcEx2
s[H1N1]PHVEt[H1N1]	1871[H1N1];1876[H1N1]		1871	1876	L,T	18.8292	700.293	2	-3.34145	1399.58	31443220	P13611	Versican core protein	SPHVET	StcE	non-specific	StcEx2
s[H1N1]HVPPt[H1N1]	1256[H1N1], 1261[H1N1]		1256	1261	T,T	17.3412	684.299	2	-2.95922	1367.59	6537028	P13611	Versican core protein	SHVPPT	StcE	non-specific	StcEx2
LIEFs[H1N1]	1197[H1N1]		1193	1197	E,T	44.1168	487.233	2	-2.71943	973.461	1965368	P13611	Versican core protein	LIEFS	non-specific	non-specific	StcEx2
SFFEVPAt[H1N1]t[H1N1]	1687[H1N1];1688[H1N1]		1680	1688	E,I	50.2405	864.875	2	-2.7634	1728.75	84146344	P13611	Versican core protein	SFFEVPATT	StcE	StcE	StcEx2
SFFEVPAt[H1N1]t[H1N1A1]	1687[H1N1];1688[H1N1A1]		1680	1688	E,I	58.6473	1010.42	2	-2.66225	2019.84	54649222	P13611	Versican core protein	SFFEVPATT	StcE	StcE	StcEx2
s[H1N1]FFEVPAt[H1N1]t[H1N1]	1680[H1N1];1687[H1N1];1688[H1N1]		1680	1688	E,I	46.9669	1047.44	2	-2.37722	2093.88	29038070	P13611	Versican core protein	SFFEVPATT	StcE	StcE	StcEx2
s[H1N1]FFEVPAt[H1N1]	1680[H1N1], 1687[H1N1]		1680	1687	E,T	50.4583	814.352	2	-2.02615	1627.7	24107123	P13611	Versican core protein	SFFEVPAT	StcE	StcE	StcEx2
s[H1N1]EVEGLAFV	947[H1N1]		947	955	T,S	58.3167	658.31	2	-1.95196	1315.61	7951376	P13611	Versican core protein	SEVEGLAFV	StcE	non-specific	StcEx2
s[H1N1A1]EVEGLAFV	947[H1N1A1]		947	955	T,S	70.8592	803.857	2	-1.84734	1606.71	3453850	P13611	Versican core protein	SEVEGLAFV	StcE	non-specific	StcEx2
s[H1N1]ERVPVLEt[H1N1]t[H1N1]PVGKIDHs[H1N1]V	1084[H1N1], 1092[H1N1], 1093[H1N1], 1101[H1N1]		1084	1102	G,S	33.2723	881.664	4	-2.54065	3523.64	28059797	P13611	Versican core protein	SERVPVLETTPVGKIDHSV	StcE	StcE	StcEx2
s[H1N1]ERVPVLEt[H1N1]t[H1N1A1]PVGKIDHs[H1N1]V	1084[H1N1], 1092[H1N1], 1093[H1N1A1], 1101[H1N1]		1084	1102	G,S	35.7138	954.438	4	-1.45635	3814.74	10240417	P13611	Versican core protein	SERVPVLETTPVGKIDHSV	StcE	StcE	StcEx2
s[H1N1]ERVPVLEt[H1N1]	1084[H1N1], 1092[H1N1]		1084	1092	G,T	34.5176	880.412	2	-2.124	1759.82	47390865	P13611	Versican core protein	SERVPVLET	StcE	non-specific	StcEx2
s[H1N1]ERPt[H1N1]L	2999[H1N1];3003[H1N1]		2999	3004	T,S	23.8377	716.823	2	-2.88076	1432.64	29519058	P13611	Versican core protein	SERPTL	StcE	StcE	StcEx2
s[H1N1]ELVt[H1N1A1]t[H1N1]GHYGF	540[H1N1];544[H1N1A1];545[H1N1]		540	550	V,T	43.079	866.358	3	-2.70096	2597.07	4326710	P13611	Versican core protein	SELVTTGHYGF	StcE	non-specific	StcEx2
VLLPt[H2N2]A	2689[H2N2]		2685	2690	D,T	43.9218	672.33	2	-2.06743	1343.66	4724713	P13611	Versican core protein	VLLPTA	non-specific	StcE	StcEx2
s[H1N1]EIIPt[H1N1]LGQFER	2735[H1N1], 2740[H1N1]		2735	2746	Q,T	50.88	707.338	3	-0.702163	2120	1391632	P13611	Versican core protein	SEIIPTLGQFER	StcE	non-specific	StcEx2
LIEILSDt[H1N1]G	2339[H1N1]		2332	2340	T,A	55.0136	663.33	2	-2.44222	1325.66	1747807	P13611	Versican core protein	LIEILSDTG	non-specific	StcE	StcEx2
s[H1N1]EEEAVt[H1N1]L	1596[H1N1], 1602[H1N1]		1596	1603	V,I	40.3982	804.343	2	-0.59676	1607.68	5840981	P13611	Versican core protein	SEEEAVTL	StcE	StcE	StcEx2
(S)AYV(S)EEEAV		H1N1	1592	1601	A,T	37.5525	724.81	2	-1.58662	1448.62	40043093	P13611	Versican core protein	SAYVSEEEAV	StcE	non-specific	StcEx2
t[H1N1]EHs[H1N1]s[H1N1]IHQPGVQEGLt[H1N1]	1807[H1N1];1810[H1N1];1811[H1N1];1822[H1N1]		1807	1822	T,T	26.4327	1060.79	3	-2.47928	3180.36	44347831	P13611	Versican core protein	TEHSSIHQPGVQEGLT	StcE	non-specific	StcEx2
(T)EH(S)(S)IHQPGVQEGL		H1N1A1	1807	1821	T,T	35.3723	759.007	3	-1.54149	2275.01	38922274	P13611	Versican core protein	TEHSSIHQPGVQEGL	StcE	non-specific	StcEx2
(T)EH(S)(S)IHQPGVQEGL		H2N2	1807	1821	T,T	29.5805	783.685	3	-2.59883	2349.05	38922274	P13611	Versican core protein	TEHSSIHQPGVQEGL	StcE	non-specific	StcEx2
LDVLLPt[H1N1]A	2689[H1N1]		2683	2690	E,T	58.9797	603.82	2	-2.13639	1206.63	5727781	P13611	Versican core protein	LDVLLPTA	non-specific	StcE	StcEx2
ELESPNVAt[H1N1]S	1763[H1N1]		1755	1764	F,S	33.7084	706.319	2	-1.4795	1411.63	10431288	P13611	Versican core protein	ELESPNVATS	non-specific	StcE	StcEx2
LSEPIHVt[H1N1A1]E	737[H1N1A1]		730	738	S,S	41.4596	840.882	2	-0.469744	1680.76	2047998	P13611	Versican core protein	LSEPIHVTE	non-specific	StcE	StcEx2
s[H1N1]VHISHIs[H1N1]D	1977[H1N1], 1984[H1N1]		1977	1985	T,S	23.664	575.59	3	-1.84158	1724.76	39352279	P13611	Versican core protein	SVHISHISD	StcE	StcE	StcEx2
s[H1N1]VHISHIs[H1N1A1]D	1977[H1N1], 1984[H1N1A1]		1977	1985	T,S	27.5103	672.621	3	-2.76529	2015.85	8381643	P13611	Versican core protein	SVHISHISD	StcE	StcE	StcEx2
s[H1N1A1]VHISHIs[H1N1]D	1977[H1N1A1], 1984[H1N1]		1977	1985	T,S	28.4433	672.621	3	-2.31928	2015.85	12563999	P13611	Versican core protein	SVHISHISD	StcE	StcE	StcEx2
s[H1N1]VEAAt[H1N1]V	794[H1N1], 799[H1N1]		794	800	L,S	27.7564	703.81	2	-2.01759	1406.62	50305558	P13611	Versican core protein	SVEAATV	StcE	StcE	StcEx2
s[H1N1A1]VEAAt[H1N1]V	794[H1N1A1], 799[H1N1]		794	800	L,S	34.4197	849.357	2	-2.37826	1697.71	5064239	P13611	Versican core protein	SVEAATV	StcE	StcE	StcEx2
s[H1N1]t[H1N1]PVFTEt[H1N1]N	1789[H1N1];1790[H1N1];1796[H1N1]		1789	1797	D,T	29.4009	697.625	3	-1.56244	2090.86	4340047	P13611	Versican core protein	STPVFTETN	StcE	StcE	StcEx2
(S)(T)GIAEKs[H1N1]t[H1N1]LRD	895[H1N1], 896[H1N1]	H1N1	888	899	T,S	19.2388	791.691	3	-2.74096	2373.07	19554401	P13611	Versican core protein	STGIAEKSTLRD	StcE	non-specific	StcEx2
s[H1N1]t[H1N1]GIAEK	888[H1N1], 889[H1N1]		888	894	T,S	15.5615	718.323	2	-1.80281	1435.64	12729912	P13611	Versican core protein	STGIAEK	StcE	non-specific	StcEx2
s[H1N1]t[H1N1]FEVYs[H1N1A1]s[H1N1]	1736[H1N1], 1737[H1N1], 1742[H1N1A1], 1743[H1N1]		1736	1743	A,T	38.584	891.013	3	-1.46275	2671.03	5760042	P13611	Versican core protein	STFEVYSS	StcE	StcE	StcEx2
(S)(T)FEVY(S)(S)		H3N3	1736	1743	A,T	37.0414	1007.9	2	-0.203392	2014.8	12528798	P13611	Versican core protein	STFEVYSS	StcE	StcE	StcEx2
(S)(T)FEVY(S)(S)		H3N3	1736	1743	A,T	34.67	1007.9	2	-3.67595	2014.8	50283632	P13611	Versican core protein	STFEVYSS	StcE	StcE	StcEx2
(S)(T)FEVY(S)(S)		H3N3	1736	1743	A,T	35.4	1007.9	2	-1.79085	2014.8	22759271	P13611	Versican core protein	STFEVYSS	StcE	StcE	StcEx2
s[H1N1]DKNTIIDIDH	2572[H1N1A1]		2572	2582	T,T	39.7817	642.955	3	-1.76788	1926.85	4922069	P13611	Versican core protein	SDKNTIIDIDH	non-specific	non-specific	StcEx2
(S)(T)EP(T)GLVL(S)		H3N3	1879	1888	F,T	39.91	1049.96	2	-2.21912	2098.93	343301637	P13611	Versican core protein	STEPTGLVLS	StcE	non-specific	StcEx2
(S)(T)AEINE(T)(T)		H3N3	2387	2395	S,T	24.35	1030.92	2	-1.38226	2060.84	55347065	P13611	Versican core protein	STAEINETT	StcE	StcE	StcEx2
(S)RPQ(T)I		H1N1	2372	2377	T,T	18.78	533.765	2	-3.29732	1066.53	45928512	P13611	Versican core protein	SRPQTI	StcE	StcE	StcEx2
(S)RPQ(T)I		H1N1A1	2372	2377	T,T	24.29	679.313	2	-2.14923	1357.62	11268080	P13611	Versican core protein	SRPQTI	StcE	StcE	StcEx2
VLLPt[H1N1]A	2689[H1N1]		2685	2690	D,T	44.91	489.764	2	-2.83809	978.524	23522422	P13611	Versican core protein	VLLPTA	non-specific	StcE	StcEx2
s[H1N1A1]PHVEt[H1N1]	1871[H1N1A1];1876[H1N1]		1871	1876	L,T	22.76	845.841	2	-2.41179	1690.68	3071718	P13611	Versican core protein	SPHVET	StcE	non-specific	StcEx2
s[H1N1]PGPEQKYE	1133[H1N1]		1133	1141	L,T	21.73	700.307	2	-2.97012	1399.61	39342013	P13611	Versican core protein	SPGPEQKYE	StcE	non-specific	StcEx2
t[H1N1]Y(T)P(T)IVPs[H1N1]	1581[H1N1];1589[H1N1]	H2N2	1581	1589	V,S	35.1677	813.684	3	-1.59357	2439.04	14761367	P13611	Versican core protein	TYTPTIVPS	StcE	Non-specific	StcEx2
(T)VG(S)DE(S)(T)L		H2N2	563	571	L,I	29.4849	819.845	2	-1.57347	1638.68	27057568	P13611	Versican core protein	TVGSDESTL	StcE	StcE	StcEx2
(T)PFP(S)QHR(T)E		H2N2A2	643	652	T,I	26.1426	838.015	3	-1.63481	2512.04	8488725	P13611	Versican core protein	TPFPSQHRTE	StcE	StcE	StcEx2
(T)L(S)PHVEt[H1N1]	1876[H1N1]	H1N1	1869	1876	G,T	25.292	807.36	2	-1.99415	1613.72	90880578	P13611	Versican core protein	TLSPHVET	StcE	Non-specific	StcEx2
t[H1N1]LSNt[H1N1]V	2505[H1N1];2509[H1N1]		2505	2510	S,S	25.4074	682.804	2	-2.40918	1364.6	22808091	P13611	Versican core protein	TLSNTV	StcE	StcE	StcEx2
t[H1N1]LIt[H1N1]KLs[H1N1]AEP	751[H1N1];754[H1N1];757[H1N1]		751	760	P,T	31.7116	723.344	3	-1.28569	2168.02	3904927	P13611	Versican core protein	TLITKLSAEP	StcE	non-specific	StcEx2
t[H1N1]IRFQPt[H1N1]t[N1]	880[H1N1];886[H1N1];887[N1]		880	887	F,S	29.673	632.96	3	-1.87479	1896.87	12150605	P13611	Versican core protein	TIRFQPTT	StcE	StcE	StcEx2
(t)GF(t)s[N1]	1152[N1]	H2N2	1148	1152	T,S	22.9498	723.292	2	-1.21666	1445.58	39339645	P13611	Versican core protein	TGFTS	StcE	StcE	StcEx2
t[H1N1]GFt[H1N1]s[H1N1]	1148[H1N1];1151[H1N1];1152[H1N1]		1148	1152	T,S	23.2098	804.318	2	-2.08872	1607.63	177054665	P13611	Versican core protein	TGFTS	StcE	StcE	StcEx2
(T)E(T)N(T)LENLGAQt[H1N1]	1806[H1N1]	H2N2	1794	1806	F,T	36.0209	829.69	3	-2.30206	2487.06	34229634	P13611	Versican core protein	TETNTLENLGAQT	StcE	non-specific	StcEx2
t[H1N1]ETELKt[H1N1]	2146[H1N1];2152[H1N1]		2146	2152	F,T	19.9553	776.346	2	-2.79514	1551.69	320378518	P13611	Versican core protein	TETELKT	StcE	non-specific	StcEx2
t[H1N1]ETELDVLLP	2679[H1N1]		2679	2688	S,T	67.2968	747.867	2	-2.76118	1494.73	10698152	P13611	Versican core protein	TETELDVLLP	StcE	non-specific	StcEx2
t[H1N1]ERDTEVGHQAHEH	1523[H1N1]		1523	1536	V,T	15.8633	670.958	3	-2.07166	2010.86	14546116	P13611	Versican core protein	TERDTEVGHQAHEH	StcE	non-specific	StcEx2
TEQt[H1N1]IFDSQt[H1N1A1]F	2138[H1N1], 2144[H1N1A1]		2135	2145	A,T	63.5999	779.991	3	-0.871804	2337.96	4098445	P13611	Versican core protein	TEQTIFDSQTF	StcE	StcE	StcEx2
t[H1N1]EKTSLE	1170[H1N1]		1170	1176	T,D	18.1994	586.773	2	-2.80346	1172.54	3795766	P13611	Versican core protein	TEKTSLE	StcE	non-specific	StcEx2
(T)D(T)LI(T)LD		H2N2	1665	1672	T,T	47.5765	811.367	2	-2.34172	1621.73	3424046	P13611	Versican core protein	TDTLITLD	StcE	non-specific	StcEx2
t[H1N1]ASTFEVYs[H1N1]s[H1N1]	1734[H1N1];1742[H1N1];1743[H1N1]		1734	1743	G,T	39.2213	729.631	3	-2.92384	2186.89	15153329	P13611	Versican core protein	TASTFEVYSS	StcE	StcE	StcEx2
(T)A(S)(T)FEVY(S)(S)		H3N3A1	1734	1743	G,T	47.0652	826.662	3	-3.42743	2477.98	10542012	P13611	Versican core protein	TASTFEVYSS	StcE	StcE	StcEx2
(T)A(S)(T)FEVYs[H1N1]s[H1N1]	1742[H1N1];1743[H1N1]	H1N1A1	1734	1743	G,T	45.9557	826.663	3	-2.82259	2477.98	14356106	P13611	Versican core protein	TASTFEVYSS	StcE	StcE	StcEx2
t[H1N1]ASTFEVYs[H1N1A1]s[H1N1]	1734[H1N1], 1742[H1N1A1], 1743[H1N1]		1734	1743	G,T	45.3635	826.664	3	-0.766131	2477.98	14356106	P13611	Versican core protein	TASTFEVYSS	StcE	StcE	StcEx2
t[H1N1]AEKPVPALs[H1N1]s[H1N1]	1041[H1N1];1050[H1N1];1051[H1N1]		1041	1051	Q,T	28.3882	732.336	3	-1.41101	2195	23407509	P13611	Versican core protein	TAEKPVPALSS	StcE	StcE	StcEx2
(T)AEKPVPAL(S)(S)		H3N3A1	1041	1051	Q,T	33.84	829.365	3	-3.89855	2486.09	9649203	P13611	Versican core protein	TAEKPVPALSS	StcE	StcE	StcEx2
(S)V(T)Y(T)P		H2N2	1579	1584	T,T	31.1386	699.299	2	-2.42385	1397.59	17390895	P13611	Versican core protein	SVTYTP	StcE	StcE	StcEx2
s[H1N1]VHISHIs[H1N1]D	1977[H1N1], 1984[H1N1]		1977	1985	T,S	23.4341	575.59	3	-2.01532	1724.76	39189334	P13611	Versican core protein	SVHISHISD	StcE	StcE	StcEx2
s[H1N1]VHISHIs[H1N1A1]D	1977[H1N1];1984[H1N1A1]		1977	1985	T,S	27.5968	672.621	3	-2.61662	2015.85	8381643	P13611	Versican core protein	SVHISHISD	StcE	StcE	StcEx2
s[H1N1A1]VHISHIs[H1N1]D	1977[H1N1A1];1984[H1N1]		1977	1985	T,S	28.44	672.622	3	-2.02193	2015.85	12563999	P13611	Versican core protein	SVHISHISD	StcE	StcE	StcEx2
(S)(T)PVF		H2N2	1789	1793	D,T	31.47	640.778	2	-2.02098	1280.55	84684941	P13611	Versican core protein	STPVF	StcE	non-specific	StcEx2
s[H1N1]t[H1N1]FEVYs[H1N1]s[H1N1]	1736[H1N1];1737[H1N1];1742[H1N1A1];1743[H1N1]		1736	1743	A,T	33.4758	793.981	3	-1.89341	2379.93	17714509	P13611	Versican core protein	STFEVYSS	StcE	StcE	StcEx2
s[H1N1](T)EP(T)GLVLs[H1N1]	1879[H1N1];1888[H1N1]	H2N2	1879	1888	F,T	37.6858	822.022	3	-2.4168	2464.06	31728973	P13611	Versican core protein	STEPTGLVLS	StcE	non-specific	StcEx2
(S)(T)EP(T)G		H2N3	1879	1884	F,L	16.9211	762.804	2	-2.42526	1524.61	7548317	P13611	Versican core protein	STEPTG	StcE	StcE	StcEx2
(S)(T)EP(T)G		H3N3	1879	1884	F,L	16.5261	843.831	2	-2.42939	1686.66	23609525	P13611	Versican core protein	STEPTG	StcE	StcE	StcEx2
(S)(S)VDRLHt[H1N1]t[H1N1]	1219[H1N1];1220[H1N1]	H3N3	1212	1220	F,S	17.3263	704.307	3	-2.67402	2110.91	55118296	P13611	Versican core protein	SSVDRLHTT	StcE	StcE	StcEx2
(S)(S)(S)PEINPE		H1N1	3005	3013	L,T	28.6703	662.784	2	-2.47441	1324.56	14641077	P13611	Versican core protein	SSSPEINPE	StcE	non-specific	StcEx2
(S)(S)(S)PEINPE		H1N1A1	3005	3013	L,T	36.5875	808.334	2	0.692784	1615.66	93935228	P13611	Versican core protein	SSSPEINPE	StcE	non-specific	StcEx2
(S)(S)(S)PEINPE		H2N2	3005	3013	L,T	27.9445	845.349	2	-3.12296	1689.7	4823459	P13611	Versican core protein	SSSPEINPE	StcE	non-specific	StcEx2
s[H1N1]PHVEt[H1N1]t[H1N1]F	1871[H1N1];1876[H1N1];1877[H1N1]		1871	1878	L,S	28.1674	671.615	3	-1.52369	2012.83	18265162	P13611	Versican core protein	SPHVETTF	StcE	StcE	StcEx2
s[H1N1]PHVEt[H1N1A1]t[H1N1]F	1871[H1N1];1876[H1N1A1];1877[H1N1]		1871	1878	L,S	32.4334	768.645	3	-2.63233	2303.93	9640870	P13611	Versican core protein	SPHVETTF	StcE	StcE	StcEx2
(S)PHVE(T)t[H1N1]F	1877[H1N1]	H2N2A1	1871	1878	L,S	33.0109	768.647	3	-0.810948	2303.93	6250406	P13611	Versican core protein	SPHVETTF	StcE	StcE	StcEx2
(S)PD(T)KLEP(S)EDD		H1N1	2893	2904	L,G	27.5967	849.358	2	-2.34294	1697.71	19594347	P13611	Versican core protein	SPDTKLEPSEDD	StcE	non-specific	StcEx2
(S)PD(T)KLEPSED		H1N1	2893	2903	L,D	26.7097	791.845	2	-1.5407	1582.69	15624199	P13611	Versican core protein	SPDTKLEPSED	StcE	non-specific	StcEx2
(S)L(S)PFs[H1N1]	1158[H1N1]	H1N1	1153	1158	S,T	37.5607	684.294	2	-1.62211	1367.58	6090748	P13611	Versican core protein	SLSPFS	StcE	non-specific	StcEx2
s[H1N1]IPAEHVVt[H1N1]DSPIKKEES	2215[H1N1], 2223[H1N1]		2215	2232	E,T	29.5463	674.823	4	-2.73404	2696.28	20848509	P13611	Versican core protein	SIPAEHVVTDSPIKKEES	StcE	non-specific	StcEx2
(S)IPAEHVV(T)DSPIKKEEs[H1N1]	2232[H1N1]	H2N2	2215	2232	E,T	29.5632	766.106	4	-2.27775	3061.41	5091635	P13611	Versican core protein	SIPAEHVVTDSPIKKEES	StcE	non-specific	StcEx2
s[H1N1]ELVt[H1N1]t[H1N1]GHYGF	540[H1N1];544[H1N1];545[H1N1]		540	550	V,T	38.4072	769.325	3	-3.69153	2305.97	18751732	P13611	Versican core protein	SELVTTGHYGF	StcE	non-specific	StcEx2
t[H1N1]VEEKKRKEEEGTt[H1N1]G	1719[H1N1], 1732[H1N1]		1719	1733	T,T	14.6621	613.539	4	-0.0855691	2451.14	30893490	P13611	Versican core protein	TVEEKKRKEEEGTTG	StcE	StcE	StcEx2
t[H1N1A1]TLPEA	2194[H1N1A1]		2194	2199	Y,T	35.6074	644.281	2	-1.53659	1287.56	32688949	P13611	Versican core protein	TTLPEA	StcE	non-specific	StcEx2
(T)(T)FV(S)D		H2N2	2457	2462	S,G	27.891	700.289	2	-1.03529	1399.57	6293409	P13611	Versican core protein	TTFVSD	StcE	StcE	StcEx2
(T)(S)Vt[H1N1]Y	1581[H1N1]	H1N1	1578	1582	S,T	25.6343	650.773	2	-2.328	1300.54	22047287	P13611	Versican core protein	TSVTY	StcE	StcE	StcEx2
t[H1N1]SLSEPIHV	728[H1N1]		728	736	S,T	37.5609	674.329	2	-1.20861	1347.65	15102382	P13611	Versican core protein	TSLSEPIHV	StcE	non-specific	StcEx2
t[H1N1]s[H1N1]LPIPRK	2691[H1N1];2692[H1N1]		2691	2698	A,S	23.2312	547.947	3	-2.74965	1641.83	13942008	P13611	Versican core protein	TSLPIPRK	StcE	non-specific	StcEx2
t[H1N1]SKPLE(S)(T)EPs[H1N1]A	811[H1N1];821[H1N1]	H1N1	811	822	T,S	23.5373	781.341	3	-2.20987	2342.01	7188513	P13611	Versican core protein	TSKPLESTEPSA	StcE	StcE	StcEx2
t[H1N1]QWPHS[H1N1A1]t[H1N1]	2972[H1N1];2977[H1N1A1];2978[H1N1]		2972	2978	A,S	24.9138	748.298	3	-2.47227	2242.89	7832779	P13611	Versican core protein	TQWPHST	StcE	StcE	StcEx2
TPYLs[H1N1]IAt[H1N1]	2781[H1N1], 1784[H1N1]		2777	2784	H,T	44.4841	798.367	2	-2.51137	1595.73	31770486	P13611	Versican core protein	TPYLSIAT	StcE	non-specific	StcEx2
t[H1N1]Pt[H1N1]IVPs[H1N1]s[H1N1]A	1583[H1N1];1585[H1N1];1589[H1N1];1590[H1N1]		1583	1591	Y,S	30.0619	778.336	3	-2.44966	2333	101044352	P13611	Versican core protein	TPTIVPSSA	StcE	StcE	StcEx2
t[H1N1]PFPSQHRt[H1N1]E	643[H1N1];651[H1N1]		643	652	T,I	18.7655	643.952	3	-2.12748	1929.84	30691116	P13611	Versican core protein	TPFPSQHRTE	StcE	StcE	StcEx2
t[H1N1]PFPSQHRt[H1N1A1]E	643[H1N1];651[H1N1A1]		643	652	T,I	21.1506	740.983	3	-2.52367	2220.94	14678958	P13611	Versican core protein	TPFPSQHRTE	StcE	StcE	StcEx2
t[H1N1]PFPSQHRt[H1N1A1]E	643[H1N1];651[H1N1A1]		643	652	T,I	21.88	740.983	3	-2.65862	2220.94	22149027	P13611	Versican core protein	TPFPSQHRTE	StcE	StcE	StcEx2
t[H1N1]EHSSIHQPGVQEGL	1807[H1N1]		1807	1821	T,T	30.2629	661.975	3	-1.01212	1983.91	27575135	P13611	Versican core protein	TEHSSIHQPGVQEGL	StcE	non-specific	StcEx2
(T)E(T)ELKt[H1N1]	2152[H1N1]	H1N1A1	2146	2152	F,T	25.7292	921.894	2	-1.81148	1842.78	66612054	P13611	Versican core protein	TETELKT	StcE	non-specific	StcEx2
(T)E(T)ELKt[H1N1A1]	2152[H1N1A1]	H1N1	2146	2152	F,T	25.08	921.894	2	-2.02843	1842.78	36167707	P13611	Versican core protein	TETELKT	StcE	non-specific	StcEx2
T[H1N1A1]LLEGY	555[H1N1A1]		555	560	T,T	53.4814	676.297	2	-1.68565	1351.59	8793796	P16070	CD44 antigen	TLLEGY	StcE	non-specific	StcEx2
t[N1]KPVt[H1N1]t[N1]						16.515	709.336	2	-2.02301	1417.67	27631711	P12111	Collagen alpha-3(VI) chain	TKPVTT	StcE	StcE	StcEx2
t[N1]KPVt[H1N1]t[H1N1]						16.3427	790.362	2	-1.6891	1579.72	18726647	P12111	Collagen alpha-3(VI) chain	TKPVTT	StcE	StcE	StcEx2
t[H1N1]KPVt[H1N1]t[N1]						15.86	790.361	2	-3.08086	1579.72	25431899	P12111	Collagen alpha-3(VI) chain	TKPVTT	StcE	StcE	StcEx2
T[H1N1]EHS[H1N1]S[H1N1]IHQPGVQEGL	1807[H1N1];1810[H1N1];1811[H1N1]		1807	1821	T,T	28.2433	905.396	3	-1.66041	2714.18	218053856	P13611	Versican core protein	TEHSSIHQPGVQEGL	StcE	non-specific	StcEx2
T[H1N1A1]EHS[H1N1]S[H1N1]IHQPGVQEGL	1807[H1N1A1];1810[H1N1];1811[H1N1]		1807	1821	T,T	32.6358	1002.43	3	-1.20042	3005.27	58724692	P13611	Versican core protein	TEHSSIHQPGVQEGL	StcE	non-specific	StcEx2
SIPAEHVVt[H1N1]D	2223[H1N1]		2215	2224	E,S	32.1856	716.836	2	-2.37153	1432.67	5691046	P13611	Versican core protein	SIPAEHVVTD	StcE	StcE	StcEx2
s[H1N1]IPAEHVVt[H1N1]D	2215[H1N1];2223[H1N1]		2215	2224	E,S	31.8456	899.402	2	-2.66843	1797.8	102160500	P13611	Versican core protein	SIPAEHVVTD	StcE	StcE	StcEx2
s[H1N1]IPAEHVVt[H1N1A1]D	2215[H1N1];2223[H1N1A1]		2215	2224	E,S	35.6601	1044.95	2	-0.669887	2088.9	17162369	P13611	Versican core protein	SIPAEHVVTD	StcE	StcE	StcEx2
s[H1N1]HVPPt[H1N1]T	1256[H1N1];1261[H1N1]		1256	1262	T,L	17.9293	734.823	2	-2.81019	1468.64	9179397	P13611	Versican core protein	SHVPPTT	StcE	StcE	StcEx2

## Sheet: MALDI-MSI Matched to LCMS
Figure	Sample	Glycopeptide Backbone (provide all possible if applicable)	Total Glycan Mass	Observed MALDI [M+Na]+
1B	Colon1a	TVTPTPTPTG	N4	1805.8
1B	Colon1a	TVTPTPTPTG	N5	2008.88
1B	Colon1a	TVTPTPTPTG	H1N5	2170.94
1B	Colon1a	TVTPTPTPTG	H2N5	2332.99
1B	Colon1a	TVTPTPTPTG	H3N5	2495.04
1B	Colon1a	TVTPTPTPTG	H4N5	2657.1
1B	Colon1a	TVTPTPTPTG	H5N5	2819.15
1C	Colon1b	TVTPTPTPTG	N4	1805.78
1C	Colon1b	TVTPTPTPTG	N5	2008.84
1C	Colon1b	TVTPTPTPTG	H1N5	2170.89
1C	Colon1b	TVTPTPTPTG	H2N5	2332.92
1D	Colon2	TVTPTPTPTG	N5	2008.88
1D	Colon2	TVTPTPTPTG	H1N5	2170.94
1D	Colon2	TVTPTPTPTG	H2N5	2332.99
1D	Colon2	TVTPTPTPTG	H3N5	2495.04
1E	HealthyColon	TVTPTPTPTG	N5	2008.88
1E	HealthyColon	TVTPTPTPTG	H1N5	2170.94
1E	HealthyColon	TVTPTPTPTG	H2N5	2332.99
1E	HealthyColon	TVTPTPTPTG	H3N5	2495.04
S8	HealthyColon	TTV	N3	951.401
S8	HealthyColon	TQ	N2Ac2A1	1051.38
S8	HealthyColon	TQ	N2Ac3A1	1093.39
S8	HealthyColon	TAPIAEL	N2	1142.54
S8	HealthyColon	TPIST;TPTSI	N3	1149.5
S8	HealthyColon	TTV	N4	1154.48
S8	HealthyColon	TPITT	N3	1163.52
S8	HealthyColon	TQTP	N4	1280.52
S8	HealthyColon	TELDVLLP	H1N1	1286.62
S8	HealthyColon	TAPIAEL	H1N2	1304.6
S8	HealthyColon	TTV	H1N4	1316.53
S8	HealthyColon	TPITT	H1N3	1325.57
S8	HealthyColon	TQ	H1N2Ac2A1F1	1359.49
S8	HealthyColon	TTV	H1N3Ac2A1	1389.5
S8	HealthyColon	SAFPWEEF	H1N1	1399.55
S8	HealthyColon	TQ	H1N2Ac3A1F1	1401.5
S8	HealthyColon	TK	H1N2Ac3A1F1	1401.54
S8	HealthyColon	TQ	H1N3Ac2A1	1416.51
S8	HealthyColon	TTV	H1N3Ac3A1	1431.51
S8	HealthyColon	TQTP	H1N4	1442.58
S8	HealthyColon	TPISTT	N4	1453.63
S8	HealthyColon	TQ	H1N3Ac3A1	1458.52
S8	HealthyColon	TQTPTT	N4	1482.62
S8	HealthyColon	TPITT	H1N4	1528.65
S8	HealthyColon	TTT	H1N3Ac3A1	1532.56
S8	HealthyColon	TTPPPTT	N4	1548.67
S8	HealthyColon	TV	H2N3Ac3A1	1591.59
S8	HealthyColon	TQTP	H2N4	1604.63
S8	HealthyColon	TPTPTPTG	N4	1605.69
S8	HealthyColon	TQTP	N4Ac2A1	1655.64
S8	HealthyColon	TPITT	H2N4	1690.7
S8	HealthyColon	TQTP	N4Ac3A1	1697.65
S8	HealthyColon	TT	H2N3Ac3A1F1	1739.62
S8	HealthyColon	TPITT	N4Ac3A1	1783.72
S8	HealthyColon	TQ	H1N3Ac2A1Ac3A1	1833.64
S8	HealthyColon	TQ	H1N3Ac3A2	1875.65
S8	HealthyColon	TPITT	H1N4Ac2A1	1903.77
S8	HealthyColon	TPITT	H1N4Ac3A1	1945.78
S8	HealthyColon	TVTPTPTPTG	N5	2008.88
S8	HealthyColon	TPITT	H1N5Ac2A1	2106.84
S8	HealthyColon	TPITT	H1N5Ac3A1	2148.86
S8	HealthyColon	TPTSTPITT;TPTTTPIST;STTPTPITT	N5	2158.93
S8	HealthyColon	TPTTTTPITT	N5	2172.95
S8	HealthyColon	TPITT	H2N5Ac3A1	2310.91
S8	HealthyColon	TTVTPTPTPTG	N6	2313.01
S8	HealthyColon	TPITT	H1N3Ac3A2	2362.9
S8	HealthyColon	TPITT	H1N5Ac3A2	2565.98
S11	Colon1a	TPSPPTT	N3	1331.57
S11	Colon1a	TPSPPTT	N4	1534.66
S11	Colon1a	TPSPPTT	H1N4	1696.71
S11	Colon1a	TPSPPTT	H2N4	1858.76
S11	Colon1a	TPSPPTT	H3N4	2020.81
S11	Colon1b	TPSPPTT	N3	1331.56
S11	Colon1b	TPSPPTT	N4	1534.62
S11	Colon1b	TPSPPTT	H1N4	1696.68
S11	Colon1b	TPSPPTT	H2N4	1858.71
S11	Colon1b	TPSPPTT	H3N4	2020.75
S11	Colon2	TPSPPTT	N3	1331.57
S11	Colon2	TPSPPTT	N4	1534.65
S11	Colon2	TPSPPTT	H1N4	1696.7
S11	Colon2	TPSPPTT	H2N4	1858.75
S11	Colon2	TPSPPTT	H3N4	2020.81
S11	HealthyColon	TPSPPTT	N3	1331.57
S11	HealthyColon	TPSPPTT	N4	1534.65
S11	HealthyColon	TPSPPTT	H1N4	1696.7
S11	HealthyColon	TPSPPTT	H2N4	1858.75
S11	HealthyColon	TPSPPTT	H3N4	2020.81
S12	Colon1a	TPITT	N3	1163.52
S12	Colon1a	TQTPTT	N3	1279.54
S12	Colon1a	TQTPTT	N4	1482.62
S12	Colon1a	TLTPITT	N3	1377.65
S12	Colon1a	TPSPPTT	H1N3	1493.62
S12	Colon1a	TLTPITT	N4	1580.73
S12	Colon1a	TVTPTPTPTG	N4	1805.8
S12	Colon1a	TTTPPPTT	N5	1852.8
S12	Colon1a	TPITT	H1N3	1325.57
S12	Colon1a	TQTPTT	H1N3	1441.6
S12	Colon1a	TLTPITT	H1N3	1539.7
S12	Colon1a	TQTPTT	H1N4	1644.67
S12	Colon1a	TPSPPTT	H2N3	1655.68
S12	Colon1a	TLTPITT	H1N4	1742.78
S12	Colon1a	TTTPPPTT	H1N5	2014.84
S12	Colon1a	TPITT	H2N3	1487.63
S12	Colon1a	TLTPITT	H2N3	1701.76
S12	Colon1a	TQTPTT	H2N4	1806.73
S12	Colon1a	TLTPITT	H2N4	1904.84
S12	Colon1a	TQTPTT	H3N4	1968.78
S12	Colon1a	TLTPITT	H3N4	2066.89
S12	Colon1a	TPITT	H3N3	1649.68
S12	Colon1a	TPSPPTT	H3N3	1817.73
S12	Colon1a	TPPTF	H4N4	2044.8
S12	Colon1a	TLTPITT	H4N4	2228.93
S12	Colon1a	TQTPTT	H2N5	2009.81
S12	Colon1a	TPSPPTT	H2N5	2061.84
S12	Colon1a	TVTPTPTPTG	H1N6	2374.02
S12	Colon1a	TVTPTPTPTG	H2N6	2536.07
S12	Colon1a	TVTPTPTPTG	H3N6	2698.12
S12	Colon1a	TVTPTPTPTG	H4N6	2860.18
S13	Colon1b	TPITT	N3	1163.51
S13	Colon1b	TLTPITT	N3	1377.63
S13	Colon1b	TQTPTT	N4	1482.6
S13	Colon1b	TLTPITT	N4	1580.71
S13	Colon1b	TPSPPTT	H1N3	1493.6
S13	Colon1b	TLTPITT	H1N3	1539.68
S13	Colon1b	TQTPTT	H1N4	1644.65
S13	Colon1b	TLTPITT	H1N4	1742.75
S13	Colon1b	TPITT	H1N3	1325.57
S13	Colon1b	TPITT	H2N3	1487.6
S13	Colon1b	TPSPPTT	H2N3	1655.65
S13	Colon1b	TPSPPTT	H3N3	1817.69
S14	Colon2	TPTSI;TPIST	N3	1149.5
S14	Colon2	TPITT	N3	1163.52
S14	Colon2	TLTPPTT	N3	1260.57
S14	Colon2	TPSPPTT	N3	1331.57
S14	Colon2	TVTPITT	N3	1363.63
S14	Colon2	TLTPITT	N3	1377.65
S14	Colon2	TTPSPPTI;TPSPPITT;TPITPPTS	N3	1444.65
S14	Colon2	TQTPTT	N4	1482.62
S14	Colon2	TPSPPTT	N4	1534.65
S14	Colon2	TVTPITT	N4	1566.71
S14	Colon2	TLTPITT	N4	1580.73
S14	Colon2	TVTPTPTG	N4	1607.7
S14	Colon2	TTPSPPTI;TPSPPITT;TPITPPTS	N4	1647.73
S14	Colon2	TPITPPTST;TTPSPPITT	N4	1748.78
S14	Colon2	TPITTTT	N5	1771.77
S14	Colon2	TVTPIPTPTG;TVIPTPTPTG	N4	1817.84
S14	Colon2	TQAPTPTAITT	N4	1935.88
S14	Colon2	TPTPTPIST	N5	1951.86
S14	Colon2	TPTPTPITT	N5	1965.88
S14	Colon2	TQAPTPTAITT	N5	2138.96
S14	Colon2	TPTTTPIST;TPTSTPITT;STTPTPITT	N6	2158.93
S14	Colon2	TQTPTLTPITT	N5	2211.01
S14	Colon2	TVTPTPTPTGTQ	N5	2237.99
S14	Colon2	TVTPTPTPTS	N6	2241.97
S14	Colon2	TPITPPTSTT;TPTPTPISTT	N6	2255.99
S14	Colon2	TTVTPTPTPTG	N6	2313.01
S14	Colon2	TQTPTPTPIST	N6	2384.05
S14	Colon2	TQTPTSTPITT	N6	2388.04
S14	Colon2	TQTPTPTPITT	N6	2398.06
S14	Colon2	TQTPTTTPITT	N6	2402.06
S14	Colon2	TQTPTLTPITT	N6	2414.09
S14	Colon2	TPPTFSPFSTT	N6	2423.02
S14	Colon2	TPITT	H1N2	1122.49
S14	Colon2	TELDVLLP	H1N1	1286.62
S14	Colon2	TPITT	H1N3	1325.57
S14	Colon2	TQTPTT	H1N3	1644.67
S14	Colon2	TLTPITT	H1N4	1742.78
S14	Colon2	TPTPTPTG	H1N4	1767.74
S14	Colon2	TVTPTPTG	H1N4	1769.76
S14	Colon2	TPSPPPTT	H1N4	1793.76
S14	Colon2	TPITPPTS	H1N4	1809.79
S14	Colon2	TQTPTTTQAPTPTAITT	H1N4	2097.93
S14	Colon2	TVTPIPTPTG;TVIPTPTPTG	H1N4	1979.89
S14	Colon2	TPTPTPIST	H1N5	2113.91
S14	Colon2	TPITPPTSTT;TPTPTPISTT	H1N5	2214.96
S14	Colon2	TQAPTPTAITT	H1N5	2301.01
S14	Colon2	TPITPPTSTT;TPTPTPISTT	H1N6	2418.04
S14	Colon2	TQTPTT	H2N4	1806.72
S14	Colon2	TVTPITT	H2N4	1890.82
S14	Colon2	TLTPITT	H2N4	1904.83
S14	Colon2	TPITPPTS	H2N4	1971.84
S14	Colon2	TVTPIPTPTG;TVIPTPTPTG	H2N4	2141.95
S14	Colon2	TPITPPTSTT;TPTPTPISTT	H2N6	2580.09
S14	Colon2	TAPIAELTT	H3N3	2033.88
S14	Colon2	TPTPTPTG	H4N4	2253.9
S14	Colon2	TQTP	N4	1280.52
S14	Colon2	TVTPIPTPTG;TVIPTPTPTG	H1N5	2182.97
S14	Colon2	TVTPIPTPTG;TVIPTPTPTG	H1N4A1	2271.98
S14	Colon2	TVTPTPTPTG	H1N6	2374.01
