# Supplementary material for: Glycosite mapping and in situ mass spectrometry imaging of MUC2 glycopeptides via on-slide mucinase digestion
Source: Nat Commun. 2026 May 7;17:6125. doi: 10.1038/s41467-026-72853-3 (PMC13357551; doi:10.1038/s41467-026-72853-3)
Supplement: Supplementary file 7 — Source Data 1 [file 41467_2026_72853_MOESM7_ESM.xlsx]

## Sheet: Figure4A+S26A
Figure 4A & Supplementary Fig. 26A			Higher-energy collision dissociation (HCD) fragment m/z values and relative intensities for TPITT glycoform with di-O-acetylated Neu5Ac.
File name:	230721_Colon1b_R2_StcEx2.raw
Scan Header:	FTMS + c NSI d Full ms2 758.8309@hcd30.00 [120.0000-1528.0000]
Scan #: 13506
RT: 33.03
Data points: 77
Mass	Intensity
121.649	3284.75
126.054	36981.6
127.087	4322.67
129.102	9926.92
134.037	4050.68
134.06	7747.22
136.06	9314.83
138.054	31768.2
139.057	3815.39
143.081	4243.31
143.117	4274.54
143.385	3265.78
144.065	32249.3
145.627	3159.47
150.053	15117.5
151.039	26506.1
152.057	11488.6
168.065	15281.4
169.136	4058.01
171.077	8965.58
171.109	7744.9
178.049	28029
179.033	125915
180.037	7306.87
182.044	18134.6
183.15	6519.62
186.076	46773.2
192.064	4903.73
196.06	20438.2
199.107	18670.8
204.087	56299.2
205.089	4408.33
211.142	7189.29
215.139	11618.1
220.061	12065
221.115	9071.31
226.762	3624.22
238.07	40170.2
239.058	4825.55
256.08	4390.34
280.082	11864.5
294.181	6251.36
298.091	17707.6
298.165	5847.81
299.067	10054.2
312.192	49747.8
313.193	6141.3
316.102	16803.1
334.201	5800.25
340.105	18758
358.113	139442
359.118	15299.4
376.121	9207.64
395.228	15555.7
396.219	4987.49
413.238	43047.1
414.245	7976.88
431.249	17774.9
496.282	11001.1
514.285	9307.58
532.298	387871
533.301	86676.7
534.304	6298.83
553.255	5444.33
627.301	6638.1
681.356	4840.61
735.375	126774
736.373	38562.3
740.351	9063.98
741.37	8748.4
749.335	5305.06
749.881	6137.54
757.867	6169.18
758.375	53978.7
759.374	49877.6
938.452	38149.5
939.446	13309.3

## Sheet: Figure4B+S27A
Figure 4B & Supplementary Fig. 27A			Higher-energy collision dissociation (HCD) fragment m/z values and relative intensities for TLTPITT glycoform with O-acetylated GalNAc.
File name:	230721_Colon1b_R1_StcEx2.raw
Scan Header:	FTMS + c NSI d Full ms2 800.8835@hcd30.00 [120.0000-1612.0000]
Scan #: 13385
RT: 34.54
Data points: 75
Mass	Intensity
120.081	3360.28
120.626	3142.18
126.054	153140
126.076	7725.25
127.039	4988.32
127.058	6260.92
127.089	2684.78
129.102	9579.64
136.06	4689.07
138.055	98524.5
139.059	6837.24
144.065	83389.1
145.068	7020.44
150.054	5214.14
168.065	76097.9
168.095	6781.23
169.068	5400.59
169.099	4062.93
179.034	3751.6
183.149	30774.2
186.076	139627
187.079	7440.04
187.145	8172.36
203.103	7612.41
204.087	158983
205.092	11561.1
211.145	37868.9
215.139	14987.4
217.12	4369.04
221.113	20559.7
222.932	3474.22
228.088	12224.3
241.429	3481.92
246.098	35292.8
294.182	13904.1
295.099	5999.9
295.18	4270.24
312.192	44042.4
313.194	6534.33
316.11	5974.45
316.187	21753.6
366.141	13998.2
369.215	9448.52
395.23	14213.2
413.24	19922.3
431.251	211198
432.254	33611.9
508.311	8515.41
514.293	7177.83
519.266	5021.3
526.326	33304.4
527.329	8663.57
532.299	48454.1
533.301	8742.14
609.359	20999.8
610.37	6507.61
627.372	32811.7
628.379	12001.9
676.332	9962.76
710.415	10054.6
720.305	6904.67
728.417	30829.4
729.416	11961.2
746.429	203618
747.432	69384.4
748.428	6534.67
752.411	6528.6
760.38	8578.67
800.397	27999
801.394	35830
949.507	18593
950.501	8027.61
951.467	13007.4
951.976	7828.76
991.522	12306.2

## Sheet: FigureS26B
Figure S26B	Electron-transfer dissociation (ETD) fragment m/z values and relative intensities for TPITT glycoform with di-O-acetylated Neu5Ac.
File name:	230721_Colon1b_R2_StcEx2.raw
Scan Header:	ITMS + c NSI d Full ms2 758.8309@etd89.91 [128.0000-1528.0000]
Scan #: 13508
RT: 33.03
Data points: 732
Mass	Intensity
133.971	33.5696
144.128	28.6663
149.042	14.9262
179.07	12.3479
186.025	114.591
188.209	12.9998
189.053	44.9641
200.046	12.908
203.598	17.4544
204.073	462.193
205.035	25.7549
210.963	21.4166
215.117	20.922
231.167	35.3346
231.989	21.4646
243.089	16.654
256.016	18.9196
260.242	19.7862
274.121	12.0098
280.195	25.1693
285.223	47.6897
286.337	15.1395
287.16	29.5949
290.014	15.293
292.124	29.7089
298.352	16.4028
299.103	11.988
303.119	15.6999
310.773	29.3411
323.265	15.2327
330.184	22.8369
334.236	18.6699
348.007	25.132
355.269	16.6221
358.136	582.53
359.102	117.702
370.038	22.7576
376.09	564.142
377.128	92.9599
379.649	24.9748
390.439	13.4807
398.554	14.4629
406.28	13.1911
410.417	18.4919
414.295	19.5012
416.395	21.5003
417.338	36.8007
419.206	28.4126
423.155	16.721
440.205	34.6783
441.221	14.2384
455.355	24.508
465.165	15.9169
486.148	14.3184
488.33	18.8567
490.311	21.0613
496.295	13.8276
501.324	37.9031
527.145	19.1359
531.345	26.4635
538.397	14.1565
554.264	12.111
562.232	25.9606
565.016	44.8957
568.997	23.0922
570.22	12.9996
575.351	35.9802
576.374	41.7628
579.23	314.9
579.703	57.2945
590.006	13.8098
591.302	17.7378
605.442	35.2693
614.341	48.2761
614.838	46.5112
627.43	20.2912
631.575	23.5452
640.346	20.078
641.437	12.638
644.627	37.5869
648.2	11.9893
650.547	26.2765
652.567	15.2811
656.401	11.7544
657.286	44.1761
664.396	30.5075
666.563	15.4117
668.786	16.4054
677.417	24.8822
678.361	96.3394
678.819	57.2561
682.087	33.9015
683.271	19.7444
685.36	15.1265
686.828	40.7786
691.316	49.3072
698.782	28.2695
702.337	35.7952
713.98	34.8456
717.364	28.6627
721.417	13.4658
722.894	14.8703
730.326	23.0554
732.337	25.0314
735.49	58.4645
740.35	56.9191
741.314	230.755
750.902	56.2857
752.947	37.1576
756.624	48.8781
757.182	17.9858
757.856	1443.23
758.396	17177.4
758.89	14783.5
759.37	25216.6
759.838	2827.56
760.21	376.6
760.525	52.7856
760.856	148.138
761.389	89.3328
761.806	47.3711
762.276	63.436
762.781	108.559
763.291	19.3401
763.637	72.3352
764.668	34.4765
765.495	29.4047
766.31	30.378
767.349	49.5886
768.198	30.5384
769.101	20.3545
771.35	48.541
772.559	82.2397
773.317	31.4023
774.192	13.2667
776.542	24.8721
777.056	27.1814
777.438	10.3296
778.4	12.2035
781.532	30.0521
783.211	17.1383
790.228	21.8708
799.325	16.9007
801.294	15.7902
802.266	21.7199
806.455	21.7322
809.53	12.7337
813.49	17.451
826.289	28.0372
827.337	28.1539
831.259	9.49765
834.469	18.1198
835.375	17.3426
836.066	38.5046
836.465	165.282
837.466	107.908
838.48	19.1708
838.889	25.0437
845.82	34.4867
858.501	37.2867
860.52	22.0528
861.434	34.2966
866.454	26.0868
867.412	20.994
869.422	34.1707
875.667	29.5343
883.36	39.5938
888.973	18.0844
890.503	12.6984
896.53	20.7107
900.498	9.82323
904.41	34.3175
905.794	22.0297
906.408	73.0796
906.994	50.9811
908.683	20.1965
922.474	15.875
929.565	37.0418
930.534	28.9537
931.336	10.801
936.324	9.29734
936.687	67.932
937.601	36.8392
938.492	623.528
938.965	44.6304
939.393	159.709
939.758	13.5699
940.397	36.1685
941.973	23.0549
942.98	53.8832
945.58	19.6551
949.439	18.6387
950.46	57.162
955.369	23.5426
957.27	47.4174
957.647	22.9038
958.353	85.5983
963.406	15.4272
965.576	17.2034
967.008	76.9573
971.311	31.2779
971.977	39.3271
974.269	37.3387
979.022	35.4951
979.445	28.4648
980.484	46.5966
982.354	30.8346
983.558	16.3876
984.319	18.124
986.744	40.864
992	35.6488
992.45	26.3025
994.51	16.0272
995.487	35.048
996.736	251.62
997.4	54.506
997.846	11.6159
1000.93	37.1277
1001.58	18.5701
1001.99	16.1053
1002.52	12.4848
1004.78	54.4355
1005.1	81.8173
1006.79	51.824
1007.31	17.858
1011.38	101.369
1011.97	100.493
1012.39	137.362
1012.75	124.652
1016.96	46.4827
1017.54	75.4859
1019.48	31.2485
1024.58	20.1622
1027.69	30.8731
1029.65	17.3755
1038.16	19.3092
1039.53	16.2154
1040.1	49.3456
1043.57	17.6829
1045.38	39.0755
1048.56	33.3246
1054.12	82.8752
1060.43	21.1292
1062.12	35.6743
1062.94	32.0088
1070.5	23.4756
1070.94	10.9042
1071.99	48.3562
1072.34	54.6856
1073.85	34.5212
1074.23	16.852
1075.38	32.3836
1079.18	25.222
1079.5	16.6393
1082.07	34.7868
1083.17	57.052
1088.47	19.524
1089.85	39.9549
1090.95	50.0847
1093.02	40.2447
1095.41	16.2885
1099.53	64.077
1100.33	14.5083
1100.93	75.0262
1103.47	63.7232
1106.02	24.1976
1107.08	22.19
1107.94	15.151
1108.32	54.6964
1108.91	33.1436
1109.77	14.7794
1110.99	57.8873
1113.69	71.0938
1114.65	35.7024
1115.37	118.32
1116.13	49.7635
1116.51	79.0302
1116.82	65.478
1117.54	46.1372
1121.19	49.7976
1121.55	20.1824
1122.52	67.9212
1122.95	165.661
1123.55	45.3357
1123.97	81.8416
1124.54	226.53
1125.17	208.327
1126.53	27.3279
1127.47	33.5782
1127.78	71.7056
1128.51	272.802
1129.03	158.742
1129.49	113.115
1130.16	124.967
1130.49	80.0722
1130.9	84.9363
1131.22	26.352
1132.02	23.7624
1133.07	18.9692
1135.49	53.3141
1135.87	54.6887
1136.21	41.1415
1136.54	289.514
1137.05	825.918
1137.55	1034.75
1138.05	831.236
1138.52	1073.92
1138.98	1196.19
1139.57	1622.16
1140.05	68.3257
1140.57	229.46
1141.56	4917.74
1142.09	269.049
1142.56	2482.66
1142.96	104.314
1143.5	615.403
1143.92	10.8141
1144.43	55.1891
1145.87	26.084
1146.39	49.8028
1147.66	15.5993
1148.42	33.7318
1150.4	51.5088
1151.94	28.081
1152.62	27.034
1154.1	12.3836
1159.41	14.0311
1160.74	30.6911
1164.29	31.0989
1165.32	13.3626
1165.92	36.2555
1167.44	42.8951
1167.9	35.3851
1168.66	81.7621
1169.88	50.9173
1170.46	63.9069
1170.83	46.4851
1171.54	44.5355
1172.15	61.9726
1172.5	34.3873
1173.72	24.0582
1176.29	81.3637
1177.22	17.4893
1178.76	17.0448
1179.2	48.5414
1180.64	26.3566
1181.88	19.297
1183.34	37.582
1184.98	16.1657
1185.66	32.0872
1187.4	14.586
1189.68	19.103
1191.71	41.4037
1193.44	38.2412
1193.92	23.3144
1194.81	30.0839
1197.64	20.2973
1199.55	41.1626
1200.62	23.0177
1209.49	15.4747
1209.83	33.9932
1211.47	39.2319
1212.12	67.3863
1212.57	85.8837
1213.77	17.8397
1214.57	21.2751
1217.46	33.9466
1219.81	15.3584
1220.89	55.5309
1223.51	27.0613
1224.73	14.9818
1229.99	26.1893
1232.16	23.8323
1233.62	39.8103
1234.79	22.0831
1235.64	61.1057
1237.91	52.8662
1238.74	38.0051
1239.12	46.0709
1239.48	37.0314
1240.51	82.1442
1241.15	18.2498
1246.82	43.9942
1248.04	32.0466
1248.37	32.5035
1249.96	20.9599
1251.22	22.8864
1252.59	27.8234
1253.75	27.044
1254.57	47.0824
1255.61	32.7712
1255.95	15.691
1256.67	82.8816
1257.52	168.565
1257.89	23.296
1258.64	71.3652
1259.02	16.7946
1259.62	35.2168
1260.65	18.2691
1263.46	151.874
1263.87	61.9973
1264.34	112.341
1264.79	28.421
1265.28	58.8895
1265.87	104.309
1267	21.4446
1267.43	23.3996
1268.55	165.454
1269.19	23.7846
1270.05	56.0375
1270.4	38.3802
1271.73	72.6578
1272.51	50.5296
1273.61	17.1775
1273.93	35.8757
1274.96	48.1213
1275.79	55.6346
1276.44	18.6535
1278.01	57.0145
1278.45	17.9928
1279.7	35.9628
1280.24	98.6995
1280.72	212.265
1281.07	129.317
1281.46	230.604
1282.17	144.405
1282.54	117.399
1285.73	70.5474
1287.3	11.1446
1288.62	32.7019
1289.51	12.8988
1290.48	21.8461
1290.79	45.5308
1291.44	15.6905
1291.75	15.9526
1292.12	19.8591
1292.84	39.3021
1293.68	59.96
1294.15	39.6165
1295.43	66.9847
1295.93	15.1008
1296.56	62.9719
1297.04	135.783
1297.68	195.546
1298.12	161.728
1298.57	1449.96
1299.09	260.852
1299.54	384.766
1300.13	128.807
1300.49	111.931
1301.84	24.7963
1302.2	27.2424
1304.14	28.9783
1305.61	82.1441
1306.31	21.7367
1309.45	20.7809
1309.88	29.4325
1311.53	17.8733
1311.94	49.0279
1312.8	100.124
1313.2	67.6076
1313.61	1105.86
1314.17	66.3202
1314.55	456.969
1315.09	117.317
1315.59	260.283
1316.04	16.8774
1316.4	22.5371
1317.62	27.4446
1318.23	27.0089
1319.34	19.0034
1321.69	53.4333
1322.62	37.2423
1323.71	24.324
1324.02	50.4761
1324.99	13.648
1326.95	118.127
1327.78	18.1168
1328.1	20.8493
1328.56	65.4028
1330.27	49.8747
1330.58	29.4726
1333.57	15.6357
1334.74	76.8754
1336.76	23.0821
1340.13	61.6474
1340.58	41.4549
1342.01	28.8136
1342.64	57.3225
1343.02	27.7578
1343.72	18.8276
1345.05	61.8871
1346.71	34.5355
1347.76	76.6036
1348.31	40.1559
1349.68	110.747
1350.72	30.5192
1352.64	31.5568
1353.46	23.3382
1353.86	21.1172
1354.78	13.9263
1355.79	22.7178
1356.52	52.819
1357	45.369
1357.4	59.3342
1357.73	59.9857
1361.78	31.5985
1362.8	69.659
1363.11	49.0779
1363.62	43.5217
1365.56	21.1275
1366.1	30.1521
1366.91	106.597
1367.24	20.0291
1368.6	47.9726
1369.27	22.9495
1370.29	98.7538
1370.72	111.496
1372.77	10.3699
1373.79	36.2099
1374.4	9.71198
1374.79	21.8767
1375.17	52.596
1376.69	19.8154
1377.73	44.0354
1378.89	44.2748
1380.59	93.6615
1381.32	145.577
1381.7	119.406
1382.22	31.1224
1384.63	22.8183
1385.49	125.238
1385.86	103.001
1386.56	119.9
1387.67	57.7959
1388.05	20.9867
1390.37	14.6135
1391.63	35.2788
1394.53	45.699
1395.54	196.723
1396.6	207.387
1397.19	73.2448
1398.24	14.8298
1398.75	84.2645
1399.7	120.979
1400.59	175.206
1401.02	93.7095
1402.32	53.0416
1402.81	71.0263
1403.28	18.1892
1403.59	38.2216
1404	35.804
1404.72	20.4937
1405.55	38.4636
1405.9	19.4769
1407.06	76.611
1407.66	64.6944
1408.56	16.6057
1409.61	69.3614
1410.72	44.3445
1411.51	50.7196
1411.99	50.3758
1412.66	159.26
1413.39	69.9256
1413.72	56.1946
1414.77	153.086
1415.2	33.2678
1415.63	106.05
1416.24	76.1786
1416.62	32.9934
1417.88	38.7391
1419.32	23.1151
1420.27	25.7947
1421.08	58.3018
1422.41	62.7526
1422.9	51.2043
1423.47	36.5445
1423.87	22.8538
1425.69	19.3101
1427.47	15.6589
1428.22	47.4669
1428.56	34.6965
1429.17	80.2502
1430.04	152.285
1430.49	178.957
1431.12	207.589
1431.5	62.4393
1432.87	119.62
1434.9	24.7984
1436.09	41.1403
1436.54	12.4011
1437.01	49.7311
1437.72	37.3046
1438.81	180.943
1439.22	94.0106
1439.71	270.504
1440.12	124.981
1440.43	322.902
1440.76	343.116
1441.2	60.8658
1441.52	127.673
1441.9	118.874
1442.56	104.121
1443.31	17.9248
1443.7	60.216
1444.59	173.466
1445.9	71.8613
1448.14	28.5054
1449.71	43.0893
1450.28	33.5724
1452.95	17.4751
1453.33	21.6137
1454.27	257.791
1454.77	113.294
1455.24	63.0614
1455.6	176.227
1456.09	341.646
1456.6	554.273
1457.09	450.22
1457.71	954.184
1458.08	335.656
1458.41	607.89
1458.75	1152.4
1459.45	819.771
1459.8	439.19
1460.34	91.2847
1460.71	86.099
1461.25	55.9227
1461.84	33.9748
1463.68	150.598
1464.2	142.781
1464.62	238.519
1464.95	65.9568
1465.53	64.328
1465.85	35.6386
1466.25	11.6594
1467.94	35.207
1470.05	58.4057
1470.56	136.183
1471.09	185.927
1471.59	376.559
1471.93	92.1217
1472.54	247.047
1472.89	136.216
1473.66	640.097
1474	246.762
1474.67	15075
1475.66	11861.3
1476.24	336.901
1476.66	2647.25
1477.21	173.279
1477.61	70.5903
1478.65	27.6462
1479.23	43.0817
1479.99	100.898
1480.37	62.482
1480.87	664.954
1481.4	1098.34
1481.91	1788.08
1482.42	1899.63
1482.9	1844.86
1483.42	1232.55
1483.86	725.07
1484.33	223.067
1484.75	146.625
1485.08	28.3156
1485.62	24.1164
1486.03	76.0998
1486.8	147.219
1487.29	205.756
1487.77	342.182
1488.34	521.521
1488.89	1273.61
1489.33	873.693
1489.81	1016.54
1490.42	484.382
1490.89	402.759
1491.41	225.043
1491.87	52.2742
1493.58	37.3456
1494.49	77.7137
1495.57	23.1087
1496.32	74.8358
1496.81	41.8259
1497.69	233.928
1498.17	168.447
1498.49	214.598
1498.8	750.276
1499.2	618.983
1499.63	1259.52
1500.11	867.471
1500.64	1775.59
1501.07	418.43
1501.38	285.457
1501.68	860.424
1502.17	195.748
1502.54	159.046
1503.08	38.2783
1503.84	133.255
1504.45	64.9988
1504.98	62.6159
1505.74	20.8075
1506.2	29.8706
1506.68	39.2732
1507.15	81.9524
1507.69	188.592
1508.47	37.4054
1508.8	48.111
1509.28	100.805
1509.66	39.675
1510.15	40.4604
1510.52	20.9053
1510.83	172.029
1511.34	104.85
1512.1	15.6979
1513.86	232.506
1514.31	318.101
1514.63	661.615
1515.1	1576.15
1515.73	3564.08
1516.12	1908.53
1516.75	14968.6
1517.68	16651.6
1518.34	4017.14
1518.71	5496.46
1519.22	1570.7
1519.63	1902
1520.05	251.011
1520.35	160.907
1522.42	34.2141
1525.17	22.0411
1525.92	38.5534

## Sheet: FigureS27B
Figure S27B	Electron-transfer dissociation (ETD) fragment m/z values and relative intensities for TLTPITT glycoform with O-acetylated GalNAc.
File Name:	230721_Colon1b_R1_StcEx2.raw
Scan Header:	ITMS + c NSI d Full ms2 800.8835@etd89.91 [133.0000-1612.0000]
Scan #: 13387
RT: 34.54
Data points: 476
Mass	Intensity
137.994	40.9649
150.925	35.098
186.026	20.8123
199.205	46.3644
199.981	23.571
204.068	1166.78
204.374	16.4222
227.397	43.8549
239.874	25.7191
270.95	29.228
283.792	32.7321
289.113	26.8459
307.584	21.7474
315.114	28.9137
316.196	54.1905
335.328	40.4474
355.109	32.3334
366.102	208.006
367.265	80.1428
368.585	41.7598
376.199	25.3775
429.103	38.8628
444.111	25.8638
445.216	42.3114
446.132	192.445
447.941	60.7125
471.246	27.1893
503.798	64.009
532.46	48.1586
537.018	18.5264
570.326	76.1135
576.56	82.2001
577.003	25.7209
577.594	43.2436
578.254	57.0634
629.474	21.807
634.164	24.0828
649.473	42.5916
656.503	50.5806
669.22	60.1294
673.109	46.3143
712.328	36.1816
717.163	40.9923
718.797	36.8852
734.274	112.596
739.331	55.6637
750.567	45.8714
756.545	33.2797
773.393	55.5701
782.162	71.9725
782.515	108.323
783.093	179.248
784.437	52.9639
784.979	34.6205
791.255	31.9559
792.346	61.507
794.987	44.0019
799.211	251.654
799.854	1865.05
800.43	22255.5
800.894	15622.8
801.373	28371.3
801.869	3442.68
802.172	526.352
802.75	350.997
804.234	29.0642
805.124	20.7509
806.411	44.2456
807.245	31.6893
807.736	42.4338
811.026	44.1859
813.385	32.6331
814.47	35.5668
816.614	64.7491
817.174	71.2607
830.37	94.9523
836.86	28.4689
837.363	73.0217
862.813	30.2552
864.413	66.7645
883.323	71.6712
886.111	39.3127
929.553	108.133
941.975	30.4682
945.371	69.3161
949.366	235.794
949.734	56.7054
952.495	64.0567
952.957	41.3288
975.844	38.3899
983.001	75.8879
986.32	36.5601
996.886	40.1914
999.019	46.4671
1010.59	23.8126
1011.96	51.2995
1016.84	34.8438
1036.23	37.1974
1037.95	62.5269
1044.05	106.417
1052.95	107.286
1054.12	51.7731
1057.91	180.785
1067.33	104.456
1072.28	36.7477
1072.71	81.9084
1077.09	40.379
1085.09	60.4982
1089.49	25.668
1091.47	119.779
1098.83	102.255
1099.44	61.2838
1100.09	232.433
1100.63	58.5681
1101.03	107.517
1102.52	55.0738
1103.48	75.4438
1103.9	34.1093
1109.56	65.1415
1111.03	112.884
1112.06	41.3609
1124.35	137.921
1127.57	126.112
1128.04	154.827
1133.24	23.519
1134.17	60.0201
1135.69	51.2494
1136.1	41.6804
1137.99	98.8903
1138.47	87.9947
1139.37	32.578
1141.53	28.669
1146.04	59.7894
1146.95	60.8052
1147.59	49.079
1150.17	65.1452
1151.3	41.5875
1151.9	36.5607
1153.67	36.3686
1162.93	32.9333
1163.42	161.887
1164.03	79.2497
1164.37	35.8237
1169.67	63.5638
1170.82	59.137
1171.58	91.2063
1171.92	132.346
1173.1	32.1779
1174.21	58.4667
1175.88	124.369
1177.75	70.7816
1178.26	47.0993
1179.04	131.75
1179.62	183.666
1180.01	565.658
1180.53	118.217
1180.87	324.002
1181.67	44.775
1183.33	52.3363
1184.5	49.796
1185.27	104.061
1185.62	138.617
1187.16	109.921
1188.23	183.321
1188.64	152.211
1191.19	197.638
1191.91	380.714
1192.57	92.6271
1193.11	362.287
1193.62	217.023
1194.03	30.9383
1194.84	212.598
1199.06	174.109
1199.57	468.548
1199.99	399.227
1200.56	1154.88
1201.04	542.612
1201.46	716.642
1202.07	1055.39
1202.52	932.036
1202.93	136.68
1203.3	38.6402
1204.39	112.713
1204.72	121.986
1205.51	138.756
1207.06	41.9399
1209.82	29.3616
1214.02	78.3448
1222.37	28.6265
1223.15	72.9621
1223.59	32.1719
1226.48	49.0983
1230.63	28.9422
1233.53	42.5618
1234.78	70.0951
1239.73	37.1659
1243.74	89.6196
1246.61	88.0372
1250.94	102.041
1252.14	67.9166
1255.41	47.6156
1257.13	53.4295
1261.26	64.143
1261.76	52.8128
1263.5	144.533
1264.06	76.6345
1265.49	36.8661
1266.72	48.0167
1267.53	137.049
1269.58	88.3834
1279.38	69.686
1280.33	31.0091
1280.64	112.689
1281.49	18.0087
1284.7	83.5566
1290.51	37.7829
1292.35	35.3164
1292.97	49.8981
1294.27	178.08
1294.67	98.6794
1295.1	461.418
1295.63	4402.13
1296.2	143.193
1296.66	1686.36
1297.6	704.317
1297.96	33.1282
1298.5	62.4535
1300.81	223.438
1301.61	58.4462
1301.94	36.1219
1309.42	166.89
1319.97	163.571
1320.59	383.644
1321.56	42.6955
1322.07	72.7948
1322.63	172.835
1322.93	73.575
1323.75	68.8611
1324.24	47.1601
1325.14	57.4389
1329.01	36.6532
1329.62	56.7433
1330.7	46.8575
1333.37	58.2287
1334.43	141.821
1335.97	148.365
1337.44	33.029
1337.94	67.0863
1338.56	260.884
1338.96	224.206
1339.66	229.545
1340.19	262.036
1340.57	160.292
1341.04	104.581
1341.48	200.747
1342.03	23.2814
1343.62	36.557
1346.83	102.754
1347.62	342.842
1348.41	245.757
1348.94	163.87
1349.93	154.665
1352.38	59.6735
1355.71	537.893
1356.44	286.009
1356.77	169.57
1357.61	78.0973
1360.15	46.8083
1361.35	28.2715
1362.08	69.946
1362.38	38.3517
1364.25	96.3984
1364.75	77.4178
1365.57	633.317
1366.01	41.403
1366.32	161.259
1366.71	226.169
1367.18	33.9387
1367.94	26.8924
1369.89	51.4635
1370.45	63.0319
1373.81	51.3496
1375.44	51.8373
1377.56	83.1826
1380.43	296.628
1381	385.157
1381.55	27.1096
1381.88	47.1768
1382.61	392.388
1383.08	149.972
1383.68	87.4526
1384.48	59.4621
1385.4	22.1603
1386.23	43.2684
1386.54	40.8166
1395.27	31.1201
1395.6	73.8285
1396.58	351.693
1397.07	175.711
1397.69	1570.63
1398.23	155.913
1398.64	1139.04
1399.09	253.685
1399.77	472.358
1400.51	19.7221
1400.83	54.9961
1401.73	57.3356
1402.26	37.8514
1413.61	29.6167
1415.61	23.8085
1417.72	81.5457
1420.63	27.707
1425.79	159.775
1427.81	36.8119
1428.62	26.6621
1438.02	42.4232
1438.62	59.2295
1439.78	188.988
1440.49	44.0026
1443.56	82.2381
1445.33	68.0667
1452.2	34.2345
1453.65	94.5318
1455.79	39.8973
1457.55	56.3654
1459.46	70.9772
1462.56	42.0206
1465.29	37.7886
1465.83	28.2157
1467.02	34.7279
1470.66	118.86
1471.75	89.2365
1472.91	31.5748
1474.78	89.8254
1477.32	88.6351
1478.52	64.0565
1480.7	38.5013
1481.82	58.4197
1482.7	152.189
1483.62	185.69
1484.14	31.6331
1484.92	90.7213
1485.82	107.946
1487.36	108.887
1492.69	83.2482
1493.35	30.9933
1494.24	142.101
1498.85	134.329
1499.7	101.979
1500.64	91.1977
1501.87	23.814
1502.71	60.1067
1506.64	61.6235
1507.53	30.875
1509.83	74.3543
1510.9	57.4688
1512.2	75.8003
1513	66.103
1514.82	60.411
1515.34	30.7928
1516.81	87.6532
1517.88	60.8246
1518.91	45.0542
1519.24	81.1003
1522.81	36.638
1523.38	46.3528
1524.89	306.555
1525.49	142.151
1526	151.353
1526.55	102.936
1526.9	81.3415
1528.54	252.749
1528.95	58.5484
1529.99	30.8597
1530.67	62.55
1533.22	95.8486
1535.09	46.3857
1537.88	47.4487
1539.52	46.9393
1540.3	74.0376
1540.62	322.041
1540.95	267.619
1541.53	979.821
1541.92	1122.79
1542.53	1875.73
1542.93	665.844
1543.48	723.575
1543.86	352.009
1544.23	200.315
1544.72	263.947
1545.06	50.2206
1546.33	27.9215
1546.83	48.5277
1547.98	29.9529
1548.43	89.0935
1548.75	102.619
1549.2	107.734
1553.66	25.6245
1554.64	350.839
1555.44	52.3322
1555.76	307.072
1556.44	84.9661
1556.76	184.327
1557.71	735.692
1558.15	342.599
1558.79	20635.4
1559.78	14565.2
1560.42	603.539
1560.78	2461.94
1561.31	451.829
1561.86	33.7042
1563.7	114.523
1564.4	236.065
1565.26	122.949
1565.73	176.818
1566.16	212.856
1566.56	389.147
1567	447.907
1567.38	237.454
1567.77	413.423
1568.09	146.463
1568.54	242.139
1568.94	36.3926
1570.62	68.5989
1571.38	95.0853
1571.94	643.778
1572.25	29.657
1572.66	642.419
1573.09	766.913
1573.58	706.54
1573.98	330.973
1574.81	445.448
1575.35	138.996
1575.8	81.9373
1579.28	46.0467
1579.88	91.6565
1580.56	128.073
1581.27	127.714
1581.9	292.083
1582.61	1041.87
1582.96	797.987
1583.53	2784.54
1584.06	1917.89
1584.54	1960.72
1584.99	1500.89
1585.59	1881.52
1585.96	714.813
1586.37	414.85
1586.89	252.461
1587.74	21.5751
1588.18	76.8545
1588.85	163.299
1589.36	45.4064
1592.38	77.8372
1592.68	103.326
1593.43	209.903
1595.95	49.5527
1596.75	27.3397
1597.57	258.878
1598.07	268.614
1598.77	1791.7
1599.41	2340.84
1599.8	3678.12
1600.17	3569.33
1600.72	14024.6
1601.31	8245.28
1601.78	11220.7
1602.23	3645.46
1602.74	8852.04
1603.31	2743.48
1603.74	1449.54
1604.16	260.144
1604.59	87.4038
1605.68	66.8156
1607.71	154.496
1609.13	36.6641

## Sheet: FigureS30A
Supplementary Fig. 30A		Higher-energy collision dissociation (HCD) fragment m/z values and relative intensities for O-glycosylated dipeptide TL or TI
File name:	221108_Esophagus_R1_2xStcE.raw
Scan Header:	FTMS + c NSI d Full ms2 555.2394@hcd30.00 [120.0000-1121.0000]
Scan #: 5994
RT: 18.22
Data points: 38
Mass	Intensity
126.055	521385
127.039	29953.4
127.058	26827.8
129.054	12449.9
132.102	40943.6
138.055	1.48841e+06
139.058	110838
144.065	226720
145.048	20320.9
145.071	13742.2
162.696	10116.5
168.065	961060
169.069	82905.3
186.076	979660
187.079	76923.6
187.143	57812.6
204.087	2.62145e+06
205.09	234726
205.129	23568.5
206.092	17858.2
215.14	69199
233.149	1.60477e+06
234.153	162456
366.14	1.41283e+06
367.143	222484
368.143	17516.4
418.222	28774
436.229	505498
437.233	88830.6
512.197	99436
545.942	17525.1
554.269	14604.9
569.216	67446.2
570.215	15581.5
598.276	66958
599.289	23833.7
628.5	15092.6
731.27	22415.8

## Sheet: FigureS30B
Supplementary Fig. 30B		Higher-energy collision dissociation (HCD) fragment m/z values and relative intensities for O-glycosylated dipeptide TL or TI
File name:	221108_Esophagus_R1_2xStcE.raw
Scan Header:	FTMS + c NSI d Full ms2 729.8079@hcd30.00 [120.0000-1470.0000]
Scan #: 6446
RT: 19.41
Data points: 39
Mass	Intensity
126.055	837208
127.039	24120.6
127.058	45438.9
132.102	38994.9
138.055	581624
139.058	26075.2
144.065	378716
145.068	21720.5
168.065	416576
169.069	27867.2
186.076	1.01199e+06
187.079	78978.2
187.144	54505
204.086	2.88925e+06
205.09	221618
205.133	11982
206.087	15213.5
215.139	48738.3
233.149	1.02527e+06
234.152	99837.5
314.118	12399.8
350.145	103418
351.144	18658.3
366.139	737085
367.142	103129
384.149	19797.2
418.22	14735
436.227	251459
437.233	50260.5
512.195	150891
513.197	24332.7
528.19	13598.5
569.217	126639
570.221	18650.8
598.281	36774.1
658.244	13580.9
703.694	12871.6
715.271	27021
731.267	35837.7

## Sheet: FigureS31B
Supplementary Fig. S31B		Higher-energy collision dissociation (HCD) fragment m/z values and relative intensities for free N-glycan with composition H5N4F1
File name:	221108_Esophagus_R1_2xStcE.raw
Scan Header:	FTMS + c NSI d Full ms2 894.3322@hcd30.00 [120.0000-1799.0000]
Scan #: 4819
RT: 15.19
Data points: 41
Mass	Intensity
126.055	170347
126.075	9955.27
127.059	10376.1
138.055	1.13197e+06
139.058	68445.8
144.065	61973.4
145.048	8489.73
146.485	6091.16
163.059	14361.2
168.065	776330
169.069	60001
186.076	297863
187.08	19833.5
204.086	1373359
205.09	97560.6
222.098	29264.2
223.103	8613.02
325.113	7844.64
330.06	13854.1
348.124	15116.3
350.147	11591.6
366.139	1.16394e+06
367.142	159727
368.148	20205													-
384.152	10314.8
407.158	17464.2
425.178	36091.5
512.199	49708
513.19	13332.4
528.191	183170
529.199	27859.6
587.224	16435.8
674.255	12729.4
690.244	85766.2
691.248	22259.2
731.268	33016
749.279	9706.53
836.297	14239.9
893.322	35431.2
894.331	11871.6
1055.37	21018.8
